# Supplementary material for: Biomarkers of response to neoadjuvant palbociclib plus anastrozole in endocrine-resistant estrogen receptor-positive/HER2-negative breast cancer: a phase 2 trial
Source: Nat Commun. 2026 Jan 27;17:949. doi: 10.1038/s41467-026-68570-6 (PMC12848104; doi:10.1038/s41467-026-68570-6)
Supplement: Supplementary file 7 — Supplementary Data 3 [file 41467_2026_68570_MOESM7_ESM.xlsx]

## Sheet: Supplementary Data 3
Supplementary Data 3
	baseMean	log2FoldChange	lfcSE	stat	pvalue	padj
OR4K12P	112.773	-22.9734	2.71165	-8.47214	2.40933e-17	7.66529e-13
MIR7848	9.01196	22.5402	2.8979	7.77811	7.36164e-15	1.17105e-10
OR52E6	22.9613	-22.9347	3.12213	-7.34585	2.04458e-13	2.16828e-09
LINC01488	106.903	-7.33752	1.11264	-6.59468	4.26165e-11	3.38961e-07
AL160408.3	97.3123	-7.22532	1.20843	-5.97911	2.24354e-09	1.42756e-05
AP003419.2	47.7744	-5.90793	0.999672	-5.90987	3.42376e-09	1.81545e-05
AMN	102.799	4.54374	0.775702	5.85759	4.69639e-09	2.13451e-05
BCL11A	1138.31	3.33765	0.573298	5.82185	5.82002e-09	2.31455e-05
CHAD	426.661	-5.62804	0.977578	-5.75713	8.55563e-09	2.72197e-05
LINC02224	43.7608	-7.71923	1.33917	-5.7642	8.20479e-09	2.72197e-05
RNU6-342P	21.0357	-7.49211	1.33211	-5.62424	1.86321e-08	5.38892e-05
AL096855.1	38.7311	-4.70428	0.841862	-5.58795	2.29766e-08	6.09168e-05
AL161731.1	16.3386	-4.74631	0.860606	-5.51508	3.48614e-08	8.53167e-05
PRR36	1255.8	-2.89104	0.526534	-5.49069	4.00363e-08	9.09825e-05
SCUBE2	3782.45	-4.04153	0.74752	-5.40659	6.42354e-08	0.000136243
RET	641.847	-4.07659	0.772494	-5.27717	1.31192e-07	0.000260867
AC245884.9	56.6907	8.13813	1.57075	5.18104	2.20656e-07	0.000412951
IDO1	180.515	4.19787	0.812556	5.16626	2.38828e-07	0.000422129
A2ML1	245.389	3.50939	0.681449	5.14989	2.6064e-07	0.000436436
F7	1123.95	-4.71255	0.918286	-5.13189	2.86843e-07	0.000456295
Z97192.1	31.7433	3.47963	0.686127	5.07141	3.94882e-07	0.000598247
FAM234B	814.158	-2.61921	0.517677	-5.05954	4.20267e-07	0.000607764
AL021395.1	52.3983	-7.22366	1.44176	-5.01032	5.43401e-07	0.000699574
PPT2-EGFL8	33.5078	-2.81932	0.562819	-5.00929	5.4632e-07	0.000699574
Z92544.1	220.193	-2.25101	0.449475	-5.00809	5.4972e-07	0.000699574
C1QL2	18.3646	6.25562	1.25533	4.98325	6.25263e-07	0.000765105
TMEM213	86.2165	-2.41063	0.485643	-4.96378	6.91329e-07	0.000814616
MTND2P23	20.9051	-7.06825	1.42704	-4.9531	7.30392e-07	0.000829908
TMEM221	50.3947	-4.55151	0.921418	-4.93968	7.82515e-07	0.000858473
ANXA13	24.3646	4.09085	0.831488	4.91992	8.65805e-07	0.000888568
LINC01016	28.0756	-7.49209	1.52108	-4.9255	8.41465e-07	0.000888568
AP006248.2	110.974	-6.1969	1.26502	-4.89866	9.6491e-07	0.000959332
RAMP1	119.149	-3.56299	0.731744	-4.86917	1.12067e-06	0.00103016
MMP17	41.2344	-4.36695	0.899296	-4.85596	1.19805e-06	0.00103016
CFAP99	44.2038	-4.05101	0.832807	-4.86429	1.14869e-06	0.00103016
LINC01238	847.699	-2.16591	0.445655	-4.86006	1.1735e-06	0.00103016
AC064799.2	316.072	-3.38476	0.695535	-4.86641	1.13642e-06	0.00103016
KCNJ3	980.196	-5.51876	1.13984	-4.84171	1.28727e-06	0.00107775
AC067852.2	73.0969	-2.46712	0.51111	-4.82699	1.38611e-06	0.00113075
UBQLN3	25.5615	-6.60558	1.38954	-4.75379	1.99638e-06	0.00154914
AL118522.1	31.453	-5.679	1.1939	-4.75669	1.96793e-06	0.00154914
AL133368.1	35.8143	-5.34248	1.1262	-4.74379	2.09752e-06	0.00158887
AC069120.1	502.148	-3.22346	0.68107	-4.73294	2.21289e-06	0.00163728
RPS2P32	17.8115	5.65422	1.19944	4.71404	2.42848e-06	0.00175596
POLE3	1175.72	0.949628	0.20242	4.69138	2.71366e-06	0.00187685
TMPRSS15	6.05422	5.69895	1.21426	4.69335	2.68769e-06	0.00187685
AL445383.1	20.0967	-6.58936	1.40772	-4.68088	2.85642e-06	0.00193355
CYP2A6	159.115	-4.23478	0.9062	-4.67312	2.9666e-06	0.0019663
SOX10	308.367	4.39136	0.94653	4.63943	3.49371e-06	0.00223247
IGF2BP2-AS1	15.6411	5.03906	1.08634	4.63856	3.50852e-06	0.00223247
FAM161B	147.21	-2.06537	0.446489	-4.6258	3.73151e-06	0.0023278
CYP4A11	14.7615	-5.30267	1.14747	-4.62119	3.81549e-06	0.00233442
EN1	290.748	3.8356	0.83159	4.61237	3.98102e-06	0.00237967
KCND3-AS1	21.9359	-7.13645	1.54825	-4.60936	4.03905e-06	0.00237967
FGL1	13.8801	-3.58216	0.786788	-4.55289	5.29139e-06	0.00295343
FAM30A	349.081	3.51787	0.772606	4.55326	5.28219e-06	0.00295343
AC067942.1	129.849	-2.93567	0.644569	-4.55447	5.25172e-06	0.00295343
AC098591.2	19.1418	-3.17839	0.698991	-4.54711	5.43882e-06	0.00298338
ZMYND10	65.7926	-3.84198	0.847559	-4.533	5.81522e-06	0.00313567
TFF1	5560.63	-4.93495	1.08969	-4.52875	5.9333e-06	0.00313567
AP002884.1	34.2448	7.99572	1.76663	4.52596	6.01212e-06	0.00313567
NBPF4	51.1796	-6.83608	1.5119	-4.52151	6.14005e-06	0.00315074
ITIH6	290.471	-3.40456	0.754157	-4.5144	6.34962e-06	0.00320656
GLIS2	360.182	-1.66881	0.369973	-4.51062	6.46398e-06	0.00321331
BTRC	908.405	-1.44882	0.32171	-4.5035	6.68429e-06	0.0032717
EGR4	54.131	5.56173	1.23788	4.49294	7.02465e-06	0.00328661
HID1	1091.43	-1.66404	0.370301	-4.49374	6.99825e-06	0.00328661
NBPF6	65.6686	-5.00405	1.1123	-4.49881	6.83349e-06	0.00328661
TSPAN1	438.539	-2.60026	0.580558	-4.4789	7.50272e-06	0.00345941
AC037441.1	50.2873	-4.58694	1.02541	-4.47328	7.70295e-06	0.00350099
AC138230.1	41.8568	-1.8992	0.42538	-4.46471	8.01766e-06	0.0035927
YBX1P1	327.486	1.26801	0.284809	4.45214	8.50183e-06	0.00375675
GABRP	1129.49	4.82299	1.08501	4.44512	8.78432e-06	0.00377666
MSNP1	72.2768	2.22997	0.50151	4.4465	8.72811e-06	0.00377666
AL132633.1	137.334	-6.27854	1.41508	-4.43687	9.12758e-06	0.00387192
CASC16	15.5154	-7.05188	1.59593	-4.41865	9.93182e-06	0.00415764
SLC2A10	387.733	-1.81554	0.411438	-4.41267	1.02104e-05	0.00416665
SLC34A3	26.1769	5.09577	1.15483	4.41257	1.02153e-05	0.00416665
RPS3AP39	23.7172	-6.20452	1.40963	-4.40152	1.07494e-05	0.00432903
AC104534.1	50.7212	-4.07219	0.925784	-4.39864	1.08931e-05	0.00433205
OR7E122P	46.7039	2.531	0.577291	4.38427	1.16374e-05	0.00451516
STMND1	120.514	-3.11711	0.7106	-4.38658	1.15146e-05	0.00451516
SULT1A1	340.765	-1.37243	0.31327	-4.38096	1.18155e-05	0.00451572
AL512604.1	9.99743	-6.42072	1.46625	-4.379	1.19227e-05	0.00451572
LDLRAD1	15.1216	-4.22698	0.966087	-4.37536	1.21233e-05	0.00453766
CDON	470.469	-2.25176	0.515101	-4.37148	1.23405e-05	0.00456526
FOXA2	11.7026	-5.04664	1.15658	-4.36342	1.28043e-05	0.00457759
AL135818.2	101.345	-3.04017	0.696248	-4.36651	1.26249e-05	0.00457759
AC068946.1	25.0266	-3.9591	0.907342	-4.3634	1.28055e-05	0.00457759
SPAG6	130.232	-6.22836	1.43153	-4.35085	1.35611e-05	0.00468963
ANXA9	339.447	-2.22539	0.510939	-4.3555	1.32766e-05	0.00468963
LRRC20	62.3299	-2.87599	0.660833	-4.35206	1.34862e-05	0.00468963
C21orf91	335.223	2.56211	0.589324	4.34755	1.3767e-05	0.00470963
AC079684.1	14.7266	5.44719	1.25397	4.34394	1.3995e-05	0.0047367
TMC5	837.699	-3.56113	0.824062	-4.32143	1.5502e-05	0.00493197
THBS4	222.411	-2.05965	0.476564	-4.32189	1.54701e-05	0.00493197
NOVA1	416.575	-2.4665	0.569986	-4.32731	1.50944e-05	0.00493197
SYBU	261.732	-2.32227	0.536892	-4.32541	1.52251e-05	0.00493197
AC108134.1	41.4897	-3.39194	0.784401	-4.32424	1.53056e-05	0.00493197
AC115837.2	18.7192	-6.9055	1.59703	-4.32396	1.53251e-05	0.00493197
PERCC1	8.45272	-5.33092	1.23963	-4.30041	1.70482e-05	0.00537018
FDCSP	2668.88	8.66954	2.021	4.28972	1.78897e-05	0.0055373
IGHV3-66	86.9007	5.52129	1.28724	4.28926	1.79268e-05	0.0055373
SHANK2-AS3	163.173	-2.95125	0.689211	-4.28206	1.85168e-05	0.00563515
MB	144.666	-2.3848	0.557328	-4.27898	1.8775e-05	0.00563515
AL022724.3	115.671	3.46889	0.810452	4.2802	1.8673e-05	0.00563515
AL596214.1	52.6732	2.9266	0.686447	4.2634	2.01336e-05	0.00598645
AC008537.3	56.6717	-3.34753	0.787386	-4.25145	2.12389e-05	0.00625661
TTC39A	1162.24	-1.70822	0.402702	-4.24189	2.21648e-05	0.00646948
TCAM1P	70.8211	5.67046	1.33914	4.23441	2.29154e-05	0.00651248
AP000424.1	242.524	5.1139	1.20658	4.23834	2.25179e-05	0.00651248
AC023794.4	15.4271	-6.20973	1.46653	-4.2343	2.29262e-05	0.00651248
HEPACAM2	38.2149	-4.77462	1.1285	-4.23095	2.3271e-05	0.00655192
SKA1	284.442	1.80137	0.42606	4.22797	2.35807e-05	0.00658086
GJA4	46.2233	-2.51186	0.595807	-4.21589	2.4879e-05	0.00680815
RN7SL704P	18.9194	-4.62809	1.09802	-4.21495	2.49831e-05	0.00680815
LINC02605	159.551	2.74594	0.651552	4.21447	2.5037e-05	0.00680815
C10orf82	20.2473	-3.91922	0.930993	-4.20971	2.55694e-05	0.00689397
SYP	276.157	-2.96337	0.705938	-4.19778	2.69543e-05	0.00697195
TMPRSS4	104.014	-3.90834	0.930493	-4.20029	2.66573e-05	0.00697195
C16orf89	62.7895	-3.91884	0.933002	-4.20025	2.66624e-05	0.00697195
ZG16B	287.935	-2.63342	0.626404	-4.20404	2.62197e-05	0.00697195
SLC38A11	88.4537	-3.37292	0.803318	-4.19874	2.6841e-05	0.00697195
REPS2	1947.23	-2.92436	0.697732	-4.19123	2.77443e-05	0.0069756
AC011472.2	13.872	-4.397	1.0493	-4.19041	2.78454e-05	0.0069756
NANOGNBP3	46.2566	3.66198	0.873111	4.19418	2.73863e-05	0.0069756
AC120498.9	156.407	-2.75811	0.658033	-4.19145	2.77177e-05	0.0069756
SLC16A1-AS1	797.743	1.08087	0.258378	4.18328	2.87339e-05	0.00703793
TARID	23.4153	4.86181	1.16225	4.18309	2.87578e-05	0.00703793
AC006116.10	37.3376	-3.08788	0.737739	-4.1856	2.84412e-05	0.00703793
AC004232.2	16.6649	-3.93765	0.942796	-4.17657	2.95944e-05	0.00718737
FIRRE	515.337	2.65416	0.635862	4.17411	2.99148e-05	0.00721015
HORMAD1	63.6522	4.27345	1.02582	4.1659	3.10121e-05	0.00741841
PHETA2	87.1003	-2.73465	0.657385	-4.15989	3.18406e-05	0.00750376
AL138787.1	17.8815	-4.17696	1.00371	-4.16152	3.16132e-05	0.00750376
STAMBPL1	208.634	1.79209	0.43134	4.1547	3.25715e-05	0.00756397
DACT2	20.0277	5.64437	1.35807	4.15616	3.23645e-05	0.00756397
TJP3	328.207	-2.10871	0.508995	-4.14289	3.4296e-05	0.0078834
IGKJ5	83.9199	3.06456	0.739892	4.14191	3.44426e-05	0.0078834
GBP6	40.6015	3.74591	0.906245	4.13344	3.57374e-05	0.00812134
MADCAM1	6.34024	-4.92968	1.19528	-4.12427	3.71908e-05	0.00822393
ZNF629	738.541	-0.719943	0.174616	-4.123	3.73972e-05	0.00822393
ZNF552	1619.89	-1.64653	0.399249	-4.12406	3.72251e-05	0.00822393
CYP8B1	16.3404	-3.98678	0.967455	-4.1209	3.77399e-05	0.00822393
MUC6	21099.9	-4.98877	1.21046	-4.12138	3.76614e-05	0.00822393
MRPS30-DT	1806.02	-3.20257	0.776528	-4.12421	3.72002e-05	0.00822393
SLC30A8	651.48	-4.1729	1.01611	-4.10675	4.01267e-05	0.00851957
LIN28B-AS1	14.189	3.05337	0.742985	4.1096	3.96349e-05	0.00851957
EIF4BP2	64.771	-4.34558	1.05822	-4.10651	4.01677e-05	0.00851957
AC012513.3	148.846	-2.33737	0.568591	-4.11081	3.94282e-05	0.00851957
LINC01990	19.3786	-3.914	0.95421	-4.10183	4.09904e-05	0.00863649
LY6D	55.6395	10.1278	2.47089	4.09884	4.1523e-05	0.00869114
FCRL5	513.256	2.92625	0.71574	4.08842	4.34317e-05	0.00901617
LINC01767	48.1092	3.02356	0.739745	4.0873	4.36426e-05	0.00901617
SYNPR	15.2005	-6.18855	1.51476	-4.08551	4.39809e-05	0.00902744
SLC39A6	14226.6	-2.53532	0.621772	-4.07758	4.55077e-05	0.00928094
ADCY9	1360.7	-1.49185	0.36624	-4.07341	4.63304e-05	0.00938854
MISP3	191.453	-1.80309	0.442843	-4.07162	4.66867e-05	0.00940088
RAD17P2	81.8372	2.77946	0.683599	4.06593	4.78418e-05	0.00957288
CYP4F23P	40.3986	-3.64604	0.897368	-4.06304	4.84372e-05	0.00963143
TBC1D9	3472.25	-1.54204	0.379939	-4.05865	4.93571e-05	0.00963371
ANXA4	610.264	0.667552	0.164456	4.05914	4.92534e-05	0.00963371
AC005828.2	15.6399	-3.59986	0.88637	-4.06135	4.87891e-05	0.00963371
SPINT1	936.193	-1.20272	0.296868	-4.05137	5.09197e-05	0.00970065
ERICH3	290.771	-3.88792	0.95919	-4.05334	5.0492e-05	0.00970065
AC092979.1	201.913	4.06504	1.00294	4.05311	5.05413e-05	0.00970065
AC068733.1	11.7513	-5.31349	1.31131	-4.05204	5.0774e-05	0.00970065
NTHL1	55.7927	-3.30972	0.8181	-4.04562	5.21855e-05	0.0097907
SYT17	439.287	-2.54657	0.629843	-4.04318	5.27309e-05	0.0097907
HMGA2	141.417	2.33835	0.578127	4.0447	5.23909e-05	0.0097907
CRIP2	1290.04	-1.34645	0.333091	-4.04229	5.2931e-05	0.0097907
IGHG4	4229.34	2.41676	0.597776	4.04292	5.27888e-05	0.0097907
FNDC3B	8584.21	0.909726	0.22541	4.03586	5.44016e-05	0.0100045
CRAT37	20.6972	-5.99089	1.48503	-4.0342	5.47895e-05	0.010018
FAM135A	420.81	1.22786	0.304716	4.02951	5.58927e-05	0.010144
XKR4	84.3393	2.86014	0.709963	4.02857	5.61164e-05	0.010144
ABCA3	1073.72	-1.84037	0.45719	-4.02539	5.68807e-05	0.0102241
OSBPL3	699.317	1.29926	0.323412	4.01734	5.88592e-05	0.0104615
AC016168.4	120.104	-2.09572	0.521504	-4.0186	5.85451e-05	0.0104615
AP005059.2	5.3591	-5.51997	1.37664	-4.00975	6.07843e-05	0.0107436
CHGB	183.734	-5.01941	1.25393	-4.00294	6.25601e-05	0.0109808
PRKCA	578.521	1.55324	0.388119	4.00197	6.28164e-05	0.0109808
LRRC31	32.4963	-5.09358	1.27334	-4.00017	6.32957e-05	0.0110041
TRIM8	869.889	-1.22844	0.307648	-3.99302	6.52359e-05	0.0110462
CLCNKA	43.6013	-2.44033	0.610561	-3.99687	6.41849e-05	0.0110462
CYP2B6	164.189	-3.49963	0.876228	-3.99397	6.49767e-05	0.0110462
LINC01205	20.9378	3.73966	0.93658	3.99289	6.52736e-05	0.0110462
KCNIP1-AS1	9.85725	6.40679	1.60372	3.99497	6.47029e-05	0.0110462
LINC01649	10.2483	-6.4542	1.61709	-3.99125	6.57273e-05	0.0110641
TMEM150C	1149.43	-2.7661	0.693708	-3.98742	6.67971e-05	0.011185
AC136424.1	15.9522	-5.42239	1.36106	-3.98395	6.77778e-05	0.0112898
GBP1	1583.46	1.87713	0.471462	3.9815	6.84817e-05	0.0113065
MYL3	24.1082	-4.41526	1.10905	-3.98113	6.85886e-05	0.0113065
FAM72A	83.9127	2.55033	0.640874	3.97945	6.9075e-05	0.0113279
SRMP3	15.4474	4.9894	1.25436	3.97765	6.95988e-05	0.0113553
AC007846.1	12.8379	6.80484	1.71182	3.97521	7.03186e-05	0.0114142
NDUFB4P7	12.8459	4.58667	1.15439	3.97326	7.08967e-05	0.0114159
AC006517.2	7.74958	5.33233	1.34223	3.97275	7.10468e-05	0.0114159
ZNF222	77.538	2.82622	0.711911	3.9699	7.19031e-05	0.0114955
ANKRD36BP2	615.921	2.56575	0.647067	3.96521	7.33319e-05	0.0116072
LINC01956	19.5474	7.01096	1.76762	3.96634	7.29862e-05	0.0116072
RHBDF1	402.471	-1.52699	0.385554	-3.96052	7.47876e-05	0.011721
SHROOM1	679.535	-3.23625	0.817117	-3.96057	7.47712e-05	0.011721
EPS8L1	282.457	-2.04703	0.517453	-3.95598	7.62207e-05	0.0118871
CDCA8	285.293	1.44294	0.365169	3.95145	7.76806e-05	0.0119726
FEV	13.9372	6.79997	1.72039	3.95258	7.73137e-05	0.0119726
OR2I1P	190.063	2.96301	0.749981	3.95078	7.78982e-05	0.0119726
ATRNL1	428.477	-3.85394	0.976016	-3.94864	7.85958e-05	0.0120218
CCL18	75.5361	4.50449	1.14114	3.94737	7.9015e-05	0.0120281
MRPL23	27.0969	3.40022	0.862588	3.94188	8.08444e-05	0.0121666
AC073114.1	76.1876	-3.19068	0.809569	-3.94121	8.10722e-05	0.0121666
RPL7P11	23.4134	-2.91043	0.738233	-3.94242	8.0662e-05	0.0121666
CCNE1	108.534	2.63445	0.668835	3.93887	8.18651e-05	0.0122279
TNFRSF18	81.4588	-3.01345	0.765958	-3.93423	8.34652e-05	0.0124086
IGF2BP3	77.1806	3.35318	0.853563	3.92845	8.54955e-05	0.0126513
MMD2	15.0542	5.47545	1.39461	3.92614	8.63192e-05	0.0127141
SAMD15	82.4271	-2.36291	0.602079	-3.92459	8.68777e-05	0.0127374
CASC1	94.1179	-2.11926	0.540456	-3.92125	8.80923e-05	0.0128562
ZBTB44-DT	13.1196	-5.52039	1.40953	-3.91648	8.9853e-05	0.0129396
AC007639.1	9.167	6.06712	1.54833	3.9185	8.91031e-05	0.0129396
CTSLP3	11.4423	-5.78642	1.47749	-3.91639	8.9884e-05	0.0129396
ACSL4	730.43	1.38693	0.354927	3.90765	9.31973e-05	0.0133562
ME2	1087.61	0.923606	0.236476	3.90571	9.39487e-05	0.0133964
DSC3	293.132	3.46033	0.886252	3.90445	9.44397e-05	0.0133964
CR936218.3	8.94347	-6.25372	1.60201	-3.90368	9.47411e-05	0.0133964
FUT1	75.753	-3.09484	0.793433	-3.90057	9.5965e-05	0.0135094
WNT3A	33.707	4.61418	1.18343	3.89901	9.65885e-05	0.0135373
FGFRL1	2174.71	-1.52206	0.390479	-3.89792	9.70213e-05	0.0135383
NEURL1	119.403	-2.90996	0.746966	-3.8957	9.79155e-05	0.0136034
FAM117A	399.893	1.71764	0.44158	3.88975	0.000100348	0.013761
RBM38	197.336	1.44412	0.371164	3.89078	9.99226e-05	0.013761
POTEC	465.454	-4.87294	1.25253	-3.89047	0.00010005	0.013761
COX15	720	-1.00881	0.25953	-3.88706	0.000101467	0.0138548
CYP1B1	2280.37	1.97267	0.508067	3.88269	0.000103308	0.0140197
PELI1	446.524	1.46034	0.376171	3.88211	0.000103556	0.0140197
AC015871.4	66.9341	2.54473	0.65587	3.87993	0.000104487	0.0140858
OTOA	88.7356	4.00177	1.0324	3.87616	0.000106118	0.0142453
IGSF1	76.9202	-4.76806	1.23055	-3.87475	0.000106735	0.0142679
CCNP	88.1877	-3.90006	1.00743	-3.87129	0.000108263	0.0144116
CACNA2D2	227.6	-1.9688	0.5088	-3.8695	0.000109059	0.0144571
DNAL1	489.763	-1.2269	0.31822	-3.85549	0.000115497	0.015247
CARD8	1632.39	0.761397	0.197556	3.85407	0.000116168	0.0152723
EZH2	1255.32	1.29043	0.335052	3.85142	0.000117435	0.0153753
NQO2-AS1	13.1942	-5.22885	1.35943	-3.84636	0.000119884	0.0156316
GP2	639.697	-4.7185	1.22898	-3.83937	0.000123352	0.0159986
PLA2G2C	13.0351	-4.45177	1.15998	-3.83781	0.000124136	0.0159986
TMEM141	50.2262	-2.0423	0.532171	-3.83767	0.000124207	0.0159986
PHF1	347.39	-1.25142	0.326186	-3.83653	0.000124787	0.0160084
ARHGAP11A	212.523	2.04721	0.534071	3.83322	0.000126475	0.0161599
APOL6	6689.45	1.61054	0.420535	3.82975	0.000128274	0.0163242
MAP7D3	533.855	1.05331	0.275409	3.82453	0.000131021	0.0166073
AC025262.1	17.8228	-2.65517	0.694449	-3.82342	0.000131612	0.016616
COL2A1	679.129	-4.87096	1.2749	-3.82068	0.000133085	0.0167356
STRADB	287.724	-1.27935	0.335207	-3.81661	0.000135299	0.016947
LMO4	1234.7	1.47431	0.386403	3.81548	0.000135918	0.0169577
TOX3	859.644	-2.6878	0.705408	-3.81027	0.000138814	0.0171177
EBI3	17.0765	3.48864	0.915407	3.81102	0.000138392	0.0171177
TMEM8B	678.515	-1.49572	0.392519	-3.81057	0.000138646	0.0171177
AC073525.1	45.1092	-6.21504	1.63157	-3.80925	0.000139391	0.0171224
SCNN1A	1270.18	-2.26764	0.596159	-3.80374	0.000142526	0.0173599
LINC01545	7.9854	-5.67153	1.49133	-3.80299	0.000142961	0.0173599
UBXN10-AS1	21.0328	-5.19975	1.36665	-3.80473	0.000141958	0.0173599
TM4SF18	1410.64	3.14278	0.827129	3.79963	0.000144913	0.017481
AF186192.1	28.7773	-6.15909	1.62108	-3.79938	0.000145057	0.017481
AC093827.4	111.235	-2.52164	0.663878	-3.79835	0.000145664	0.017488
FABP7	527.323	7.66909	2.01957	3.7974	0.000146224	0.0174892
LINC01273	13.4887	6.10469	1.60936	3.79325	0.000148687	0.0177172
CHD3	5069.6	-0.754689	0.199216	-3.78829	0.000151688	0.0179404
AC087280.2	43.4931	2.62465	0.692697	3.78903	0.000151234	0.0179404
PPP1R13B	1017.46	-0.844401	0.222991	-3.7867	0.000152662	0.0179887
WDR83	25.6576	-3.92878	1.03803	-3.78485	0.000153802	0.0180561
AC099494.1	35.1601	-2.66214	0.70427	-3.78	0.000156825	0.0183434
KLF6	3204.99	0.874028	0.231673	3.77267	0.000161509	0.0188016
SOD2	2197.94	1.40861	0.373434	3.77203	0.000161925	0.0188016
ERGIC3	1724.87	-0.931293	0.247098	-3.76892	0.000163958	0.0188315
USP1	1361.93	1.27524	0.3383	3.76956	0.000163535	0.0188315
MALRD1	153.386	-4.26644	1.13189	-3.76932	0.000163694	0.0188315
RARRES1	507.128	2.16731	0.575203	3.7679	0.000164625	0.0188401
CATIP-AS2	30.4858	-4.15333	1.10286	-3.76597	0.000165905	0.0189186
ZNF695	155.713	2.39347	0.635942	3.76366	0.000167444	0.0190258
IGHV3-33	130.858	2.95091	0.784469	3.76167	0.000168786	0.01911
EPHB6	138.445	2.74414	0.730328	3.75741	0.000171681	0.0193004
AC008267.7	44.0109	-2.1865	0.581832	-3.75796	0.000171303	0.0193004
AC093159.2	39.1801	5.99905	1.59922	3.75123	0.000175968	0.0197128
CYLD	1101.63	0.901278	0.24037	3.74955	0.000177151	0.0197341
NELL1	11.7258	-6.23177	1.66216	-3.7492	0.000177399	0.0197341
CLIP1-AS1	30.0373	-3.82992	1.02186	-3.74799	0.000178256	0.0197603
AC011753.2	16.8086	-4.78949	1.27879	-3.74534	0.00018015	0.0199009
FAM86FP	11.45	-3.88223	1.03725	-3.74279	0.000181986	0.0200342
AC093503.2	22.7938	-3.35246	0.896708	-3.73863	0.000185028	0.0202989
TIPRL	823.465	1.1908	0.318913	3.73395	0.000188502	0.0206089
RABL2A	401.957	-1.166	0.31242	-3.73215	0.000189849	0.0206392
PM20D1	29.7122	-3.42636	0.918175	-3.7317	0.00019019	0.0206392
DISP3	25.9265	-3.48692	0.934583	-3.73099	0.000190725	0.0206392
AC012368.1	180.423	2.2778	0.610713	3.72973	0.000191685	0.0206728
GABRE	626.636	1.90426	0.511377	3.72378	0.00019626	0.0208845
BPIFB1	27.0894	-3.60033	0.967095	-3.72283	0.000197004	0.0208845
IRF4	406.328	2.07299	0.556636	3.72414	0.000195979	0.0208845
NAIPP2	82.1674	-2.41631	0.649328	-3.72124	0.000198244	0.0208845
LINC01772	330.337	-1.35473	0.364051	-3.72127	0.000198221	0.0208845
CASP16P	96.953	-1.6212	0.435173	-3.72542	0.000194989	0.0208845
AC105020.5	6.0252	-5.68904	1.52806	-3.72304	0.000196839	0.0208845
SLC4A8	914.412	-2.63801	0.709079	-3.72034	0.000198958	0.0208906
AC025887.2	18.6953	-3.73741	1.00483	-3.71943	0.00019967	0.0208964
AL359317.2	28.5804	-3.19282	0.85964	-3.71413	0.0002039	0.0212691
LINC00930	68.1747	-3.72821	1.00433	-3.71213	0.00020552	0.021368
AC012038.1	6.94855	-4.16005	1.12187	-3.70814	0.000208788	0.0216348
LINC02126	16.6607	3.84663	1.03757	3.70734	0.000209446	0.0216348
BCAM	1841.15	-1.42346	0.384205	-3.70494	0.000211441	0.0217702
ADRB1	138.464	-3.60674	0.974181	-3.70233	0.00021363	0.0218633
XPNPEP1	510.71	1.18526	0.320148	3.70222	0.00021372	0.0218633
FLI1	736.41	0.961597	0.259803	3.70125	0.000214537	0.0218765
NBPF5P	21.2156	-4.39289	1.18733	-3.69981	0.000215761	0.0219311
TFF3	545.488	-3.41767	0.924054	-3.69856	0.000216828	0.0219694
IVNS1ABP	1783.2	0.873553	0.236253	3.69753	0.00021771	0.0219887
FAM198B-AS1	678.119	-1.67386	0.452969	-3.69531	0.000219621	0.0221115
BRCA2	971.646	1.25912	0.340928	3.6932	0.00022145	0.0222253
ASB16	164.462	-2.36979	0.642201	-3.69011	0.000224158	0.0223561
AC008915.3	31.1648	-2.86276	0.775708	-3.69052	0.000223799	0.0223561
SLPI	458.453	4.4892	1.21708	3.68849	0.000225591	0.0223588
CST5	15.8972	-3.65711	0.991398	-3.68884	0.00022528	0.0223588
LINC02188	59.9616	3.55594	0.964663	3.6862	0.000227628	0.0224906
INPP5J	275.021	-2.71305	0.736608	-3.68316	0.00023036	0.0226901
SETP14	335.494	1.06459	0.289224	3.68084	0.000232466	0.022819
AP000873.3	9.30372	-5.47684	1.48853	-3.67936	0.000233821	0.022819
AC026992.2	7.83938	-3.4854	0.947083	-3.68014	0.000233104	0.022819
RNU6-1188P	61.0712	2.83247	0.770631	3.67552	0.000237368	0.0230943
PADI2	2379.24	2.40695	0.655012	3.67467	0.000238157	0.0231005
AC079414.2	721.211	-5.84312	1.59091	-3.6728	0.000239903	0.0231991
MPIG6B	200.42	-3.06074	0.833558	-3.6719	0.000240753	0.0232108
GABRA1	6.97034	-2.70693	0.737727	-3.66929	0.000243225	0.0233782
ZBTB11	1097.7	1.05273	0.287275	3.66454	0.000247781	0.0236022
RBBP4P1	85.4496	2.11036	0.575717	3.66563	0.000246735	0.0236022
AL358913.1	17.4792	-6.38924	1.74331	-3.66501	0.000247329	0.0236022
DSG3	97.6949	3.57972	0.97759	3.66178	0.000250467	0.0237869
TNS4	496.694	-2.71586	0.741896	-3.6607	0.00025153	0.0238167
LRRC74B	11.7924	-3.29656	0.901145	-3.65819	0.000254	0.0239793
PRSS21	29.4869	-4.70363	1.28668	-3.65562	0.000256563	0.0241496
HAPLN3	344.362	2.0434	0.559348	3.65319	0.000259005	0.0241752
MSRB2	644.375	-1.2549	0.34352	-3.65308	0.000259115	0.0241752
RPF2	303.734	1.33589	0.365664	3.65333	0.000258859	0.0241752
SOGA1	4186.85	-0.849505	0.232785	-3.64932	0.000262936	0.02446
AC099811.4	127.956	1.5883	0.435471	3.64731	0.000264997	0.0245798
CASP10	502.568	1.67904	0.46097	3.6424	0.000270106	0.0249085
NDNF	84.6078	-4.40098	1.20803	-3.64309	0.000269383	0.0249085
CD38	257.723	2.18457	0.601179	3.63381	0.000279269	0.0249704
DNAH5	655.437	-1.78493	0.490275	-3.64068	0.000271919	0.0249704
ECD	690.62	-0.74466	0.204868	-3.63483	0.000278168	0.0249704
SS18	1929.68	0.731824	0.201317	3.63518	0.000277783	0.0249704
ADRA2A	317.964	-1.9688	0.541204	-3.63781	0.000274968	0.0249704
ACSL1	355.439	1.05641	0.290735	3.63358	0.000279516	0.0249704
DNAAF1	332.917	-2.53582	0.697389	-3.63617	0.000276727	0.0249704
IL1RAPL1	19.5706	-5.27402	1.45063	-3.63567	0.000277258	0.0249704
AC009228.1	91.5005	1.50817	0.41477	3.63616	0.000276737	0.0249704
BACH1-IT1	84.0033	1.97721	0.543622	3.6371	0.000275722	0.0249704
LINC02197	58.3805	-3.77132	1.03809	-3.63295	0.000280196	0.0249704
AP004147.1	51.9606	-3.48918	0.958867	-3.63886	0.000273847	0.0249704
C9orf152	433.024	-2.03123	0.559526	-3.63027	0.000283124	0.0251609
RNU6V	30.6267	-3.91062	1.07822	-3.62694	0.000286803	0.0254168
LINC01342	33.7826	-2.49406	0.688269	-3.62367	0.00029045	0.0256685
WDR62	251.799	1.20103	0.33153	3.6227	0.000291541	0.0256936
CCDC159	285.504	-1.78253	0.492267	-3.62106	0.000293393	0.0257854
VPS4B	485.898	1.05779	0.292387	3.61778	0.000297137	0.025841
SERPINF2	34.8475	-3.23579	0.894386	-3.61789	0.000297018	0.025841
LINC02055	96.4304	-3.93253	1.08704	-3.61766	0.000297276	0.025841
H2AZ2P1	60.3021	2.1433	0.592145	3.61954	0.000295122	0.025841
TMEM18-DT	10.4435	6.261	1.73133	3.61629	0.000298861	0.025908
GAB3	350.015	1.1826	0.327089	3.61552	0.000299741	0.0259138
NPY5R	23.8802	-6.52079	1.80394	-3.61476	0.000300631	0.0259203
AC079140.6	18.1593	-4.15967	1.15149	-3.61242	0.00030335	0.026084
AC022710.1	30.2454	-3.18851	0.882945	-3.61122	0.000304756	0.0261343
AL356481.2	53.9039	-1.85398	0.513938	-3.6074	0.000309279	0.0264508
YBX1P10	79.5113	1.20197	0.333434	3.60483	0.000312362	0.0265846
AC019080.2	26.1112	3.08782	0.85661	3.6047	0.000312514	0.0265846
AC005753.1	23.7694	-4.11305	1.14168	-3.60262	0.000315022	0.0267264
PMCHL2	152.294	-3.70873	1.02979	-3.60143	0.000316474	0.0267782
PRSS33	8.32087	3.76043	1.04556	3.59656	0.000322452	0.027153
AP003548.1	6.94575	-5.47347	1.52192	-3.59643	0.000322609	0.027153
RND2	148.822	-2.5325	0.704716	-3.59365	0.000326079	0.0272951
SFT2D2	2815.83	0.932567	0.259648	3.59165	0.000328588	0.0272951
LINC01756	13.7756	-6.87973	1.91412	-3.5942	0.000325395	0.0272951
PAQR9-AS1	18.2824	-2.58657	0.720146	-3.59173	0.000328489	0.0272951
DOC2B	98.8978	-2.50437	0.697072	-3.5927	0.00032727	0.0272951
Z69666.1	224.452	-1.84024	0.512807	-3.58857	0.000332498	0.027548
TMEM185A	57.1563	-2.49112	0.694836	-3.58519	0.000336829	0.0278343
MSLN	28.3189	6.50997	1.81691	3.58299	0.000339682	0.0279973
CTSC	910.314	1.37839	0.385229	3.57811	0.000346094	0.0282049
PLCD4	343.869	-2.13456	0.596582	-3.57797	0.000346269	0.0282049
MAN1C1	434.602	-1.36498	0.381796	-3.57515	0.000350027	0.0282049
IGDCC3	55.6033	-4.15822	1.16313	-3.57504	0.000350179	0.0282049
FSCN2	29.708	-3.08676	0.862897	-3.57721	0.000347287	0.0282049
SPDYC	11.7248	-6.64628	1.85813	-3.57687	0.000347739	0.0282049
AL031656.1	13.7138	-5.54225	1.54963	-3.5765	0.000348226	0.0282049
AC125618.1	12.7917	-3.99097	1.11625	-3.57535	0.000349759	0.0282049
AL512283.2	242.337	-2.66217	0.744574	-3.57543	0.000349654	0.0282049
NCKAP1L	1570	1.07497	0.300862	3.57297	0.000352957	0.0282596
ADCY6	506.376	-1.47801	0.413714	-3.57255	0.000353523	0.0282596
AL035420.2	7.62006	-5.60699	1.56919	-3.57316	0.000352694	0.0282596
AL358334.4	9.41317	-6.33168	1.77377	-3.56962	0.000357493	0.0285054
LUZP2	87.1273	-3.87356	1.08535	-3.56896	0.0003584	0.0285062
AL713998.1	28.1565	-2.90907	0.815872	-3.5656	0.000363027	0.0288022
CD48	94.3442	2.74618	0.770515	3.56409	0.000365124	0.0288966
SEMA3B	449.049	-2.38363	0.66932	-3.56127	0.000369064	0.0290257
PRKD1	181.824	-1.47376	0.413866	-3.56097	0.000369493	0.0290257
KRTAP5-8	11.0776	-6.56745	1.84415	-3.56122	0.000369129	0.0290257
AL079343.1	4.89146	-4.06755	1.14395	-3.55572	0.000376943	0.0294665
AL590560.3	274.24	-1.77917	0.500369	-3.55571	0.000376957	0.0294665
ANKRD42	249.461	-1.10643	0.31179	-3.54864	0.000387227	0.0301213
C16orf71	43.6157	-2.79733	0.788216	-3.54894	0.00038679	0.0301213
MAPK13	699.46	-1.00204	0.282851	-3.54264	0.000396141	0.0306648
B3GALT5	812.991	-3.05315	0.861788	-3.5428	0.000395899	0.0306648
OCEL1	62.9239	-2.63857	0.745374	-3.53993	0.000400237	0.0309066
SIM1	107.337	3.00312	0.848865	3.53781	0.000403461	0.0309304
GAPDHP44	22.9693	-3.72637	1.05324	-3.53802	0.00040314	0.0309304
OR52E7P	52.8998	-8.49357	2.40026	-3.5386	0.000402257	0.0309304
CREBBP	8515.22	-0.657809	0.186014	-3.53634	0.000405705	0.0309751
CHST3	267.625	1.40526	0.397399	3.53616	0.000405991	0.0309751
LINC01285	71.5163	2.77512	0.785302	3.53382	0.000409594	0.0311008
LINC01924	14.0724	-5.21671	1.47619	-3.53389	0.000409484	0.0311008
RPL3P1	14.8343	-2.91302	0.824539	-3.53291	0.000411008	0.0311192
TUSC8	43.1593	3.48593	0.986843	3.53241	0.000411793	0.0311192
RNA5SP152	15.1671	-3.44669	0.977429	-3.52628	0.000421438	0.0314897
AC004637.1	11.0387	-4.69866	1.33231	-3.52671	0.000420759	0.0314897
AC008115.3	33.8525	2.63933	0.748315	3.52703	0.000420245	0.0314897
LINC02246	40.1387	-2.9049	0.823816	-3.52615	0.000421644	0.0314897
AC009560.3	128.498	-1.96707	0.55752	-3.52825	0.000418312	0.0314897
SEL1L3	605.681	1.62995	0.463247	3.51854	0.000433934	0.0319535
CRISP3	106.41	-4.52866	1.28775	-3.51672	0.000436912	0.0319535
CHMP4B	974.265	-0.733502	0.208322	-3.52101	0.000429913	0.0319535
CYTIP	307.653	1.54582	0.439865	3.5143	0.000440912	0.0319535
NR1H2	210.136	-1.44835	0.412037	-3.51509	0.000439606	0.0319535
SLC10A6	4.90724	-4.53983	1.29137	-3.5155	0.000438919	0.0319535
GBP5	2241.27	2.43147	0.691768	3.51486	0.000439984	0.0319535
SMDT1	145.078	-1.83903	0.522321	-3.52088	0.000430113	0.0319535
THSD4	3339.12	-2.06595	0.587129	-3.51873	0.000433614	0.0319535
C5orf49	37.2273	-2.94072	0.835449	-3.51992	0.000431675	0.0319535
AC009005.1	20.0732	-4.09055	1.16297	-3.51732	0.000435931	0.0319535
NAMA	45.5412	4.90871	1.39493	3.51896	0.000433239	0.0319535
AL022098.1	147.363	2.04314	0.581019	3.51648	0.000437311	0.0319535
MYB	2100.71	-1.33173	0.379341	-3.51066	0.000447001	0.0323212
CTPS1	932.913	1.1594	0.33055	3.5075	0.000452347	0.0325598
HMGB3P24	70.4981	-2.37899	0.678173	-3.50794	0.000451589	0.0325598
FIGNL1	288.868	1.28246	0.365768	3.50621	0.000454545	0.0326441
AC026462.4	5.92922	-5.24304	1.49568	-3.50546	0.000455812	0.0326614
CAPN6	520.233	4.49222	1.28203	3.50398	0.000458355	0.0326963
RPS3AP2	4.88191	-5.37673	1.53433	-3.50428	0.000457838	0.0326963
AC051619.4	13.4493	-3.19375	0.911752	-3.50288	0.000460263	0.0327442
MCM8-AS1	19.1436	5.36662	1.53227	3.5024	0.000461084	0.0327442
HOGA1	6.20863	-4.08628	1.16782	-3.49906	0.000466907	0.0330839
CELSR1	4360.81	-1.6828	0.481331	-3.49613	0.000472053	0.0332338
CHRD	307.199	-2.818	0.806056	-3.49604	0.000472219	0.0332338
ISCA2	81.4302	-1.69745	0.485613	-3.49548	0.000473202	0.0332338
MUC5AC	244.98	-3.94655	1.12889	-3.49595	0.000472381	0.0332338
IGKC	47316.8	2.53105	0.725007	3.49107	0.000481095	0.0337137
SGSM1	51.7048	-2.49517	0.715305	-3.48826	0.000486168	0.0339943
SLC7A13	30.5414	-3.53754	1.01465	-3.48647	0.000489436	0.0340731
RSF1-IT1	33.12	-2.895	0.830281	-3.48678	0.00048888	0.0340731
ZBTB34	466.914	1.16408	0.334418	3.48092	0.000499704	0.0344861
CCDC184	12.3112	-3.62072	1.03971	-3.48245	0.000496851	0.0344861
NHLRC1	102.593	3.14702	0.903821	3.48191	0.000497854	0.0344861
AP003068.4	18.4344	-2.48302	0.713305	-3.481	0.00049954	0.0344861
MLPH	5296.82	-2.1276	0.61163	-3.47857	0.000504097	0.034714
BIRC5	282.494	1.58413	0.455731	3.47602	0.000508905	0.034894
CYP2A7	29.5647	-2.82747	0.813379	-3.4762	0.00050857	0.034894
TCEAL4	1566.32	-1.20136	0.345707	-3.47507	0.000510712	0.0349426
AC141930.1	42.5656	-3.36734	0.970271	-3.47052	0.000519455	0.0354645
LILRB1	195.724	1.35585	0.390931	3.46827	0.00052382	0.0355416
TRIM72	232.147	-2.46876	0.711768	-3.46849	0.000523385	0.0355416
SLC22A4	72.6759	-2.15842	0.622344	-3.46821	0.000523935	0.0355416
LINC02603	55.4664	1.5807	0.456066	3.46594	0.000528383	0.0356911
MYO18B-AS1	10.5061	-6.49185	1.87284	-3.46632	0.000527641	0.0356911
FBXO5	221.829	1.58297	0.457127	3.46285	0.000534477	0.0359191
DPP9-AS1	4.02986	-4.23018	1.22169	-3.46257	0.000535045	0.0359191
AC025165.1	62.4924	-3.22223	0.930602	-3.46252	0.000535146	0.0359191
HRC	52.4925	-3.25701	0.941176	-3.46058	0.000539021	0.0359265
KLHL6	809.242	1.30711	0.377768	3.46008	0.000540011	0.0359265
LYN	621.646	1.51002	0.436296	3.46101	0.000538162	0.0359265
BHLHB9P1	11.1012	5.08669	1.47029	3.45964	0.000540901	0.0359265
AL732437.3	39.2019	-3.78692	1.09445	-3.46012	0.000539936	0.0359265
AP1G1	3667.21	0.674286	0.195041	3.45716	0.000545909	0.0361761
UQCRH	842.85	1.42873	0.413328	3.45665	0.000546935	0.0361761
ERBB3	2458.42	-1.09067	0.315796	-3.45371	0.000552925	0.0363971
GALNT10	3224.26	-1.07593	0.311614	-3.45278	0.000554851	0.0363971
AC011767.1	14.4754	2.82319	0.817652	3.4528	0.000554801	0.0363971
AC131160.1	10.4669	-5.10639	1.47868	-3.45334	0.000553682	0.0363971
AC010632.3	9.41288	-5.48967	1.59174	-3.44885	0.000562981	0.0368544
PER2	1581.92	-1.18835	0.344647	-3.44801	0.000564728	0.0368713
CSMD3	244.463	-3.91877	1.13671	-3.44747	0.000565855	0.0368713
IGHG1	32387.3	2.88068	0.83569	3.44706	0.000566715	0.0368713
RGMB-AS1	27.36	-2.79218	0.81115	-3.44225	0.000576893	0.0374568
SEZ6L	295.694	-3.66216	1.06436	-3.44071	0.000580185	0.0375174
IGHV3-23	716.112	3.45286	1.00352	3.44075	0.000580107	0.0375174
ABCG5	21.9238	-3.3814	0.98355	-3.43796	0.000586117	0.0376643
AC063943.1	5.42841	-5.53709	1.61081	-3.43746	0.000587191	0.0376643
TOMM20P2	22.8731	3.31121	0.9632	3.43772	0.000586634	0.0376643
AC092617.1	36.6672	-3.23204	0.940063	-3.43811	0.000585792	0.0376643
DNAJC19P9	7.27996	2.62093	0.762999	3.43504	0.00059247	0.0378503
AC012313.8	70.7668	-2.21862	0.64578	-3.43556	0.000591323	0.0378503
EVL	6277.16	-1.39819	0.407101	-3.43449	0.00059367	0.0378509
IGF2BP2	260.053	2.37614	0.69262	3.43066	0.000602117	0.0381601
SLC25A18	19.8177	-2.5843	0.753084	-3.43162	0.000599992	0.0381601
AFAP1-AS1	267.032	2.39071	0.69683	3.43084	0.000601726	0.0381601
LINC01919	26.4635	3.17868	0.926846	3.42957	0.000604549	0.038238
CABP4	134.189	-1.97217	0.575698	-3.4257	0.000613218	0.0387094
ATG10-IT1	10.5203	-4.21696	1.23173	-3.42361	0.000617943	0.0388378
MRGPRF-AS1	7.37887	-5.98135	1.7473	-3.42319	0.000618915	0.0388378
AL160290.2	39.4548	4.08334	1.19279	3.42335	0.000618544	0.0388378
SLC4A5	118.579	-1.8544	0.542074	-3.42094	0.000624041	0.0390824
AL445523.1	34.7414	3.0529	0.892916	3.41902	0.000628465	0.0392051
AL591845.1	2378.13	-2.82928	0.82742	-3.41939	0.000627606	0.0392051
PPP1R3C	135.414	-2.53251	0.740968	-3.41783	0.000631216	0.0392557
ARPC5L	378.917	1.17921	0.34504	3.41761	0.000631743	0.0392557
TM4SF1	2275.42	1.75134	0.512625	3.41642	0.000634508	0.0393506
SALL2	234.196	-1.65518	0.484572	-3.41575	0.000636061	0.0393702
PIM2	581.924	1.95657	0.573087	3.4141	0.000639938	0.0394566
AC100800.1	76.6666	2.82362	0.826989	3.41434	0.000639375	0.0394566
AC083837.1	125.231	2.84885	0.834745	3.41284	0.000642895	0.0395623
GRAMD4P7	12.1369	-6.69959	1.96418	-3.41089	0.000647517	0.0397698
DMRTC1	5.9865	-4.82652	1.4164	-3.4076	0.000655377	0.0401279
AC103858.1	14.1796	3.5019	1.02774	3.40739	0.00065587	0.0401279
CYP26A1	7.94841	-4.31448	1.26817	-3.40213	0.000668621	0.0408295
EIF6	303.395	-1.82681	0.537229	-3.40044	0.000672778	0.0409924
NHLRC4	7.87105	-5.23947	1.54102	-3.4	0.000673865	0.0409924
NRDC	2836.52	0.613009	0.180555	3.39513	0.000685954	0.0412655
PPP1R1C	13.5573	-3.78254	1.11447	-3.39403	0.000688731	0.0412655
PPT2	167.732	-1.41603	0.417133	-3.39467	0.000687103	0.0412655
VENTXP1	22.7744	2.90676	0.855578	3.39742	0.000680246	0.0412655
AC136616.2	5.36596	5.52518	1.62721	3.39549	0.000685058	0.0412655
AP006248.4	503.697	-3.21883	0.947674	-3.39655	0.0006824	0.0412655
AL390726.5	38.7801	-4.2033	1.23739	-3.39691	0.000681507	0.0412655
MIR2052	16.785	-7.16552	2.11119	-3.39406	0.000688634	0.0412655
SLC27A6	7.65322	-4.53112	1.33596	-3.39165	0.000694739	0.0415472
AC103871.1	7.74539	6.51531	1.92185	3.39013	0.000698605	0.0417
POU1F1	3.55589	-4.93483	1.45656	-3.38801	0.000704023	0.0417104
CNFN	104.005	-2.16119	0.637841	-3.38829	0.00070331	0.0417104
CHSY3	62.5296	1.87642	0.55367	3.38906	0.000701335	0.0417104
SEPTIN7P3	55.9296	2.0606	0.608049	3.38888	0.000701798	0.0417104
ATP1A2	47.3095	-3.04657	0.899632	-3.38646	0.000707998	0.0418011
UCP3	64.8755	-2.45812	0.726099	-3.38538	0.000710789	0.0418011
SNORD94	14.4118	-3.16339	0.934427	-3.38538	0.000710809	0.0418011
TAS2R46	27.4421	-3.58059	1.05741	-3.3862	0.000708673	0.0418011
CHODL	12.4643	5.65628	1.67128	3.3844	0.000713329	0.0418719
GPM6A	41.632	-3.90077	1.15302	-3.38309	0.000716743	0.0419271
NPM1P30	502.866	-1.60378	0.474065	-3.38303	0.000716906	0.0419271
IER3	395.663	-2.33527	0.690554	-3.38174	0.000720291	0.0420291
IGHV5-51	317.699	3.56116	1.05317	3.38136	0.000721292	0.0420291
IFNG-AS1	180.528	2.06611	0.611726	3.3775	0.000731479	0.0425448
KNDC1	48.6524	-3.92575	1.16289	-3.37585	0.000735867	0.0426684
ITGB5-AS1	30.1825	-3.66771	1.08651	-3.3757	0.000736287	0.0426684
KIAA0556	683.818	-1.0335	0.306328	-3.37383	0.000741301	0.0428031
LINC00601	15.8129	5.80307	1.71994	3.37399	0.000740874	0.0428031
TMEM115	142.261	-1.32063	0.39155	-3.37283	0.000744002	0.0428812
CD83	393.891	1.31049	0.388796	3.37064	0.00074994	0.0429898
DCST1	24.6298	-2.5988	0.77084	-3.37138	0.000747921	0.0429898
MCPH1-AS1	153.742	1.35906	0.403151	3.3711	0.000748688	0.0429898
GABRR2	55.4857	2.44405	0.725793	3.36741	0.00075877	0.0434177
AFF3	4556.14	-2.1188	0.629648	-3.36506	0.000765272	0.0434663
ARPC5	2829.12	0.555646	0.165143	3.36464	0.000766449	0.0434663
ADCY1	1773.07	-2.3648	0.702446	-3.36653	0.000761208	0.0434663
RPL23P2	43.9161	-2.82301	0.838928	-3.36502	0.000765393	0.0434663
IGLV3-25	11.9085	3.93893	1.17036	3.36557	0.000763856	0.0434663
TMSB15B	5.97841	3.7408	1.11233	3.36303	0.000770924	0.0436423
AC073335.2	5.65741	-2.90795	0.864924	-3.36208	0.000773564	0.0437139
HPCA	6.19121	-4.10734	1.22284	-3.35884	0.000782691	0.0441513
KRT31	9.91831	-5.57018	1.66068	-3.35416	0.00079605	0.0444321
SOX6	146.276	2.25895	0.673218	3.35546	0.000792344	0.0444321
ST8SIA6	402.855	-2.44024	0.727286	-3.35526	0.000792898	0.0444321
CFAP70	293.055	-2.06963	0.616635	-3.35632	0.000789858	0.0444321
SCN4B	61.0939	-2.63703	0.785997	-3.35501	0.000793631	0.0444321
IGHV3-7	67.8089	2.54038	0.75728	3.35462	0.00079475	0.0444321
NAMPT	2134.57	1.23634	0.368684	3.35339	0.000798276	0.0444784
CASP14	848.338	4.32458	1.29027	3.35169	0.0008032	0.0445189
NCF2	497.416	1.17874	0.351636	3.35215	0.000801866	0.0445189
COL27A1	2221.18	1.68797	0.503531	3.35226	0.000801554	0.0445189
PRDM1	1475.14	1.02289	0.305584	3.34735	0.000815886	0.0446105
CACNA1D	2316.98	-1.79629	0.536613	-3.34746	0.000815568	0.0446105
YES1	707.732	0.955025	0.285228	3.34829	0.000813118	0.0446105
SOCS5P4	35.2781	3.03042	0.905337	3.34729	0.000816071	0.0446105
LINC01883	77.0992	4.41733	1.31934	3.34814	0.000813554	0.0446105
ANP32BP1	66.7623	1.355	0.404424	3.35045	0.000806794	0.0446105
MIRLET7A1HG	455.381	1.41809	0.423478	3.34868	0.000811964	0.0446105
AC100810.3	11.328	-4.77655	1.42681	-3.34771	0.000814817	0.0446105
CDC25A	60.3671	2.57634	0.769887	3.34639	0.000818715	0.0446782
CLGN	108.081	-2.43558	0.728184	-3.34472	0.000823644	0.0447935
NELL2	368.75	-3.19355	0.954732	-3.34497	0.000822924	0.0447935
KLK6	127.684	5.6757	1.69754	3.34348	0.00082735	0.0449183
AL138762.1	7.9742	-4.5894	1.37319	-3.34215	0.000831324	0.0450572
FGFR2	894.447	-1.86297	0.557533	-3.34146	0.000833391	0.0450924
MZT1	96.4792	1.92795	0.577424	3.33889	0.000841141	0.0454345
CHI3L2	178.875	3.35078	1.00446	3.3359	0.00085023	0.0454773
CHRNA1	82.3772	2.0843	0.624582	3.33711	0.000846542	0.0454773
AL121895.1	183.462	-1.39158	0.417058	-3.33666	0.000847918	0.0454773
ZNF236-DT	27.9856	-4.04311	1.21203	-3.33581	0.000850511	0.0454773
AC025263.3	10.2423	-6.45384	1.93416	-3.33677	0.000847587	0.0454773
AC093838.2	37.6312	-2.86345	0.857951	-3.33755	0.000845214	0.0454773
CCDC152	65.3327	1.84148	0.552573	3.33256	0.000860498	0.0458572
AC100821.2	19.0615	-3.28504	0.985609	-3.333	0.000859139	0.0458572
AL356608.3	4.50214	-4.84434	1.45405	-3.33163	0.000863392	0.0459345
POTED	14.2451	-5.64812	1.69575	-3.33075	0.000866115	0.0460024
ARMC4	17.9995	-3.2622	0.980377	-3.32749	0.000876308	0.0464662
STARD4	148.105	1.65621	0.497829	3.32687	0.000878278	0.0464932
TBX19	160.094	1.50807	0.453673	3.32414	0.00088692	0.0468727
AL109920.1	63.0582	2.41604	0.727338	3.32175	0.000894533	0.0471185
AC245427.2	9.86222	-3.04023	0.915183	-3.32199	0.000893768	0.0471185
PRKD3	1289.27	0.907741	0.273406	3.32012	0.000899786	0.0473169
AC048344.4	66.5383	3.31261	0.99791	3.31955	0.000901636	0.0473359
BTN3A1	1744.58	0.94354	0.284306	3.31875	0.000904212	0.0473418
AMIGO2	391.262	-2.17697	0.656082	-3.31813	0.000906213	0.0473418
CNNM3	692.698	-0.79866	0.240695	-3.31814	0.000906178	0.0473418
LINC01993	20.2797	1.78118	0.537089	3.31635	0.000912015	0.0474114
ADAMTS19-AS1	12.3948	-5.02817	1.51606	-3.3166	0.000911187	0.0474114
MTCO3P24	8.5723	-3.94243	1.18867	-3.31667	0.000910964	0.0474114
POMGNT1	443.2	-0.787766	0.237593	-3.31562	0.000914416	0.0474586
RNU6-157P	18.3302	3.9924	1.20469	3.31404	0.000919582	0.047649
GPSM1	98.8793	-2.57234	0.776773	-3.31157	0.000927751	0.0478386
AP000851.1	18.4449	4.75719	1.43619	3.31236	0.000925112	0.0478386
MIR325HG	16.7899	-3.9261	1.18548	-3.31182	0.000926915	0.0478386
ZNF847P	6.06758	-5.70004	1.7221	-3.30993	0.000933206	0.048042
NUB1	1668.63	1.0212	0.308706	3.30799	0.000939685	0.0482703
EFR3B	324.178	-2.19996	0.665105	-3.30769	0.000940676	0.0482703
PNMA6E	11.7129	5.28194	1.59759	3.30618	0.00094576	0.0484531
MIR548T	11.8081	-5.81999	1.76153	-3.30395	0.000953336	0.0487627
AC090826.1	11.1192	-3.58413	1.08529	-3.30245	0.00095843	0.0489445
OSCAR	80.2153	2.71717	0.822946	3.30177	0.000960783	0.0489861
SOX5	796.994	-2.39705	0.72636	-3.30008	0.000966563	0.0491233
KIAA0825	178.52	-1.37962	0.418002	-3.3005	0.00096511	0.0491233
TBC1D30	343.8	-1.99723	0.605333	-3.29939	0.000968957	0.0491664
SCGB3A1	26.6957	-4.14763	1.25876	-3.29501	0.000984195	0.0497808
AC090498.1	7.28598	-2.96386	0.899501	-3.29501	0.000984188	0.0497808
ZNF541	28.3457	-2.99318	0.908684	-3.29398	0.000987805	0.0498842
SLC2A14	32.2959	2.47355	0.75196	3.28947	0.00100377	0.0506102
MCCC2	1748.68	-1.33979	0.407511	-3.28774	0.00100996	0.0508414
ESPN	183.662	-1.7976	0.547124	-3.28554	0.00101788	0.0510043
AC004817.1	23.5157	5.55932	1.69192	3.2858	0.00101694	0.0510043
LINC02109	7.05637	-3.21421	0.978299	-3.2855	0.001018	0.0510043
XRN1	3092.68	0.655929	0.199698	3.2846	0.00102128	0.0510079
GRPR	155.643	-3.7749	1.14925	-3.28467	0.001021	0.0510079
REEP6	187.893	-2.59913	0.791735	-3.28283	0.0010277	0.0512478
APH1B	434.005	-1.14748	0.349666	-3.28166	0.00103199	0.0513814
ELP2	2078.01	-1.62536	0.495368	-3.28111	0.00103401	0.0514016
RAP1GAP	125.791	-1.82082	0.555137	-3.27994	0.00103828	0.0515333
HPN	131.768	-2.69843	0.823516	-3.27672	0.00105021	0.0520443
EEF1DP5	19.0949	3.42651	1.04593	3.27605	0.00105271	0.0520868
PEF1	220.146	1.92087	0.586716	3.27394	0.0010606	0.0521921
CCDC96	21.4207	-3.04491	0.92983	-3.2747	0.00105775	0.0521921
C18orf32	268.273	-1.32842	0.405783	-3.27373	0.0010614	0.0521921
AP003900.1	18.9579	5.11397	1.5621	3.27377	0.00106123	0.0521921
TNFAIP3	790.929	1.40443	0.429418	3.27055	0.00107339	0.0527006
CIB2	29.0543	-4.01259	1.22728	-3.26949	0.00107742	0.0528167
AL390728.6	110.15	2.40072	0.734514	3.26844	0.0010814	0.0529305
CTPS2	790.198	-1.43333	0.438656	-3.26756	0.00108478	0.0530145
AC091078.1	39.6254	4.16453	1.27501	3.26627	0.00108973	0.0531747
C19orf12	661.757	1.01694	0.311463	3.26505	0.00109445	0.0532415
PPP1R12A-AS1	69.9722	2.371	0.726124	3.26528	0.00109354	0.0532415
NOM1	1127.16	0.820704	0.251438	3.26404	0.00109834	0.0532679
SAMSN1	221.469	1.39983	0.428846	3.26418	0.0010978	0.0532679
QKI	4800.62	0.961755	0.295062	3.2595	0.00111609	0.0533161
FOXN4	16.1212	-4.51286	1.38451	-3.25954	0.00111591	0.0533161
MED12L	331.459	-1.92004	0.588953	-3.26009	0.00111376	0.0533161
TCTEX1D1	10.9766	4.03503	1.23742	3.26083	0.00111086	0.0533161
POP5	200.697	0.968976	0.297011	3.26243	0.00110462	0.0533161
NABP1	2154.51	1.18851	0.364491	3.26073	0.00111125	0.0533161
TMEM132E	77.2603	4.70975	1.44454	3.26039	0.00111259	0.0533161
CAPN8	1162.94	-2.62322	0.804314	-3.26144	0.00110849	0.0533161
AL365436.2	17.2537	-5.61403	1.72144	-3.26125	0.00110923	0.0533161
AC109925.2	25.7601	-3.98115	1.22075	-3.26123	0.00110928	0.0533161
ARNTL2	773.215	1.64973	0.506407	3.25772	0.00112313	0.0534803
PLD4	27.5524	-2.12199	0.651453	-3.25731	0.00112473	0.0534803
SCUBE1-AS1	11.5675	-3.1378	0.963247	-3.25752	0.00112389	0.0534803
LINC02066	3.2109	-4.35833	1.33817	-3.25693	0.00112626	0.0534803
FOCAD	679.502	0.956278	0.294099	3.25155	0.00114779	0.0544219
PPIL2	642.845	-0.866064	0.266466	-3.25018	0.0011533	0.0545253
AC007991.4	18.2926	3.95639	1.21732	3.25007	0.00115378	0.0545253
LINC01910	29.3311	2.75931	0.849088	3.24974	0.00115512	0.0545253
ZBTB9	142.73	-0.866652	0.266874	-3.24742	0.00116455	0.0548892
TBR1	12.1903	3.82766	1.17962	3.24483	0.00117522	0.0553103
LRRC75B	124.538	-1.87443	0.578164	-3.24204	0.00118675	0.0556061
IGHV3-21	190.624	2.71275	0.836704	3.24218	0.00118619	0.0556061
USP46-DT	16.9082	-2.90569	0.896076	-3.24268	0.0011841	0.0556061
AL356488.3	88.8601	-1.93006	0.595433	-3.24143	0.00118931	0.0556442
GLIPR1L2	30.9606	-2.31199	0.713385	-3.24087	0.00119164	0.0556711
PDE6B	499.329	-1.40525	0.433939	-3.23836	0.00120218	0.0559989
AC023983.1	352.257	1.54594	0.477357	3.23855	0.00120141	0.0559989
S100A8	274.645	4.28642	1.32408	3.23728	0.00120676	0.0560879
MUC1	4037.58	-1.86548	0.576286	-3.23708	0.00120761	0.0560879
AC005833.1	3.66593	3.08414	0.952945	3.23643	0.00121033	0.0561321
STAC2	240.8	3.37099	1.04181	3.23571	0.00121342	0.0561937
STK32A	55.969	2.09417	0.647427	3.23461	0.0012181	0.0562001
LINC01567	32.8899	3.06995	0.949075	3.23468	0.00121781	0.0562001
AC008268.1	19.1773	-4.65616	1.43956	-3.23443	0.00121886	0.0562001
SEZ6	163.825	-2.09619	0.648259	-3.23357	0.00122255	0.0562886
CNTN1	193.863	-2.04674	0.633224	-3.23225	0.00122817	0.0564039
CDKN2A	211.455	2.04743	0.633536	3.23174	0.00123037	0.0564039
TRBV7-2	14.0985	-5.21217	1.61262	-3.23211	0.00122881	0.0564039
CERS2	453.316	-1.25296	0.387862	-3.23042	0.00123608	0.0565832
AC079316.2	89.0502	1.67506	0.518591	3.23001	0.00123784	0.0565832
KRT24	6.63178	-4.58081	1.41893	-3.22834	0.00124509	0.0568328
AC131280.1	11.646	-3.44401	1.06708	-3.22751	0.00124872	0.0569167
AP006248.3	90.8937	-3.56204	1.10381	-3.22705	0.00125075	0.0569279
SHH	34.344	4.02387	1.24788	3.22455	0.00126171	0.0573446
CLSPN	531.211	1.20244	0.373417	3.22012	0.00128139	0.0581561
ROGDI	339.666	-1.38942	0.431552	-3.2196	0.00128372	0.0581787
CHD6	3165.19	-0.806768	0.250674	-3.21839	0.00128911	0.058257
AC016590.4	40.2876	-2.72178	0.845629	-3.21864	0.001288	0.058257
AL078604.2	30.6258	3.38475	1.05277	3.21507	0.00130411	0.0588515
NR2E3	225.625	-1.40866	0.4385	-3.21246	0.00131602	0.059305
DHRS4L2	111.135	-1.55352	0.483843	-3.21079	0.00132369	0.059493
GS1-124K5.4	9.05235	-2.82185	0.87888	-3.21074	0.00132394	0.059493
DACH2	3.97237	-4.23461	1.31923	-3.20991	0.00132776	0.0595806
TOGARAM1	668.079	-0.810392	0.252521	-3.2092	0.00133103	0.0596432
CHRNA9	12.7782	-3.97736	1.24002	-3.20751	0.00133891	0.0599121
PLEKHF2	476.405	-1.05291	0.328342	-3.20676	0.00134241	0.0599843
ARG2	50.9916	-2.79263	0.871334	-3.205	0.00135063	0.0602667
AC073869.6	5.8769	-5.64952	1.76349	-3.2036	0.00135722	0.0604762
ID1	70.1287	1.61195	0.503428	3.20196	0.00136497	0.0605668
AC074124.1	22.9782	-5.84996	1.82668	-3.20251	0.00136237	0.0605668
AC009802.1	34.3517	3.43115	1.07157	3.202	0.00136477	0.0605668
CMYA5	3556.81	-1.50747	0.47112	-3.19976	0.00137542	0.0609458
BTK	298.554	1.66205	0.519754	3.19777	0.00138495	0.0611253
CDK6	1623.59	1.1522	0.360307	3.19784	0.00138459	0.0611253
SDHAF2	255.147	1.83171	0.57282	3.19771	0.00138524	0.0611253
NEK10	902.226	-2.36251	0.73897	-3.19703	0.00138851	0.0611847
TLE3	3530.17	-0.671741	0.210188	-3.1959	0.00139397	0.0613404
AC027682.6	5.84053	-4.78214	1.49694	-3.19461	0.0014002	0.0615295
DZIP1	387.456	1.21588	0.380822	3.19279	0.00140907	0.0616808
JPT1	1503.05	1.20617	0.377835	3.19231	0.0014114	0.0616808
NPIPB15	101.107	-2.40714	0.753961	-3.19266	0.00140968	0.0616808
AL049629.1	8.53743	6.8914	2.15843	3.19278	0.00140911	0.0616808
IGLC2	8747.7	2.33437	0.731458	3.1914	0.00141585	0.0617906
SPATA4	6.50242	-4.45411	1.39625	-3.19006	0.00142244	0.0619928
TNFSF13B	429.197	1.14381	0.358949	3.18657	0.00143973	0.0621505
STIL	633.058	1.51883	0.476605	3.18677	0.00143869	0.0621505
PTPRN2	190.12	-2.62047	0.822233	-3.18701	0.00143752	0.0621505
KY	41.2024	2.91597	0.915045	3.18669	0.00143909	0.0621505
SHISA2	291.549	-2.68846	0.843201	-3.18839	0.00143065	0.0621505
GPR141	64.4704	-3.87508	1.21583	-3.1872	0.00143658	0.0621505
AC006111.3	40.3492	-2.54242	0.797431	-3.18827	0.00143128	0.0621505
C3orf33	10.0696	-3.21176	1.00808	-3.18602	0.00144246	0.062184
AL136520.1	17.3983	3.06349	0.96194	3.1847	0.00144903	0.062383
IL17RE	109.379	-1.61155	0.506198	-3.18364	0.00145438	0.0625285
PHGDH	268.394	2.08094	0.653919	3.18226	0.00146131	0.062619
MRPL10	156.513	-1.30812	0.411044	-3.18244	0.00146041	0.062619
RPL23AP66	13.8572	-3.47374	1.09167	-3.18205	0.00146239	0.062619
MDFIC	340.617	1.18482	0.372646	3.17947	0.00147544	0.0628751
PAMR1	33.859	-2.9363	0.924139	-3.17733	0.00148636	0.0628751
EPOR	73.8241	-1.45905	0.459218	-3.17726	0.00148676	0.0628751
AC092798.1	35.5392	5.24205	1.6493	3.17835	0.00148115	0.0628751
AC239800.1	13.5509	-4.52745	1.42463	-3.17798	0.00148306	0.0628751
AC068657.1	35.8053	2.60333	0.819433	3.17699	0.00148813	0.0628751
FHAD1-AS1	8.39985	-3.52569	1.10861	-3.18028	0.0014713	0.0628751
AC098851.1	24.6564	-3.30084	1.03859	-3.17819	0.00148196	0.0628751
CLEC19A	17.0816	-3.60261	1.13338	-3.17865	0.00147963	0.0628751
AC068473.3	31.1017	2.40646	0.757356	3.17745	0.00148577	0.0628751
UBXN8	64.0927	1.65784	0.522095	3.17536	0.00149648	0.0629847
SLCO5A1	76.8213	2.47101	0.7784	3.17448	0.00150106	0.0629847
DHRS4	160.132	-2.32377	0.732085	-3.17418	0.00150261	0.0629847
GAPDHP73	7.71397	3.14933	0.991734	3.17558	0.00149539	0.0629847
SEPTIN7P7	14.8512	1.71222	0.53934	3.17466	0.00150011	0.0629847
AC077690.1	29.0631	3.83953	1.20934	3.17491	0.00149884	0.0629847
WDR76	505.877	0.865899	0.272836	3.17369	0.00150512	0.063007
IGKJ4	71.505	2.99288	0.94314	3.17331	0.0015071	0.063007
KANSL3	1622.72	-0.749381	0.236435	-3.16951	0.00152697	0.063754
VNN2	70.4724	2.6791	0.845516	3.1686	0.00153178	0.0637872
LINC01717	28.1356	4.75171	1.49949	3.16889	0.0015302	0.0637872
AC025171.3	87.921	-2.07049	0.653769	-3.16701	0.00154013	0.0640513
PTPN22	390.151	1.62044	0.51194	3.16529	0.00154929	0.0642641
AP003419.3	11.6302	-4.14253	1.30872	-3.16534	0.00154904	0.0642641
AC010494.1	10.0551	-5.59784	1.76888	-3.16463	0.0015528	0.0643261
RN7SL164P	4.55521	-5.28268	1.67171	-3.16004	0.00157749	0.065264
AC027601.4	3.64364	-2.73887	0.866925	-3.15929	0.00158152	0.0653453
ST8SIA4	595.442	1.01458	0.321223	3.15851	0.00158578	0.0654367
PPDPF	2778.19	-0.881691	0.279287	-3.15693	0.00159439	0.0657065
SMARCC2	3388.33	-0.670542	0.212508	-3.15536	0.00160298	0.065975
GUSB	330.636	-0.963412	0.305471	-3.15386	0.00161127	0.0662305
AL627308.2	24.886	4.50639	1.42939	3.15266	0.00161791	0.0662771
AC114982.1	12.6002	6.0534	1.92018	3.15253	0.00161865	0.0662771
AC027514.1	145.866	1.40817	0.446618	3.15296	0.00161622	0.0662771
PDCD6IPP2	53.9924	1.81941	0.577528	3.15034	0.00163078	0.066688
DMBT1L1	9.3546	-2.83603	0.900497	-3.14941	0.00163603	0.0668169
SLC25A17	160.173	-1.34005	0.425924	-3.1462	0.00165405	0.067466
AC023794.5	205.948	-1.67283	0.531872	-3.14517	0.00165991	0.0676186
AC020663.1	6.69081	-5.84114	1.85752	-3.14459	0.00166317	0.0676646
FBXO24	71.4057	-2.58425	0.822232	-3.14296	0.00167247	0.0679559
TMPRSS6	75.9501	-3.48916	1.11064	-3.14159	0.00168031	0.0681009
AGAP2-AS1	8.16801	-4.42575	1.40868	-3.14177	0.00167927	0.0681009
HAUS5	1404.07	0.928574	0.295626	3.14105	0.00168345	0.0681414
GUCA1B	32.9753	-2.95287	0.940238	-3.14055	0.00168629	0.0681693
TES	789.357	1.04403	0.332524	3.13971	0.00169113	0.0682783
CBR3-AS1	912.857	-1.3387	0.42647	-3.13902	0.00169514	0.0683536
IL6	13.8789	4.18722	1.33467	3.13726	0.00170535	0.0685511
PPP1CB	1912.78	1.39713	0.445348	3.13716	0.00170596	0.0685511
ARHGAP27P1-BPTFP1-KPNA2P3	401.135	0.907544	0.289297	3.13706	0.00170651	0.0685511
AHRR	50.575	-3.10701	0.990917	-3.13548	0.00171571	0.0686606
AC093843.1	6.49821	4.97328	1.58599	3.13576	0.00171408	0.0686606
LURAP1L-AS1	60.847	-2.26852	0.723454	-3.13568	0.00171453	0.0686606
AC005225.1	7.55953	-3.90879	1.24695	-3.13468	0.0017204	0.068762
LRTM1	20.4063	-5.31181	1.69506	-3.1337	0.00172615	0.0689051
SLC7A2	4821.62	-2.50066	0.798357	-3.13226	0.00173464	0.0691572
AC092490.1	22.9834	2.84174	0.908236	3.12885	0.00175491	0.0698778
AP004290.1	25.5053	-3.03666	0.970933	-3.12757	0.00176258	0.0700955
PYGM	21.0611	-2.31375	0.740383	-3.12507	0.00177762	0.0701674
WDR64	141.697	3.03132	0.969798	3.12572	0.00177368	0.0701674
SF3B5	251.602	1.21816	0.389789	3.12517	0.001777	0.0701674
PPIAP90	78.5433	3.85687	1.2337	3.12626	0.00177044	0.0701674
LINC02732	15.4116	4.23649	1.35553	3.12533	0.00177607	0.0701674
SNX19P3	51.7061	-3.24169	1.03725	-3.12529	0.00177631	0.0701674
STARD7	5078.86	0.700337	0.224281	3.12258	0.0017927	0.07024
MOSPD2	384.23	0.753222	0.241141	3.12358	0.00178668	0.07024
SGF29	254.515	-1.15449	0.369587	-3.12374	0.00178567	0.07024
TCTEX1D2	77.2233	-1.48112	0.474238	-3.12315	0.00178924	0.07024
ZBED5-AS1	276.419	1.59941	0.512079	3.12336	0.00178797	0.07024
MIR4269	3.39534	5.3029	1.6981	3.12283	0.00179119	0.07024
CDX2	8.71762	4.42242	1.41649	3.1221	0.00179567	0.0702641
AC009152.6	55.828	-2.26386	0.725189	-3.12176	0.00179774	0.0702641
PSAT1	91.0893	3.468	1.11112	3.12118	0.00180129	0.0703166
AC105916.1	46.8398	-2.92647	0.937854	-3.12039	0.0018061	0.070418
AL772363.1	15.7914	-3.29777	1.05742	-3.11869	0.00181657	0.070653
Z98048.1	14.4072	-2.87903	0.923112	-3.11883	0.00181568	0.070653
AL121929.3	49.9213	-2.10916	0.676466	-3.11791	0.00182138	0.0707538
THPO	55.085	-3.54109	1.13634	-3.11622	0.00183184	0.07087
PRPS2	498.714	1.01413	0.325472	3.11587	0.00183405	0.07087
FBXL7	765.92	-1.37076	0.440014	-3.11527	0.00183774	0.07087
AC092171.1	60.2505	-1.76283	0.565701	-3.11618	0.00183209	0.07087
AC008456.1	12.8736	6.23828	2.00223	3.11567	0.0018353	0.07087
AL031293.1	138.808	-2.3396	0.750984	-3.11538	0.00183711	0.07087
AC091769.2	41.4539	-2.8456	0.913642	-3.11457	0.00184212	0.0709529
INSYN2B	164.75	1.19958	0.385259	3.1137	0.00184755	0.0710759
ZNRF3	319.591	-1.19747	0.384675	-3.11294	0.00185231	0.0711728
APIP	86.5172	-1.31404	0.422354	-3.11122	0.00186314	0.0712701
MYO1A	17.4615	-3.75011	1.20539	-3.11112	0.0018638	0.0712701
CARMIL3	112.292	-2.54356	0.81753	-3.11127	0.00186282	0.0712701
AC119673.2	185.429	-3.05861	0.982882	-3.11188	0.00185898	0.0712701
FOXC1	376.252	1.82459	0.586641	3.11023	0.00186943	0.0713997
GPR137	195.882	-1.46871	0.472505	-3.10834	0.00188143	0.0714664
IGHV4-28	21.5639	2.98573	0.960532	3.10842	0.00188093	0.0714664
AC018865.1	6.24557	6.66921	2.14547	3.10851	0.00188031	0.0714664
AC016999.2	10.6793	-6.51215	2.09501	-3.10841	0.001881	0.0714664
LINC00235	66.3941	-2.3411	0.753206	-3.10818	0.00188241	0.0714664
NAT1	1259.1	-2.31546	0.745056	-3.10777	0.00188503	0.0714807
TMEM163	98.1017	2.85263	0.918036	3.10732	0.00188792	0.0715051
CELSR2	2832.17	-1.39226	0.448428	-3.10476	0.00190433	0.0718724
RCC2	16293.9	1.194	0.384547	3.10496	0.00190305	0.0718724
ZNF93	746.655	1.35832	0.437497	3.10475	0.0019044	0.0718724
METTL4	138.286	1.30444	0.420408	3.1028	0.00191696	0.0722608
LINC01836	29.311	-1.76843	0.570012	-3.10245	0.00191929	0.072263
MLKL	514.723	1.00074	0.322723	3.10094	0.00192911	0.0724177
LINC00589	10.8669	-6.53951	2.109	-3.10076	0.00193023	0.0724177
AC005336.3	4.38578	-4.33405	1.39772	-3.10081	0.00192992	0.0724177
FAIM2	14.9024	-2.66215	0.858741	-3.10006	0.00193481	0.0724376
PRDX3P4	103.733	-2.22407	0.717444	-3.09998	0.00193531	0.0724376
B3GALNT1	223.962	-1.16125	0.374647	-3.0996	0.00193785	0.0724474
NCAM2	222.726	-2.64219	0.852905	-3.09788	0.00194913	0.0726983
DCTN2	1000.95	-0.965097	0.311526	-3.09797	0.00194853	0.0726983
PDK1	1569.66	1.30928	0.422722	3.09726	0.0019532	0.0727649
PRSS29P	4.84482	-5.37462	1.73583	-3.09629	0.0019596	0.0729178
FAM86C2P	85.9414	-2.55664	0.825976	-3.09529	0.0019662	0.0730779
BNIP1	127.366	1.70066	0.549506	3.0949	0.00196881	0.0730897
RAMP3	136.973	-3.69139	1.1938	-3.09214	0.0019872	0.0736862
AL359740.1	237.494	-2.03563	0.658449	-3.09155	0.00199112	0.0737455
AC091182.1	38.8049	-3.21818	1.04121	-3.0908	0.00199619	0.0737722
AC130456.1	6.07879	-5.70247	1.84501	-3.09076	0.00199648	0.0737722
C3orf70	148.436	-1.94445	0.629226	-3.09022	0.00200007	0.0738194
ACADSB	930.771	-1.26705	0.410199	-3.08887	0.00200922	0.0740711
FTL	14149.5	0.771442	0.249872	3.08734	0.00201954	0.0741841
AC093585.1	9.15287	-4.56471	1.47832	-3.08777	0.00201664	0.0741841
VLDLR-AS1	20.9498	3.06269	0.992141	3.08695	0.00202221	0.0741841
LINC01331	4.38705	-5.23475	1.69591	-3.0867	0.00202394	0.0741841
AP000432.2	5.21625	4.38537	1.42047	3.08727	0.00202006	0.0741841
CPN2	24.342	-4.05363	1.31417	-3.08454	0.00203866	0.0745516
AC106045.1	25.4302	-2.42748	0.786927	-3.08475	0.00203721	0.0745516
FAM171A1	178.855	1.94814	0.631687	3.08402	0.00204222	0.074596
RIOX2	223.709	1.24117	0.4025	3.08366	0.00204471	0.0746015
ZNF215	62.0225	2.33333	0.756957	3.08251	0.0020526	0.0747178
NR2F2	3245.23	-1.08663	0.352502	-3.08261	0.00205194	0.0747178
MYOZ2	4.99529	-4.97732	1.61517	-3.0816	0.00205891	0.0748618
TAS2R41	9.67355	-5.9563	1.93307	-3.08126	0.00206126	0.074862
ADCY5	231.446	-2.32581	0.755188	-3.07977	0.00207159	0.0751514
SH3D21	1496.11	-1.15804	0.376058	-3.07942	0.00207405	0.0751549
LINC00621	25.5273	-2.9761	0.966984	-3.07772	0.00208592	0.0754987
DAGLA	59.7695	-2.19885	0.714697	-3.07662	0.00209362	0.0755479
SFXN2	864.421	-1.05495	0.342892	-3.07662	0.00209364	0.0755479
AL162231.2	48.7823	-2.69414	0.875715	-3.07651	0.0020944	0.0755479
WNK4	278.828	-2.61151	0.849168	-3.07538	0.00210234	0.0757486
ARHGAP32	2773.64	-0.870804	0.283345	-3.07329	0.00211709	0.0761076
SHISA4	113.994	-1.17849	0.383456	-3.07335	0.00211673	0.0761076
VNN3	52.6559	3.32774	1.08328	3.07192	0.00212686	0.0761543
MIS12	267.538	1.84028	0.599057	3.07196	0.0021266	0.0761543
AC079465.1	7.84198	-4.43042	1.44237	-3.07162	0.00212899	0.0761543
AL589842.1	7.17944	4.80562	1.56448	3.07171	0.00212837	0.0761543
AL135786.2	4.00585	5.07024	1.65078	3.07143	0.00213036	0.0761543
ZBTB32	124.311	1.70023	0.553672	3.07082	0.00213473	0.0762248
AC012100.3	34.5381	-2.53825	0.826731	-3.07023	0.00213895	0.07629
TEX55	7.0804	5.68967	1.85438	3.06823	0.00215327	0.0767149
RNU6-708P	4.62981	-5.3118	1.73159	-3.06757	0.00215804	0.0767986
AC092656.1	14.4566	-4.03986	1.31727	-3.06683	0.0021634	0.0769033
ATP7B	745.959	-1.68089	0.54826	-3.06587	0.00217036	0.0770647
AC243964.3	23.6255	-3.4879	1.13817	-3.06448	0.00218052	0.0773392
YBX1P6	261.904	1.17487	0.383543	3.0632	0.00218983	0.0775829
CPLX1	252.878	-2.30321	0.752141	-3.0622	0.00219714	0.077669
AC073636.1	9.54	-5.92589	1.93504	-3.06241	0.00219559	0.077669
MAL2-AS1	49.108	-2.39299	0.781614	-3.06161	0.00220153	0.0777377
CORO1C	1580.45	0.873887	0.2855	3.0609	0.00220674	0.0777489
AP003783.1	178.857	-1.52082	0.496846	-3.06094	0.00220644	0.0777489
C15orf41	274.218	1.18814	0.388319	3.05971	0.00221554	0.0779726
KRT16	50.5842	3.41675	1.11704	3.05875	0.00222264	0.0781361
HPS5	614.675	0.909392	0.29745	3.05729	0.00223345	0.0781646
NCOA7	824.78	0.978107	0.319935	3.0572	0.00223413	0.0781646
PEX7	40.4624	-1.92273	0.628963	-3.05699	0.00223573	0.0781646
BRWD1-AS1	31.395	-2.29868	0.751798	-3.05757	0.00223141	0.0781646
AC018797.3	635.63	1.03457	0.338389	3.05733	0.00223316	0.0781646
MIR548F2	3.0216	-4.6848	1.5328	-3.05637	0.00224035	0.07824
AC092910.1	267.036	1.74339	0.570502	3.05588	0.002244	0.0782817
FAM89B	91.0168	1.9965	0.653451	3.05531	0.00224827	0.0783447
RILPL1	739.498	-1.14143	0.373901	-3.05275	0.00226755	0.0789301
AC098679.5	42.8703	-2.05607	0.673638	-3.05219	0.00227175	0.0789899
LINC02362	166.307	2.42922	0.796266	3.05076	0.00228263	0.0792815
POLR3G	121.198	1.46322	0.479854	3.04931	0.00229365	0.0794906
FGF10-AS1	9.48214	-4.79901	1.57378	-3.04936	0.00229327	0.0794906
SLAMF7	1061.22	1.69696	0.557234	3.04532	0.00232432	0.080045
RIOK3	759.115	0.792377	0.260185	3.04544	0.00232343	0.080045
HYAL1	22.4145	-2.46576	0.809673	-3.04538	0.0023239	0.080045
KMO	295.725	1.77944	0.584393	3.04494	0.00232726	0.080045
P2RY13	376.826	1.53181	0.502763	3.04678	0.00231306	0.080045
RN7SL587P	25.6899	-4.09655	1.34534	-3.04499	0.0023269	0.080045
AJ003147.3	103.152	-1.2928	0.424348	-3.04656	0.00231479	0.080045
CCDC74B	57.4153	-2.94349	0.967194	-3.04333	0.00233973	0.080387
GLS	2848.47	0.913963	0.300423	3.04226	0.0023481	0.0805459
RASSF6	147.284	1.89503	0.622993	3.04182	0.00235151	0.0805459
GPRC5C	125.581	-2.35236	0.773355	-3.04177	0.00235195	0.0805459
DNMBP	641.54	-1.37577	0.45282	-3.03822	0.00237981	0.0814124
SRD5A1	544.486	1.03652	0.341316	3.03685	0.00239065	0.0816086
AC091053.2	46.5206	-3.47561	1.14448	-3.03685	0.00239067	0.0816086
RNF212	212.271	2.28324	0.752245	3.03524	0.00240346	0.0819571
ZNF467	262.118	-1.38873	0.457657	-3.03443	0.00240994	0.0820902
TMEM205	66.3478	-2.3173	0.763903	-3.03351	0.00241729	0.0821648
AC103760.1	544.876	-2.09483	0.690524	-3.03369	0.00241586	0.0821648
MAGED2	2629.29	-1.41548	0.466719	-3.03284	0.00242263	0.0822583
SLFN12L	353.619	1.59739	0.526816	3.03217	0.00242802	0.0823535
RNF168	1501.29	0.891376	0.29404	3.03148	0.00243356	0.0824171
AL080243.1	5.3802	-3.82452	1.26168	-3.03129	0.00243508	0.0824171
AC245041.1	3.55528	4.64985	1.53444	3.03033	0.00244287	0.082593
SLC9B2	366.476	1.20599	0.398444	3.02675	0.00247195	0.0831342
CCL13	48.2316	4.17871	1.38013	3.02777	0.00246362	0.0831342
OR13G1	38.887	3.93555	1.30001	3.02732	0.0024673	0.0831342
RNASEK	103.58	-1.69618	0.560254	-3.02752	0.00246571	0.0831342
AC016597.2	14.2339	-2.44521	0.807832	-3.02688	0.0024709	0.0831342
AC023271.1	163.431	2.24108	0.740813	3.02516	0.00248499	0.0833967
AC020916.2	9.04317	-4.78546	1.58184	-3.02524	0.00248434	0.0833967
TCAF2P1	7.41285	-5.1462	1.7017	-3.02415	0.0024933	0.0835859
AC027796.1	155.295	-1.70479	0.563784	-3.02384	0.00249589	0.0835859
IQCK	155.539	-1.28606	0.425359	-3.02347	0.00249897	0.0836013
WWOX	600.446	-1.41523	0.468182	-3.02281	0.0025044	0.0836948
ZSCAN1	33.5523	-2.66769	0.882773	-3.02194	0.00251161	0.0838477
AL590128.1	7.57473	4.21632	1.39579	3.02073	0.00252162	0.083928
SLC5A8	8.22096	-5.71646	1.89214	-3.02116	0.0025181	0.083928
IGHV3-69-1	32.8886	3.67539	1.21673	3.0207	0.00252193	0.083928
MTND4P21	16.2512	-2.28746	0.757405	-3.02013	0.00252666	0.0839974
OR2T33	28.5149	-3.23189	1.07054	-3.01895	0.00253656	0.0842387
CYB5AP5	8.82586	-6.23962	2.0671	-3.01854	0.00253997	0.084264
AC010435.1	40.8302	2.32773	0.771484	3.01721	0.00255116	0.0845471
ABRACL	133.145	1.52691	0.506156	3.01667	0.00255567	0.0846085
TCF7L1	1184.8	1.8096	0.600154	3.01522	0.00256793	0.084926
KCNJ6	401.271	-1.80032	0.597296	-3.01411	0.00257732	0.0850961
KDELC1P1	4.85292	-4.51827	1.4991	-3.01398	0.00257843	0.0850961
GATA2-AS1	29.112	-2.17902	0.723194	-3.01306	0.00258632	0.085268
FAM83E	14.9167	-3.09194	1.02721	-3.01005	0.00261207	0.0857299
TRIM38	2578.74	0.907909	0.301646	3.00985	0.0026138	0.0857299
SNORC	130.902	2.25867	0.750425	3.00986	0.00261369	0.0857299
RNA5SP321	13.7372	-6.87698	2.28471	-3.01001	0.00261241	0.0857299
AL606517.2	5.66111	5.22939	1.73683	3.01089	0.00260484	0.0857299
AGAP12P	69.4672	-2.02288	0.672276	-3.009	0.00262111	0.0857927
SYNGAP1-AS1	6.86466	-5.45942	1.81433	-3.00905	0.00262063	0.0857927
FXR1	2513.65	0.638424	0.212217	3.00836	0.0026266	0.085884
AC068722.2	3.77894	-4.12469	1.37144	-3.00756	0.00263358	0.0860239
AFG3L2	406.638	1.20427	0.400501	3.00692	0.00263908	0.0860269
MTND4P9	15.3198	3.3651	1.11902	3.00719	0.00263676	0.0860269
LINC02606	17.5694	-2.31575	0.770317	-3.00623	0.00264507	0.0861338
ASTN2	190.054	-1.83781	0.611605	-3.0049	0.00265672	0.0862993
GLYATL3	11.2683	-5.75252	1.91418	-3.00521	0.00265394	0.0862993
IGLC3	3562.38	2.22513	0.740622	3.00441	0.002661	0.0862993
EIF5AP4	8.38625	2.3459	0.780815	3.00443	0.00266081	0.0862993
IFT140	417.135	-1.11898	0.372685	-3.00247	0.00267797	0.0866731
AC060814.2	4.48426	-4.41038	1.4689	-3.0025	0.00267771	0.0866731
AP002992.1	7.41446	-5.15617	1.71754	-3.00207	0.00268149	0.0866989
NECAB3	281.826	-1.43792	0.47909	-3.00135	0.00268789	0.0868175
ITGAE	235.803	1.15363	0.384574	2.99975	0.00270202	0.0870669
SSH3	670.444	-0.894483	0.298325	-2.99834	0.0027145	0.0870669
RPH3AL	110.32	-2.40413	0.801804	-2.9984	0.002714	0.0870669
CYP1B1-AS1	240.82	1.59292	0.53106	2.99951	0.00270416	0.0870669
LINC01978	39.1878	-4.06133	1.35454	-2.99831	0.00271477	0.0870669
AL137000.1	5.86774	5.1384	1.71341	2.99892	0.00270936	0.0870669
AC006330.1	287.919	-1.33775	0.445986	-2.99954	0.0027039	0.0870669
AC011815.3	40.8242	-2.54098	0.847558	-2.998	0.00271761	0.0870703
BX537318.1	13.5498	-2.32403	0.775303	-2.99758	0.00272136	0.0871026
YBX1	7303.12	0.995045	0.332023	2.99692	0.00272723	0.0871153
AL592295.3	42.991	1.86745	0.623066	2.99719	0.00272478	0.0871153
SOSTDC1	15.7123	2.66629	0.889951	2.99599	0.00273552	0.0872789
AC108861.1	110.017	-2.99744	1.00057	-2.99574	0.00273784	0.0872789
AC024937.1	7.16468	-5.09216	1.70011	-2.99519	0.0027427	0.0873463
GGCT	332.845	1.25417	0.418973	2.99344	0.00275853	0.0874128
LYPD3	83.6013	-1.69294	0.565536	-2.99351	0.00275788	0.0874128
NCAPG2	365.315	1.26409	0.422202	2.99403	0.00275316	0.0874128
KRT8	1453.09	-1.29785	0.433508	-2.99382	0.00275505	0.0874128
AL157895.1	63.8986	-2.27426	0.759498	-2.99443	0.00274957	0.0874128
IHO1	115.871	1.43144	0.478249	2.99309	0.00276172	0.0874271
AC062028.1	75.2698	-3.0755	1.02819	-2.99117	0.00277912	0.0878134
KCNB2	19.0088	5.51832	1.84489	2.99113	0.00277945	0.0878134
ZFPL1	5.92634	-2.2537	0.753608	-2.99054	0.00278482	0.0878958
CELF2	2137.42	0.9044	0.302596	2.9888	0.00280073	0.0881003
CDC20B	181.285	-3.2554	1.089	-2.98936	0.00279561	0.0881003
AC008496.2	6.07987	-3.00107	1.00417	-2.98862	0.00280237	0.0881003
BTG3-AS1	6.6747	3.46115	1.15791	2.98912	0.00279782	0.0881003
ADAMTS14	63.327	-1.47864	0.494865	-2.98797	0.00280833	0.0882004
POLR2J4	121.698	-1.42435	0.476806	-2.98727	0.00281483	0.0883175
DICER1-AS1	164.228	-1.0717	0.358917	-2.98594	0.00282708	0.088527
AL022329.2	21.6403	-2.84508	0.952747	-2.98619	0.00282477	0.088527
EXD1	19.9924	-2.43619	0.816085	-2.98521	0.0028338	0.0886504
AC109635.7	9.21444	-6.29993	2.11075	-2.98469	0.00283868	0.0887158
LASP1	2582.91	-0.809932	0.271687	-2.98112	0.00287197	0.08927
NKAIN1	1248.73	-2.15631	0.723444	-2.98062	0.00287663	0.08927
CSRNP2	1095.85	-0.847839	0.284439	-2.98074	0.00287554	0.08927
WDR89	143.562	1.74866	0.586435	2.98185	0.0028651	0.08927
SMG1P5	109.945	-1.66041	0.557113	-2.98039	0.00287886	0.08927
YWHAEP1	18.1232	1.70138	0.57076	2.98089	0.0028741	0.08927
AC007637.1	15.7147	-3.92414	1.31592	-2.98204	0.00286333	0.08927
RBM22P4	9.74268	-5.01767	1.68329	-2.98087	0.0028743	0.08927
ATXN1-AS1	9.8635	-4.48202	1.50426	-2.97955	0.00288669	0.0894201
RPL23AP20	7.31221	4.49565	1.50897	2.97927	0.00288932	0.0894201
LRRC73	44.7706	-2.67262	0.897183	-2.97891	0.00289279	0.0894404
ZNF728	13.3489	1.91969	0.644659	2.97783	0.00290296	0.0896675
CPD	1936.96	-0.936894	0.314749	-2.97664	0.0029143	0.0897416
NDP	30.6206	-5.26663	1.76919	-2.97685	0.00291226	0.0897416
GRIK3	400.647	-2.36523	0.794696	-2.97627	0.00291775	0.0897416
HIF1AN	845.362	-0.653137	0.219461	-2.97609	0.00291946	0.0897416
AC114760.2	391.956	1.0765	0.361605	2.977	0.00291085	0.0897416
AC092053.4	12.3118	-2.93351	0.985826	-2.97569	0.00292329	0.0897725
ZNF677	190.996	1.42075	0.477592	2.97482	0.00293157	0.08994
ATP2B2	113.312	2.71807	0.91384	2.97434	0.00293623	0.0899961
CENPL	153.208	1.15506	0.388564	2.97264	0.00295249	0.0901133
GALNT6	1434.53	-2.05594	0.691589	-2.97278	0.00295118	0.0901133
PART1	124.326	2.77812	0.934805	2.97187	0.00295987	0.0901133
FOXL2NB	23.1205	3.2443	1.09162	2.972	0.0029587	0.0901133
HCG20	20.2351	-3.2541	1.09434	-2.97357	0.00294356	0.0901133
AC106800.1	3.09602	-4.73369	1.59263	-2.97225	0.00295628	0.0901133
AC109449.1	58.8172	-3.08527	1.03793	-2.97252	0.00295366	0.0901133
AC007038.1	140.873	1.84755	0.622038	2.97015	0.00297653	0.0905337
BAIAP3	181.768	-2.45299	0.826052	-2.96954	0.00298245	0.090627
AC104785.1	13.1976	3.03345	1.02176	2.96886	0.0029891	0.0907427
UBE2HP1	25.6569	2.76862	0.933213	2.96676	0.00300954	0.091276
DNAJB4	489.848	0.882316	0.297511	2.96566	0.00302033	0.0915161
SNORA11F	47.7726	-2.19411	0.739971	-2.96514	0.0030255	0.0915854
FAM234A	577.901	-1.287	0.4341	-2.96476	0.00302918	0.0916098
FGF10	559.672	-2.45218	0.827792	-2.96231	0.00305338	0.092254
UNC13B	718.313	-0.869302	0.293491	-2.96194	0.00305712	0.0922792
AC008870.2	108.748	-1.39118	0.469835	-2.961	0.00306644	0.0924729
ZNF174	160.854	-1.4204	0.479951	-2.95947	0.00308166	0.0925872
NR1I3	9.46181	-2.92293	0.987659	-2.95945	0.00308188	0.0925872
LINC01600	7.32631	4.02644	1.36041	2.95973	0.00307912	0.0925872
AC005414.1	40.7459	-2.23803	0.756127	-2.95986	0.00307775	0.0925872
LIAS	432.854	-0.786987	0.265994	-2.95867	0.00308969	0.0927343
CNOT1	3691.28	0.658653	0.222647	2.95828	0.00309357	0.0927633
DOCK4	854.104	0.85757	0.289972	2.95743	0.00310219	0.0929342
CA6	8.41445	2.72546	0.922028	2.95594	0.00311717	0.0931201
HTR7	8.19293	-6.1321	2.07439	-2.9561	0.0031156	0.0931201
C12orf43	342.341	-0.856609	0.289759	-2.95628	0.00311375	0.0931201
AC104232.3	42.1429	3.94355	1.33428	2.95557	0.00312093	0.0931449
DUSP22	321.884	1.24081	0.419973	2.95451	0.00313166	0.0933776
CHST2	107.818	2.27931	0.771769	2.95335	0.00314342	0.0936403
SERPINA11	111.13	-3.63512	1.23148	-2.95183	0.00315896	0.0939198
GTF2IRD1P1	4.15977	-5.15346	1.74601	-2.95157	0.00316166	0.0939198
MRPL45	178.192	-1.09118	0.369627	-2.9521	0.00315617	0.0939198
AC009171.1	25.4714	-4.24229	1.43764	-2.95086	0.00316888	0.0940466
RASA2-IT1	20.9806	1.66671	0.564928	2.95031	0.00317454	0.0941266
GORAB	261.388	0.975675	0.330908	2.94848	0.00319337	0.0945969
ACADM	523.069	0.973935	0.330526	2.94662	0.00321269	0.0949041
SPATA22	7.43485	-4.27444	1.45054	-2.94679	0.00321087	0.0949041
CCR1	563.717	1.21138	0.41106	2.94698	0.00320895	0.0949041
BCL10	487.021	1.17893	0.400164	2.94612	0.00321792	0.0949705
WASIR1	5.33729	-3.84866	1.30674	-2.94524	0.00322701	0.0951506
BATF2	357.077	2.47096	0.839452	2.94355	0.00324476	0.0952679
HLA-DMB	496.265	1.18269	0.401757	2.9438	0.00324212	0.0952679
AC026765.2	22.0599	-2.87506	0.976544	-2.94411	0.00323881	0.0952679
FAM157C	41.5093	-1.97201	0.66994	-2.94356	0.00324464	0.0952679
AC008571.2	5.74896	-5.61929	1.90909	-2.94343	0.00324597	0.0952679
FOXA1	5771.87	-1.70138	0.578181	-2.94265	0.00325414	0.0954198
CSPG5	49.6391	2.99389	1.01775	2.94167	0.00326444	0.0956157
SRM	620.952	0.880854	0.299486	2.94122	0.00326927	0.0956157
ATIC	919.846	-0.853603	0.290282	-2.94059	0.00327585	0.0956157
CASP3	293.267	0.998461	0.339541	2.94062	0.0032756	0.0956157
HMGB3P32	5.07725	5.67043	1.92802	2.94107	0.00327085	0.0956157
RN7SKP198	14.6872	-3.43207	1.16739	-2.93995	0.00328268	0.0957273
LINC02554	6.85328	4.34897	1.47986	2.93876	0.00329525	0.0960059
AC034243.1	15.0171	-3.12665	1.06424	-2.93792	0.00330423	0.0961793
GALNTL6	18.1776	-2.82531	0.962084	-2.93665	0.00331773	0.0963081
KRT18P39	10.5408	-3.16131	1.07637	-2.93702	0.0033138	0.0963081
AL359922.3	479.98	1.57826	0.537389	2.93691	0.00331505	0.0963081
FCF1P7	84.4076	2.09284	0.712824	2.93599	0.00332488	0.0964277
KCNQ4	66.5808	2.81803	0.960127	2.93505	0.00333489	0.0966297
AP001271.2	36.4127	-2.39605	0.816542	-2.93438	0.00334211	0.0967509
JAKMIP1	26.5919	4.12314	1.40525	2.93409	0.00334526	0.0967541
ST3GAL6	335.187	1.2623	0.430426	2.93266	0.00336068	0.0971118
ANKRD40	1603.92	1.20008	0.409373	2.93151	0.00337313	0.0973831
RBMS3-AS3	13.908	-3.11179	1.0618	-2.93067	0.00338231	0.0975595
AC012485.3	7.19121	-2.52593	0.86211	-2.92994	0.00339031	0.0977018
AC008026.1	198.577	1.45033	0.495108	2.92932	0.00339699	0.0978058
TDRD12	66.6692	2.40312	0.820656	2.92829	0.00340835	0.0979553
AC114930.1	3.40933	3.13607	1.07095	2.92832	0.00340799	0.0979553
TFEC	581.391	1.40301	0.479261	2.92745	0.00341757	0.0981319
AC106820.1	7.01437	-3.22572	1.10234	-2.92624	0.00343089	0.0984253
FLG	64.6472	3.28624	1.1236	2.92475	0.00344732	0.0986301
SIAH2-AS1	387.335	-2.23934	0.76564	-2.92479	0.00344687	0.0986301
EGLN2	342.869	-1.58912	0.543283	-2.92502	0.0034443	0.0986301
CDC42EP4	1456.43	1.27052	0.434537	2.92384	0.0034574	0.0988295
AC004156.1	56.4463	-1.9595	0.6706	-2.92201	0.00347782	0.099324
SHANK2	2425.3	-1.44658	0.495116	-2.9217	0.00348129	0.0993337
CYP2G2P	2.87899	-4.19909	1.43746	-2.92119	0.003487	0.0994078
TMEM63C	321.74	-1.92895	0.660723	-2.91945	0.00350649	0.0997078
SNORA11	67.2882	-2.08189	0.713018	-2.91983	0.00350225	0.0997078
BX649601.1	7.24751	-3.73042	1.2778	-2.91941	0.00350693	0.0997078
RTRAFP1	13.4753	3.23243	1.10736	2.91903	0.00351123	0.099741
TMEM39A	1023.27	0.970629	0.332687	2.91754	0.00352805	0.0998531
FANCB	112.551	1.53692	0.52672	2.91792	0.00352378	0.0998531
CCDC125	846.013	-1.11686	0.382841	-2.91729	0.00353087	0.0998531
LCN12	235.318	-2.24258	0.76862	-2.91767	0.00352652	0.0998531
CT83	8.17027	7.06013	2.41922	2.91835	0.0035189	0.0998531
OIP5	43.2204	1.5408	0.528346	2.91627	0.00354249	0.0999305
NPIPB13	558.325	-0.894091	0.30658	-2.91633	0.0035417	0.0999305
AC011476.3	22.9678	-2.3713	0.813144	-2.91622	0.00354303	0.0999305
AC139887.2	530.338	-0.803028	0.275421	-2.91564	0.00354964	0.100028
GLIPR2	599.014	1.32662	0.455093	2.91505	0.00355628	0.100127
RPS7P11	96.1997	1.0103	0.346619	2.91472	0.00356003	0.100143
SPRYD4	1096.03	-0.661908	0.22714	-2.9141	0.00356715	0.100255
CACNG4	236.672	-2.60235	0.89327	-2.91328	0.00357653	0.100271
RAP2B	1248.62	0.893186	0.306597	2.91323	0.00357716	0.100271
IGHV1-69	108.918	3.7098	1.27322	2.91372	0.00357152	0.100271
INHBC	5.35871	-4.66872	1.60381	-2.91103	0.00360245	0.100891
MAGEC2	5.88079	-5.65161	1.94192	-2.91032	0.00361062	0.100942
ITGA6	1038.54	0.84206	0.289322	2.91046	0.00360897	0.100942
CTDP1	175.745	1.22368	0.420799	2.908	0.00363752	0.100945
ZNF287	107.58	-1.1858	0.407671	-2.90872	0.0036291	0.100945
RGS20	29.7688	2.41311	0.829511	2.90907	0.00362503	0.100945
OR13D1	29.8246	4.52717	1.55698	2.90766	0.00364144	0.100945
PRMT3	254.581	1.60444	0.551792	2.90769	0.00364108	0.100945
RNF220	527.908	0.643716	0.221301	2.90878	0.00362842	0.100945
ADD3-AS1	34.5532	2.09848	0.721498	2.9085	0.00363169	0.100945
IGLV5-37	11.4181	6.25888	2.1516	2.90894	0.0036266	0.100945
AC005726.1	10.6249	-3.94272	1.35602	-2.90757	0.00364247	0.100945
HMGB1P51	84.5348	-1.6394	0.56381	-2.90772	0.00364072	0.100945
GDNF	4.70896	-4.47644	1.53986	-2.90705	0.00364857	0.101026
CDH15	26.6003	3.23949	1.11467	2.90624	0.00365796	0.101198
ATL1	232.175	-1.30871	0.450368	-2.90587	0.0036623	0.10123
LINC01605	15.3791	-4.59205	1.58078	-2.90493	0.00367335	0.101447
PAX7	16.4281	2.52254	0.868476	2.90456	0.00367773	0.10148
CCNQ	81.6825	2.39175	0.823667	2.90378	0.0036869	0.101645
INTS2	922.429	1.46994	0.506338	2.90309	0.003695	0.101665
POU2AF1	375.192	1.93675	0.667549	2.90128	0.00371638	0.101665
DSE	938.886	0.774845	0.266926	2.90285	0.00369789	0.101665
SKP2	880.48	0.943321	0.32508	2.90181	0.0037101	0.101665
SNX33	1329.6	-1.15172	0.396906	-2.90174	0.00371102	0.101665
UTP11	630.724	1.04253	0.359089	2.90326	0.00369299	0.101665
PKD1P5	29.201	-1.87954	0.647805	-2.90139	0.00371511	0.101665
AC144521.1	23.3162	3.10711	1.07078	2.90171	0.00371128	0.101665
AC007271.1	8.75365	4.42984	1.52663	2.90171	0.00371131	0.101665
AC104984.1	9.67183	-5.94619	2.0497	-2.901	0.00371971	0.101669
DNAJC8	1253.72	0.656557	0.226462	2.89919	0.00374127	0.1019
SYTL2	3439.5	-1.26437	0.436139	-2.89901	0.00374347	0.1019
AL133387.1	7.48394	-5.99819	2.06896	-2.89913	0.00374195	0.1019
LINC00971	4.49858	2.97457	1.02579	2.8998	0.00373399	0.1019
LSINCT5	21.9309	-3.35923	1.15877	-2.89895	0.00374418	0.1019
DPF2	1080.13	-0.954471	0.329354	-2.89801	0.0037554	0.102118
F8	223.227	-1.60958	0.555829	-2.89582	0.0037817	0.102745
RPS24P14	4.86768	-5.38066	1.85832	-2.89544	0.00378627	0.102782
AC011933.2	149.374	-1.74979	0.604433	-2.89493	0.00379248	0.102862
LGR6	156.84	-2.89171	0.998989	-2.89464	0.00379592	0.102868
ARAP2	669.785	1.08462	0.374878	2.89326	0.00381269	0.103056
ANKRD29	198.611	-1.76365	0.609553	-2.89335	0.00381153	0.103056
CACNB3	414.697	-1.02945	0.355843	-2.893	0.00381582	0.103056
AC010931.1	25.0286	-2.56258	0.885622	-2.89354	0.0038093	0.103056
RGS7	7.79372	-5.64195	1.95079	-2.89214	0.00382626	0.103102
ZNF567	211.604	1.01335	0.35042	2.8918	0.00383042	0.103102
SMIM5	68.0698	-1.65162	0.57114	-2.89179	0.00383049	0.103102
AC090114.1	493.251	0.915631	0.316571	2.89234	0.00382386	0.103102
ATP5MG	899.986	0.818106	0.282965	2.89119	0.00383785	0.103213
FAM162B	30.1158	4.08774	1.41416	2.89057	0.00384541	0.103248
AC024592.2	6.23307	4.55238	1.57492	2.89055	0.00384565	0.103248
SWT1	294.045	0.660483	0.22858	2.8895	0.00385851	0.103378
PIAS3	919.256	-1.04136	0.360405	-2.88942	0.00385956	0.103378
TSGA10	190.945	-1.0532	0.364511	-2.88936	0.00386022	0.103378
BCAS4	648.895	-1.00371	0.347453	-2.88877	0.00386749	0.103486
MELTF	224.341	1.80513	0.625178	2.88738	0.00388465	0.103774
AC002072.1	12.4066	6.14196	2.12718	2.88737	0.00388478	0.103774
AC064799.1	178.517	-0.926534	0.321009	-2.88632	0.00389779	0.104034
HEXB	224.276	-0.827891	0.28686	-2.88605	0.00390114	0.104036
NME4	2207.14	-0.818578	0.283748	-2.88488	0.00391569	0.104336
PUM3	834.323	0.963022	0.333912	2.88406	0.00392586	0.104432
GABBR2	48.3794	3.69778	1.28204	2.8843	0.00392282	0.104432
C1GALT1	442.079	1.09502	0.379914	2.88227	0.00394823	0.104852
IGHV3-53	142.673	3.63315	1.2605	2.88232	0.00394758	0.104852
LINC00670	7.38104	-5.56442	1.93095	-2.8817	0.00395535	0.104926
SYNJ2BP	1093.99	-0.788958	0.273799	-2.88152	0.00395762	0.104926
MTAP	818.463	1.0908	0.378664	2.88065	0.00396862	0.10513
COL21A1	23.6645	-3.02455	1.05039	-2.87947	0.0039835	0.105437
ATP6V0D2	28.5656	2.42509	0.842405	2.87877	0.00399229	0.105582
AP003385.1	4.22794	4.90257	1.70336	2.87817	0.00399987	0.105694
TMEM62	227.17	-1.10927	0.38549	-2.87755	0.00400773	0.105814
SAA2	59.5712	3.40043	1.18187	2.87717	0.00401259	0.105817
PGPEP1L	27.7211	2.645	0.919414	2.87683	0.00401694	0.105817
AL512622.1	7.97915	-6.09234	2.11778	-2.87676	0.00401781	0.105817
GTDC1	495.54	0.830156	0.288784	2.87466	0.00404461	0.106379
AC120498.4	30.7436	-4.43513	1.54289	-2.87457	0.00404584	0.106379
SASS6	488.001	1.26603	0.440704	2.87275	0.00406914	0.106903
FLOT1	3312.25	-0.820449	0.285627	-2.87245	0.00407302	0.106917
RPL7L1	1221.61	-0.872754	0.303893	-2.87191	0.00408003	0.106924
AP005212.4	175.303	-2.5914	0.902314	-2.87195	0.00407943	0.106924
MUC17	8.40327	2.77939	0.96835	2.87023	0.00410176	0.107359
AC093297.1	142.956	-4.58926	1.59899	-2.8701	0.00410338	0.107359
SRD5A2	13.6339	3.35272	1.16976	2.86617	0.00415476	0.108614
BIRC3	712.909	1.48566	0.518596	2.86478	0.00417305	0.10864
RBP2	188.491	-2.35712	0.822855	-2.86456	0.00417589	0.10864
FCRL2	16.5111	2.42456	0.846199	2.86524	0.00416697	0.10864
MEAK7	295.023	1.07733	0.376119	2.86432	0.00417903	0.10864
SYNGAP1	1094.85	-1.03906	0.362668	-2.86505	0.00416939	0.10864
C14orf132	287.416	-1.50254	0.524581	-2.86428	0.00417964	0.10864
AL590101.1	12.1183	-3.38198	1.18044	-2.86501	0.00417002	0.10864
UBASH3B	186.893	1.20379	0.420414	2.86335	0.00419187	0.108724
RNU6-1099P	226.282	1.77182	0.618812	2.86326	0.00419311	0.108724
LINC01608	193.955	-1.91943	0.670279	-2.86363	0.00418816	0.108724
LINC02728	39.7126	-3.17536	1.10916	-2.86285	0.00419853	0.108775
AC092810.3	5.07508	-5.44165	1.90102	-2.86249	0.00420331	0.108811
AC092718.5	64.9728	-2.39846	0.838245	-2.86129	0.00421916	0.109132
CDC123	476.501	0.960682	0.335904	2.85999	0.00423656	0.109493
PROM1	354.187	2.45904	0.860013	2.85931	0.00424563	0.109509
AC093214.1	7.97761	-2.49807	0.873654	-2.85934	0.00424525	0.109509
AC079089.3	6.61524	4.81384	1.68365	2.85917	0.00424751	0.109509
EARS2	748.229	-0.967499	0.338448	-2.85863	0.00425475	0.109607
IQCH-AS1	381.461	-1.26039	0.441031	-2.85783	0.00426544	0.109794
RPL17P15	4.84004	-3.32586	1.16393	-2.85745	0.00427059	0.109837
AL445205.1	7.50885	6.47739	2.26711	2.85711	0.00427514	0.109866
ZDHHC8P1	19.608	-2.19661	0.769033	-2.85633	0.00428571	0.109959
CTTNBP2NL	1393.35	0.769904	0.269541	2.85635	0.00428542	0.109959
LAMP3	520.555	1.88897	0.661828	2.85417	0.00431501	0.110091
SLC7A5	530.841	1.45686	0.510396	2.85437	0.00431224	0.110091
VLDLR	201.307	1.2445	0.43603	2.85416	0.00431506	0.110091
ENTPD7	953.028	-0.721122	0.252624	-2.85452	0.00431018	0.110091
NAMPTP1	61.0002	1.30699	0.457886	2.85439	0.00431194	0.110091
LINC00513	581.031	0.876345	0.307036	2.85421	0.00431443	0.110091
FUT8-AS1	7.02383	3.5427	1.24088	2.85499	0.00430377	0.110091
COPS8P2	13.763	-1.73233	0.607083	-2.85353	0.00432362	0.110221
AL157996.1	135.565	-2.29981	0.806199	-2.85266	0.00433552	0.110436
AL450263.2	8.17957	-3.93607	1.38013	-2.85196	0.00434508	0.110591
EXOC5P1	19.4766	1.16795	0.409594	2.85147	0.00435179	0.110673
PGRMC1	1218.45	1.11288	0.390369	2.85085	0.00436025	0.110711
SERPINA5	269.861	-2.63384	0.923872	-2.85087	0.00435998	0.110711
MEFV	55.9843	1.66697	0.585189	2.8486	0.00439127	0.110722
NEK4	614.765	-1.01337	0.35575	-2.84854	0.00439201	0.110722
ENTR1	236.002	1.20399	0.422635	2.84877	0.00438888	0.110722
STOX1	84.05	-1.92598	0.675739	-2.85018	0.0043694	0.110722
ZNF584	99.3875	-1.26976	0.445649	-2.84925	0.00438231	0.110722
LINC02447	31.2329	-1.71456	0.601656	-2.84974	0.00437547	0.110722
AC008663.1	8.50975	-5.76063	2.02198	-2.849	0.00438574	0.110722
ARHGAP16P	197.914	-3.17612	1.1145	-2.84982	0.0043744	0.110722
AC073648.7	18.0031	-2.34356	0.822528	-2.84922	0.00438273	0.110722
MGST2	159.094	-1.09754	0.385492	-2.84713	0.00441155	0.110855
EPSTI1	1004.21	0.998276	0.350609	2.84726	0.00440971	0.110855
MBNL1	5784.78	0.520808	0.18291	2.84735	0.00440847	0.110855
ZFHX2-AS1	398.817	-1.04394	0.366663	-2.84713	0.00441148	0.110855
AL121578.1	12.2054	-4.45427	1.56466	-2.8468	0.00441605	0.110855
AC008966.3	30.192	-2.80748	0.98624	-2.84665	0.00441817	0.110855
ADAMDEC1	355.02	1.86483	0.655236	2.84605	0.00442657	0.110978
RD3	7.39709	-3.61915	1.27176	-2.84577	0.0044304	0.110987
USP19	414.729	-0.966229	0.339606	-2.84515	0.00443908	0.111117
STX17	2620.3	0.954419	0.33555	2.84434	0.00445031	0.111223
AC027702.1	14.0278	-2.82677	0.993763	-2.84451	0.00444794	0.111223
TRIM65	227.764	0.957001	0.3365	2.84399	0.00445526	0.111259
AC079296.2	30.1807	-3.5984	1.26561	-2.84321	0.0044662	0.111445
LONRF2	2230.79	-1.71532	0.603491	-2.84232	0.00447862	0.111667
DSCAML1	30.0699	-2.5561	0.899381	-2.84207	0.00448218	0.111668
ERBB2	1292.1	-1.04818	0.368859	-2.84169	0.00448757	0.111708
AC007991.3	32.4856	-2.43712	0.857702	-2.84146	0.00449078	0.111708
LRP2	1919.21	-2.501	0.880263	-2.84119	0.00449452	0.111713
CREB3L1	988.304	-1.53812	0.541461	-2.84069	0.00450159	0.111783
CRPPA	81.7288	-1.7904	0.630314	-2.84049	0.00450436	0.111783
C5AR2	455.448	-1.42353	0.501202	-2.84022	0.00450819	0.111791
PMVK	72.8164	-1.89254	0.666794	-2.83827	0.00453584	0.112244
CDYL2	484.038	-1.04333	0.367569	-2.83845	0.00453331	0.112244
LRIG2-DT	366.964	1.4194	0.500108	2.83819	0.00453704	0.112244
ARPIN	1280.26	-0.940613	0.331483	-2.83759	0.0045456	0.112368
RTBDN	22.5583	-4.01608	1.41577	-2.83668	0.00455857	0.112602
UBA3	205.452	0.674266	0.237774	2.83574	0.00457195	0.112757
AC118282.4	7.23251	-5.09611	1.79697	-2.83594	0.00456904	0.112757
LINC00862	630.075	1.77288	0.625376	2.83491	0.00458391	0.112964
FOXN2	424.911	1.10202	0.388816	2.8343	0.00459257	0.11309
USP13	837.86	1.3108	0.462895	2.83174	0.00462961	0.113911
SRSF7	821.752	0.921865	0.325575	2.8315	0.00463305	0.113911
CDH3	681.174	2.16331	0.764518	2.82964	0.0046601	0.114223
SLC4A10	91.0103	-3.70228	1.30827	-2.8299	0.00465629	0.114223
CLN3	328.516	-1.42631	0.504049	-2.8297	0.00465918	0.114223
AL136146.2	54.2617	2.45163	0.866217	2.83028	0.00465079	0.114223
FAM3B	118.16	-3.032	1.07161	-2.82938	0.00466381	0.114226
PTPRT	1508.86	-2.83526	1.00224	-2.82891	0.00467072	0.114247
LINC00993	4473.69	-2.66155	0.940867	-2.82883	0.00467185	0.114247
WWP1	5187.53	-1.53458	0.542607	-2.82816	0.0046817	0.1144
CLDND1	485.636	0.802263	0.28378	2.82706	0.00469782	0.114705
SLC29A1	790.377	-1.13088	0.400172	-2.82599	0.00471346	0.114999
ALG6	159.74	0.906688	0.32093	2.82519	0.00472524	0.115198
AGR2	5220.14	-2.0962	0.742122	-2.82461	0.00473384	0.115319
SCGB2A2	12939.3	-4.08697	1.44727	-2.82392	0.00474396	0.115478
PIP4K2C	511.822	-0.870264	0.308289	-2.82288	0.00475939	0.115716
HLA-DQA1	3320.87	1.24757	0.441965	2.82277	0.00476102	0.115716
PAG1	700.411	0.931303	0.330009	2.82205	0.00477171	0.115794
ATP5MC2	563.388	-0.895504	0.317357	-2.82176	0.00477615	0.115794
CBX2	208.749	2.487	0.881461	2.82145	0.0047807	0.115794
SNORA22C	20.6372	-2.92339	1.03626	-2.82109	0.00478606	0.115794
OR4K6P	6.6607	-5.83415	2.06717	-2.82229	0.00476823	0.115794
AC036108.3	76.0298	2.2361	0.792581	2.82129	0.00478304	0.115794
ACTN2	21.0928	-3.16598	1.12292	-2.81942	0.00481101	0.116225
KCNE4	794.195	-2.17683	0.772087	-2.81941	0.00481118	0.116225
GAS5-AS1	59.9924	-1.5408	0.546565	-2.81905	0.00481654	0.116266
GAB2	2750.87	-1.43994	0.5111	-2.81733	0.00484249	0.116308
TUT7	2487.2	0.721792	0.256294	2.81627	0.00485853	0.116308
NPRL3	611.55	-1.03048	0.365818	-2.81691	0.00484883	0.116308
ARRDC3	1964.02	1.0029	0.355928	2.8177	0.00483683	0.116308
ZBTB47	177.845	-1.31207	0.465556	-2.81828	0.00482812	0.116308
GBP4	1259.2	1.38145	0.49045	2.8167	0.00485194	0.116308
PIGO	309.39	-1.20755	0.428729	-2.81659	0.00485361	0.116308
MFAP4	646.49	-1.50332	0.53379	-2.81631	0.00485789	0.116308
AL034405.1	38.0859	1.52766	0.542325	2.81687	0.00484941	0.116308
POU5F1P3	15.6215	3.17542	1.12747	2.81642	0.0048562	0.116308
AL359396.2	49.6736	-6.31091	2.23991	-2.81748	0.00484019	0.116308
PRR15	219.987	-1.84369	0.654721	-2.816	0.00486259	0.116318
Z82173.1	4.28571	-5.19562	1.84545	-2.81536	0.00487224	0.116461
RIMKLA	189.271	-2.00095	0.710939	-2.81452	0.00488503	0.11668
GAB4	10.3387	5.09599	1.81077	2.81426	0.00488893	0.116685
MPHOSPH6	239.359	1.12485	0.399866	2.81307	0.00490704	0.116854
TERT	28.9249	2.31241	0.821964	2.81328	0.00490395	0.116854
RNU6-322P	8.72653	4.27244	1.51867	2.81327	0.00490407	0.116854
RCC1	165.571	1.0107	0.359327	2.81275	0.00491194	0.116884
LINC02541	16.8625	1.92482	0.684593	2.81162	0.00492919	0.117207
ZNF500	262.934	-1.00662	0.358428	-2.80844	0.00497819	0.11723
FUBP3	723.129	0.777809	0.277121	2.80675	0.00500441	0.11723
GCNT2	285.856	1.86934	0.665924	2.80714	0.00499841	0.11723
HMGCS1	1430.66	1.48027	0.527265	2.80744	0.00499367	0.11723
DUSP4	769.746	-1.74446	0.620956	-2.80931	0.0049648	0.11723
KCNJ2	151.237	1.59321	0.5668	2.81088	0.00494065	0.11723
HTR1B	29.1915	-4.01913	1.43004	-2.81051	0.00494626	0.11723
SERPINB9	1996.3	0.933222	0.332545	2.8063	0.00501137	0.11723
R3HDM2	5409.52	-0.995137	0.354479	-2.80732	0.00499556	0.11723
SEPTIN1	268.018	-1.34725	0.480148	-2.80592	0.00501739	0.11723
FANCA	309.757	1.20134	0.427524	2.81	0.0049542	0.11723
ARL9	31.7819	1.98211	0.70622	2.80665	0.00500603	0.11723
IGKJ1	132.129	2.05712	0.731988	2.81032	0.0049493	0.11723
IGLV3-10	19.2099	5.01516	1.7874	2.80584	0.00501861	0.11723
KRT18P10	37.6166	-1.53436	0.546678	-2.8067	0.00500511	0.11723
PELATON	104.449	2.24219	0.799001	2.80625	0.00501225	0.11723
NKX1-2	8.3008	5.35192	1.90474	2.80979	0.00495736	0.11723
SLCO4A1-AS1	7.46462	4.41552	1.57289	2.80726	0.00499648	0.11723
AMMECR1LP1	5.816	-4.80221	1.70999	-2.80833	0.00497992	0.11723
KRT8P39	14.2642	-2.36754	0.843622	-2.8064	0.0050099	0.11723
ULK4P2	17.4168	2.8493	1.01387	2.81033	0.00494915	0.11723
AL031710.2	4.7979	-4.08965	1.45733	-2.80626	0.00501206	0.11723
AL162253.2	113.513	1.51887	0.541084	2.80709	0.00499905	0.11723
AL589645.1	3.49134	5.59446	1.99157	2.80907	0.0049685	0.11723
HPDL	24.83	2.90942	1.03757	2.80407	0.00504626	0.117703
ARL4C	710.991	0.900309	0.321057	2.80421	0.00504407	0.117703
TNS2	1094.99	-1.02314	0.364943	-2.80356	0.00505416	0.117801
DNAJB6	1768.47	0.702186	0.250485	2.8033	0.00505826	0.11781
DIRAS2	18.3871	-4.29854	1.53406	-2.80206	0.00507767	0.117923
XRCC2	989.235	1.61346	0.575683	2.80269	0.00506778	0.117923
KRT6A	14.2573	3.85967	1.37728	2.80239	0.00507263	0.117923
AC008763.1	20.1307	-3.78437	1.35057	-2.80205	0.00507793	0.117923
TMEM26	159.988	-2.00529	0.715794	-2.80149	0.00508672	0.118041
FAM43B	7.33136	-4.2162	1.50555	-2.80044	0.00510334	0.118147
RGL2	839.976	-0.942657	0.336601	-2.80052	0.00510202	0.118147
AC004884.2	77.6621	1.84667	0.659465	2.80026	0.00510616	0.118147
AC090772.1	5.89258	-4.46642	1.59468	-2.80083	0.0050972	0.118147
MISP	80.3593	-1.87397	0.669335	-2.79975	0.00511419	0.118247
NEURL2	11.1115	-6.56951	2.34701	-2.79909	0.00512464	0.118332
HOXB-AS2	97.288	-4.16019	1.48629	-2.79905	0.00512528	0.118332
FUZ	66.4319	-1.61984	0.578828	-2.79848	0.00513434	0.118369
AL391416.1	15.5951	2.92636	1.04566	2.79859	0.00513267	0.118369
SMPD5	7.47731	2.27467	0.813292	2.79686	0.00516017	0.118608
LINC01122	53.2684	2.22489	0.79541	2.79716	0.00515547	0.118608
SNORD13E	101.53	1.23822	0.442805	2.79632	0.00516888	0.118608
AC009139.1	7.34989	-4.68581	1.67578	-2.7962	0.00517079	0.118608
AC027575.1	82.8912	-1.38378	0.494809	-2.79659	0.00516451	0.118608
AL365181.3	365.63	-2.69869	0.964913	-2.79682	0.00516088	0.118608
AP001784.1	6.02666	3.85812	1.37926	2.79723	0.00515422	0.118608
C9orf72	375.878	1.14817	0.410658	2.79594	0.00517493	0.118617
MCOLN2	79.5817	1.49671	0.53556	2.79467	0.00519532	0.118913
HOXB-AS4	6.70856	3.53778	1.26581	2.79488	0.00519188	0.118913
IRF3	435.727	-1.07334	0.384198	-2.79372	0.00521063	0.119032
ARHGEF4	74.0058	1.9328	0.691856	2.79365	0.00521174	0.119032
AL513166.1	15.9866	-2.9184	1.04462	-2.79374	0.00521018	0.119032
ANP32B	7608.79	0.737769	0.26426	2.79183	0.00524109	0.119045
PCLAF	160.929	1.57058	0.562508	2.7921	0.00523664	0.119045
ZNF540	54.1874	-1.43011	0.512177	-2.79222	0.00523474	0.119045
FIGN	306.017	2.1345	0.764572	2.79176	0.00524226	0.119045
TRAV9-2	11.7733	-5.55394	1.98936	-2.79182	0.00524127	0.119045
AL627389.1	19.4262	-3.66559	1.31262	-2.79257	0.00522918	0.119045
AC084024.1	42.6204	-2.4137	0.864161	-2.79311	0.00522039	0.119045
AC136297.1	11.7603	-2.50117	0.895782	-2.79216	0.00523568	0.119045
CDK5RAP2	1428.3	0.678239	0.242968	2.79147	0.00524684	0.119064
LIG4	114.459	1.29009	0.462506	2.78934	0.00528155	0.119705
AC007991.2	35.9052	3.82469	1.37121	2.78928	0.0052826	0.119705
SSC5D	893.649	-1.37471	0.493045	-2.7882	0.00530022	0.119985
ELOVL2	666.27	-2.24716	0.805996	-2.78806	0.0053025	0.119985
LAP3	1088.93	1.05966	0.380322	2.7862	0.00533293	0.120246
TMBIM4	402.808	-1.29526	0.464808	-2.78666	0.00532541	0.120246
KRT6C	6.30324	3.57328	1.28207	2.78711	0.00531799	0.120246
KCTD21	320.318	-1.6414	0.588981	-2.78685	0.00532235	0.120246
AL360270.2	128.839	1.96578	0.705488	2.78641	0.00532954	0.120246
KCNK15	126.357	-2.39911	0.861419	-2.78506	0.00535175	0.1205
RDX	1303.95	0.569978	0.204645	2.7852	0.00534951	0.1205
AC010287.1	13.5292	5.11063	1.83547	2.78438	0.0053631	0.12067
AL589843.1	136.683	1.76008	0.632708	2.78182	0.00540548	0.121452
AC007336.1	109.027	1.49757	0.53832	2.78193	0.00540361	0.121452
AC009549.1	16.4502	3.93532	1.41503	2.78108	0.00541777	0.121642
AC068481.1	167.973	1.83697	0.660597	2.78077	0.00542297	0.121664
HCP5B	17.3247	-3.50028	1.25884	-2.78057	0.00542643	0.121664
HEYL	314.012	-1.49936	0.539366	-2.77986	0.00543824	0.121843
PLEKHD1	67.5208	-1.68363	0.60581	-2.77914	0.00545033	0.121875
OR13F1	3.81215	3.72623	1.34092	2.77886	0.00545499	0.121875
ZDHHC20-IT1	44.6621	-3.24572	1.16791	-2.77909	0.00545108	0.121875
AC092338.2	39.9669	-1.28345	0.461856	-2.77889	0.00545445	0.121875
CHST8	64.4942	-3.35792	1.20945	-2.77641	0.00549636	0.122713
G6PC3	1627.66	-0.937714	0.337905	-2.77508	0.00551876	0.122884
OR2B2	59.4565	3.42798	1.23535	2.77491	0.00552172	0.122884
ZNF703	972.055	-1.55532	0.56042	-2.77527	0.00551554	0.122884
MT1X	39.4337	1.84992	0.666576	2.77526	0.00551571	0.122884
TXNP6	51.9688	1.69599	0.61126	2.77459	0.00552716	0.122884
AC108519.1	216.539	-1.59623	0.575276	-2.77472	0.00552489	0.122884
PROC	56.5022	-2.02032	0.728612	-2.77284	0.00555693	0.123459
CPLANE2	30.4264	-3.38145	1.21996	-2.77176	0.00557542	0.123784
RNY1P13	31.7756	2.98475	1.07696	2.77146	0.00558054	0.123811
KDM4A	301.609	0.804023	0.290193	2.77065	0.00559442	0.123899
CD58	327.897	1.05018	0.37905	2.77055	0.00559618	0.123899
AC022126.1	60.0717	2.69624	0.973176	2.77055	0.00559609	0.123899
AC026111.1	98.7166	1.83828	0.663642	2.76999	0.0056058	0.124025
IKZF3	1302.35	1.22386	0.442028	2.76873	0.00562754	0.124117
DCDC1	259.747	-2.30199	0.831359	-2.76895	0.00562373	0.124117
MED16	372.735	-1.03209	0.372782	-2.76862	0.00562943	0.124117
NME9	122.269	1.84852	0.667585	2.76896	0.00562347	0.124117
DNAAF4	40.9222	-2.30305	0.831748	-2.76893	0.00562411	0.124117
AL157394.3	73.1034	2.00204	0.723318	2.76786	0.00564263	0.124321
LINC01842	25.0069	3.3309	1.20397	2.7666	0.00566435	0.124714
VGLL1	29.9663	4.24221	1.53417	2.76515	0.00568969	0.125151
DOC2A	302.176	-1.6122	0.583072	-2.76501	0.00569209	0.125151
ZNF532	3875.73	0.803918	0.290812	2.76439	0.00570286	0.125215
CYSRT1	9.00211	-2.35763	0.852816	-2.76452	0.00570069	0.125215
USP10	1363.76	0.755556	0.273359	2.76397	0.00571032	0.125272
AP001057.1	8.07389	-3.40606	1.23239	-2.76379	0.00571335	0.125272
ST8SIA6-AS1	616.845	-2.27725	0.824103	-2.76331	0.00572183	0.125372
DCUN1D1	788.74	0.974857	0.353156	2.76041	0.00577284	0.1258
PUS7	314.605	0.902546	0.327226	2.75817	0.00581255	0.1258
TRMU	410.985	-1.20471	0.436721	-2.75854	0.00580609	0.1258
PRDM2	3958.06	0.431835	0.156531	2.75879	0.00580165	0.1258
PLPPR4	60.1539	1.85465	0.67176	2.76088	0.00576461	0.1258
PKDREJ	34.3298	2.34809	0.850663	2.76031	0.00577472	0.1258
PTPRK	1648.17	1.04787	0.379526	2.76099	0.00576263	0.1258
CIP2A	387.232	1.36793	0.495448	2.76099	0.0057627	0.1258
FAM86JP	35.6061	-1.8226	0.660509	-2.75939	0.00579086	0.1258
SAMD9L	3365.71	1.14377	0.414497	2.75941	0.00579063	0.1258
SPATA41	28.1843	-3.34917	1.21417	-2.7584	0.00580849	0.1258
SULT1C2P1	47.5924	3.69286	1.33856	2.75884	0.00580074	0.1258
DNAJC19P7	5.85132	-5.64632	2.04594	-2.75977	0.00578425	0.1258
TUBG1P	32.1799	-2.3534	0.853087	-2.75869	0.00580339	0.1258
IGKV1-16	74.5613	4.91988	1.7835	2.75855	0.00580583	0.1258
AC103691.1	203.58	-1.73252	0.62813	-2.75822	0.00581179	0.1258
AC027279.4	201.98	-1.53799	0.557155	-2.76043	0.00577256	0.1258
AC006296.3	39.6003	-1.90007	0.688627	-2.75921	0.00579413	0.1258
ADGB	13.3762	-3.30486	1.19832	-2.75792	0.00581705	0.125812
SYT13	232.54	-2.23016	0.809224	-2.75592	0.00585268	0.126421
STUB1	30.8966	-2.63944	0.957741	-2.7559	0.00585315	0.126421
ELAPOR1	3163.38	-1.526	0.553787	-2.75556	0.00585912	0.126464
RAB30	1412.92	-1.32918	0.482589	-2.75427	0.0058824	0.12688
SIGLEC8	81.8771	2.46425	0.894879	2.75372	0.00589222	0.126903
TNFRSF13C	328.159	1.50307	0.545913	2.75332	0.00589939	0.126903
RPS3AP38	81.6202	2.07078	0.752046	2.75352	0.00589579	0.126903
AC025284.1	22.8968	-3.45521	1.25463	-2.75396	0.00588792	0.126903
RNF19B	2729.56	0.945065	0.343277	2.75307	0.00590391	0.126914
GIMAP4	778.011	0.868292	0.315564	2.75156	0.00593124	0.127306
NPHP1	172.654	-0.976559	0.354912	-2.75155	0.00593135	0.127306
FLJ16779	33.852	3.88641	1.41252	2.7514	0.00593415	0.127306
AC021231.1	26.6699	-2.60514	0.946981	-2.75099	0.00594153	0.127379
DAAM2	277.427	-1.11395	0.405121	-2.74969	0.00596524	0.127801
SEC14L2	397.386	-1.52234	0.553689	-2.74946	0.00596944	0.127805
SMAD3	1171.13	-0.977925	0.355717	-2.74917	0.00597463	0.12783
RPL32P26	15.7725	-2.9675	1.07986	-2.74805	0.00599502	0.12818
NPEPPSP1	36.7932	-1.1268	0.410077	-2.74779	0.00599985	0.128197
SEC61A1	1162.72	0.74481	0.271394	2.74439	0.0060623	0.128979
ANKRD44	800.069	0.861987	0.314064	2.74462	0.00605809	0.128979
PARP4	1948.19	0.695608	0.253475	2.74428	0.00606432	0.128979
BTN3A3	837.331	0.801485	0.292082	2.74404	0.00606886	0.128979
FKBP15	1131.6	0.653367	0.238049	2.74467	0.0060572	0.128979
AC092839.1	5.50147	-4.16897	1.51904	-2.74448	0.00606068	0.128979
AL138889.1	16.6268	-2.26503	0.825142	-2.74502	0.00605078	0.128979
AC013262.1	22.2167	2.05638	0.749359	2.74418	0.00606614	0.128979
AC025271.4	6.74598	-5.0228	1.83098	-2.74323	0.00608386	0.129211
MIR4256	49.9134	2.74282	0.999948	2.74297	0.00608865	0.129226
KRTAP5-9	12.5674	-4.02309	1.46717	-2.74207	0.0061054	0.129495
FTLP14	8.29527	-3.586	1.30804	-2.74151	0.00611566	0.129627
CPB1	1044.06	3.25042	1.18586	2.74097	0.00612579	0.129755
DAB1-AS1	9.55154	-4.84498	1.7678	-2.74068	0.0061313	0.129785
AC105339.1	2.87477	4.56655	1.66687	2.73959	0.0061515	0.13004
AL356113.1	308.115	-0.999865	0.364963	-2.73963	0.0061508	0.13004
CYP4F29P	51.0902	-4.00484	1.46207	-2.73916	0.00615962	0.130125
AC016831.4	1060.78	0.744824	0.271954	2.73879	0.00616666	0.130187
ETV3	1295.61	0.605055	0.220974	2.73812	0.0061791	0.130363
WASH3P	36.7814	-1.79849	0.65714	-2.73684	0.00620319	0.130785
LRRC55	37.1296	3.29307	1.20336	2.73656	0.00620852	0.130811
KRT18	1370.82	-1.31615	0.481108	-2.73566	0.00622559	0.130824
OS9	1114.34	-1.05542	0.385718	-2.73625	0.00621434	0.130824
SLFN14	47.6641	1.87383	0.684856	2.73609	0.00621746	0.130824
LINC02306	23.1082	-4.53757	1.65867	-2.73567	0.00622533	0.130824
AC104260.3	5.02233	-4.57031	1.67095	-2.73516	0.00623501	0.130935
MLXIPL	63.6058	-2.17062	0.793885	-2.73417	0.00625382	0.130956
GCNA	160.393	1.46462	0.5357	2.73402	0.00625657	0.130956
MRTFB	10443.1	-0.811819	0.296908	-2.73425	0.00625229	0.130956
BMPR1AP2	3.79432	-4.58669	1.67761	-2.73406	0.00625579	0.130956
KLF18	3.55398	5.60732	2.05054	2.73456	0.00624642	0.130956
SLC13A4	245.997	0.965399	0.353211	2.73321	0.00627207	0.131108
AC005920.1	55.4062	-2.57885	0.943512	-2.73325	0.00627135	0.131108
RARA-AS1	68.8817	-1.93613	0.70845	-2.73291	0.00627778	0.131141
OR52H1	59.7181	-3.93934	1.44183	-2.73219	0.00629151	0.131169
LINC00957	123.44	-2.25667	0.825932	-2.73227	0.00628987	0.131169
AC061961.1	191.59	-4.51338	1.65187	-2.73229	0.00628962	0.131169
PDE8B	102.88	-1.10101	0.403075	-2.73153	0.00630418	0.131347
BLMH	257.179	-1.37577	0.503718	-2.73123	0.00630984	0.131375
SAT1	1843.29	0.587086	0.214969	2.73102	0.00631378	0.131375
SORCS1	225.392	-3.69255	1.35277	-2.72963	0.00634062	0.131438
CYSTM1	463.71	0.910505	0.333585	2.72945	0.00634398	0.131438
ETV6	3439.67	0.790388	0.289481	2.73036	0.00632655	0.131438
IGFN1	20.2565	-3.44243	1.26112	-2.72967	0.00633982	0.131438
ABCE1	511.137	0.805851	0.295247	2.72942	0.00634464	0.131438
ZEB2P1	16.2542	-2.26577	0.830145	-2.72936	0.00634572	0.131438
AC096667.1	10.0228	-3.84315	1.40764	-2.7302	0.00632956	0.131438
KCNAB2	702.096	0.995939	0.364939	2.72906	0.00635159	0.131474
CEP128	699.192	1.20253	0.440695	2.7287	0.00635837	0.131529
SIRLNT	18.8232	-5.0896	1.86536	-2.72848	0.00636271	0.131533
EYA4	27.8588	2.88975	1.05964	2.72711	0.0063891	0.131863
C1orf226	261.443	-1.71364	0.628397	-2.72701	0.00639109	0.131863
AC012470.1	58.3393	-2.4309	0.891376	-2.72714	0.00638865	0.131863
THOC5	746.99	0.71829	0.263463	2.72634	0.00640411	0.132046
RAB25	262.872	-0.982498	0.360468	-2.72562	0.00641808	0.132113
NUGGC	136.153	2.1959	0.805749	2.72529	0.00642445	0.132113
RNA5SP195	54.25	-3.47577	1.27546	-2.7251	0.00642812	0.132113
AC127526.2	21.209	-3.57371	1.31102	-2.7259	0.00641265	0.132113
AL035420.3	4.10085	-5.13544	1.88425	-2.72546	0.00642122	0.132113
AC104115.1	6.34543	-3.32078	1.21905	-2.72408	0.0064481	0.132438
TNNC2	5.50732	-4.71065	1.72944	-2.7238	0.00645361	0.132465
AC099521.2	8.5194	-2.99161	1.09865	-2.72299	0.0064694	0.132704
IGHV1-18	284.342	2.345	0.861912	2.7207	0.00651437	0.13354
CYP3A7	35.6	2.42576	0.891795	2.72008	0.00652655	0.133682
AC093535.2	166.689	1.57006	0.577242	2.71993	0.00652967	0.133682
PRX	26.6913	-1.91052	0.703202	-2.71689	0.00658978	0.133823
ODAM	5.82977	6.1065	2.24685	2.7178	0.00657169	0.133823
RBM26	2781.34	0.588953	0.21666	2.71833	0.00656116	0.133823
HSF5	65.8435	3.21902	1.18479	2.71695	0.00658871	0.133823
SDHAP3	298.266	-1.41	0.518542	-2.71915	0.00654492	0.133823
ZNF652	8599.35	1.32115	0.486318	2.71663	0.00659502	0.133823
CCDC167	132.057	-1.57778	0.580444	-2.71823	0.0065633	0.133823
CAMTA1-AS1	6.92611	6.35785	2.33832	2.71898	0.00654842	0.133823
ANKRD26P4	50.7808	3.7071	1.3646	2.71663	0.00659505	0.133823
KARS1P1	22.5719	-2.08933	0.768698	-2.71801	0.00656761	0.133823
AL355432.1	5.12505	3.90959	1.43914	2.71661	0.00659548	0.133823
RHEX	38.5546	2.84646	1.04715	2.7183	0.00656173	0.133823
OTUD7B	2174.31	-0.830453	0.305473	-2.71858	0.00655632	0.133823
AC107993.1	10.6741	1.99723	0.735004	2.7173	0.00658169	0.133823
FRMPD2	12.4794	-2.98367	1.09848	-2.71619	0.00660372	0.133905
AL049839.2	10.2656	-3.85248	1.41885	-2.71521	0.00662333	0.134217
AL442636.1	9.05829	4.06726	1.49817	2.71481	0.00663133	0.134294
ATP13A3	1788.18	0.764963	0.281878	2.71381	0.00665153	0.134541
SLC2A6	138.596	1.93404	0.71273	2.71357	0.00665623	0.134541
JMJD7	13.942	-2.6161	0.964073	-2.71359	0.00665592	0.134541
CWC22	656.647	0.838804	0.309238	2.71248	0.00667812	0.134556
C17orf97	122.816	-1.3055	0.481185	-2.7131	0.0066656	0.134556
PIGFP2	24.8841	2.19918	0.810639	2.7129	0.00666971	0.134556
AC021752.1	25.5394	-1.9308	0.711707	-2.71291	0.00666949	0.134556
AF241728.2	8.4954	-5.35527	1.97419	-2.71264	0.00667498	0.134556
CYP46A1	120.864	-0.986008	0.363573	-2.712	0.00668795	0.134669
LINC01913	20.3591	3.06972	1.13228	2.71109	0.00670624	0.134952
UHMK1	4833.65	1.1413	0.421053	2.71059	0.00671636	0.134967
AL358473.1	5.50456	-3.13761	1.15761	-2.71042	0.00671973	0.134967
AC098969.1	10.6509	-4.61149	1.70117	-2.71078	0.00671252	0.134967
NEB	1006.34	0.722331	0.266603	2.70939	0.00674075	0.135304
FBXW4	321.914	-1.07355	0.396305	-2.70889	0.00675094	0.135338
RNA5SP82	8.44397	3.24543	1.19799	2.70906	0.00674735	0.135338
MED29	995.946	-0.607508	0.224342	-2.70796	0.00676988	0.135462
FAM222A	99.5185	-1.52876	0.56449	-2.70822	0.00676458	0.135462
KDM1B	637.753	0.557791	0.20597	2.70812	0.00676657	0.135462
SMC1B	182.272	2.11532	0.781251	2.70761	0.006777	0.135519
RNF150	417.847	1.4069	0.519745	2.7069	0.00679141	0.135722
AC083964.2	6.86648	-2.79851	1.03396	-2.70659	0.00679776	0.135763
ENO1	1821.23	0.903702	0.334062	2.70519	0.0068265	0.136016
FOXRED2	2061.32	0.83226	0.307855	2.70341	0.00686314	0.136016
ASAH1	4276.65	-1.2949	0.479304	-2.70162	0.00690019	0.136016
MATN2	237.188	-1.53061	0.566509	-2.70182	0.00689608	0.136016
CFAP300	16.8968	-2.80692	1.03807	-2.70397	0.00685171	0.136016
TMEM123	2898.69	0.873261	0.323168	2.70219	0.00688842	0.136016
CTSS	822.949	1.10895	0.410168	2.70365	0.00685835	0.136016
TRIM66	1483	-0.942409	0.348466	-2.70445	0.00684166	0.136016
TMEM135	562.757	-0.923207	0.341462	-2.70369	0.0068575	0.136016
GNG4	163.669	-2.27748	0.843005	-2.70162	0.00690021	0.136016
IGFL3	17.8255	-4.67819	1.73012	-2.70396	0.00685178	0.136016
AL451062.2	17.6973	-4.44045	1.64266	-2.7032	0.00686745	0.136016
AF127577.3	3.0642	-4.25815	1.57422	-2.70493	0.00683196	0.136016
AC004707.1	3.12489	3.63642	1.34509	2.70347	0.00686195	0.136016
UNC93B6	6.60276	4.56905	1.69035	2.70301	0.00687137	0.136016
AC068418.2	18.5452	-1.50008	0.555117	-2.70228	0.00688648	0.136016
AC009686.2	38.6871	-2.82929	1.04721	-2.70174	0.00689777	0.136016
AC108102.1	42.0393	-2.259	0.83578	-2.70286	0.00687455	0.136016
AC092999.1	42.1863	1.79015	0.661759	2.70513	0.00682772	0.136016
AC097637.2	9.5047	-3.06557	1.13415	-2.70297	0.00687228	0.136016
AL136129.1	3.03334	-4.264	1.57761	-2.70283	0.00687515	0.136016
CD1A	26.6499	3.9534	1.4637	2.70096	0.00691397	0.13606
CHRM4	2.93645	-4.20276	1.55585	-2.70125	0.00690785	0.13606
AC112907.2	8.50318	4.05343	1.50077	2.7009	0.00691526	0.13606
TUBGCP2	3528.97	-2.24754	0.832761	-2.6989	0.00695694	0.136741
NCBP1	1201.61	0.665531	0.2466	2.69882	0.00695848	0.136741
MESP2	41.4859	2.95395	1.09475	2.69828	0.00696998	0.136883
AC009145.4	38.2505	-2.20464	0.817438	-2.69701	0.00699651	0.137319
SKP1	3531.23	-0.488396	0.18115	-2.69609	0.00701595	0.137531
SLC30A1	618.235	-0.992376	0.36806	-2.69623	0.00701283	0.137531
AC055731.1	36.0106	1.69691	0.629468	2.69578	0.00702245	0.137573
ZNF48	157.928	-1.65806	0.615129	-2.69547	0.00702896	0.137616
SPDEF	557.815	-2.02468	0.751332	-2.69479	0.00704336	0.137655
LINC01538	4.70618	-3.18136	1.18057	-2.69476	0.00704393	0.137655
AL592078.2	13.9019	-2.62272	0.97321	-2.69492	0.00704055	0.137655
ATP1B3	517.47	0.697491	0.25891	2.69395	0.00706108	0.137672
CYP2E1	232.032	-2.08224	0.772944	-2.6939	0.00706209	0.137672
RPL36AP13	7.29283	-3.25617	1.20867	-2.69402	0.00705967	0.137672
HMBOX1-IT1	20.5562	-2.28796	0.849224	-2.69418	0.0070563	0.137672
CREG1	857.73	0.685261	0.254401	2.69362	0.00706801	0.137703
CYTH1	1528.07	0.760745	0.282464	2.69324	0.00707603	0.137775
NDUFB6	61.3088	-1.46186	0.542829	-2.69304	0.00708044	0.137776
UMPS	282.998	1.07397	0.398843	2.69272	0.00708712	0.137822
H2BC11	354.183	1.5412	0.572698	2.69111	0.00712139	0.138187
ACTR2	4913.12	0.669174	0.248652	2.69121	0.00711931	0.138187
C21orf58	241.873	-1.20603	0.448102	-2.69142	0.00711485	0.138187
AC007098.1	154.538	1.61713	0.600933	2.69103	0.00712325	0.138187
EXO1	167.977	1.25774	0.467432	2.69075	0.00712911	0.138216
HMGB1P20	7.97325	2.01924	0.750678	2.68989	0.00714757	0.13849
ATP9A	2152.05	-0.963815	0.35853	-2.68824	0.00718294	0.138599
REXO2	245.72	1.37072	0.5097	2.68926	0.00716108	0.138599
SNX3	780.497	0.676361	0.251653	2.68767	0.00719523	0.138599
GABRB3	33.1019	-2.09588	0.779465	-2.68888	0.00716931	0.138599
SPRN	13.3315	-3.35646	1.24883	-2.68769	0.00719484	0.138599
PFDN6	290.466	-1.64458	0.611755	-2.68831	0.00718157	0.138599
BNIP3P42	134.805	2.76325	1.02815	2.6876	0.0071968	0.138599
TMBIM7P	21.7101	4.21214	1.56693	2.68815	0.00718489	0.138599
AC078923.1	3.69544	4.44008	1.65158	2.68837	0.00718008	0.138599
AP003086.3	39.4575	-2.17941	0.810601	-2.68864	0.00717444	0.138599
AKTIP	300.757	1.01768	0.378725	2.68711	0.00720743	0.13872
KAZALD1	119.605	-2.05601	0.76526	-2.68668	0.00721658	0.138812
ARMH4	155.541	1.36448	0.507974	2.68612	0.00722862	0.13896
CDC45	51.2529	2.51934	0.938162	2.6854	0.00724429	0.138961
TRIM3	574.676	-1.31263	0.488803	-2.6854	0.00724429	0.138961
RN7SKP193	3.58674	-4.07425	1.51724	-2.68531	0.00724615	0.138961
LINC00892	35.0321	2.88173	1.07309	2.68544	0.00724349	0.138961
AC010326.4	171.822	-1.37595	0.512467	-2.68495	0.00725409	0.13903
HPX	80.0745	-2.41193	0.898419	-2.68463	0.00726095	0.139077
OLFM2	947.163	1.54798	0.576802	2.68374	0.00728045	0.139335
AC078899.1	40.838	1.08814	0.405477	2.68361	0.00728316	0.139335
BRINP1	72.3115	2.85694	1.06479	2.6831	0.00729431	0.139464
RASSF4	590.848	1.08364	0.404013	2.68219	0.00731415	0.139514
FAM98A	531.46	0.65492	0.244193	2.68198	0.00731885	0.139514
H3C15	6.71373	-2.17398	0.810568	-2.68204	0.00731745	0.139514
AC093019.1	12.2316	-2.35088	0.876358	-2.68256	0.00730609	0.139514
IGFL2-AS1	13.1037	-3.00826	1.12138	-2.68265	0.00730413	0.139514
MTCYBP28	112.726	2.19638	0.819063	2.68158	0.0073276	0.139568
LINC00514	93.6276	-2.17643	0.811662	-2.68145	0.00733047	0.139568
AC012186.3	3.2184	-3.92942	1.46596	-2.68044	0.00735251	0.139904
MUC21	4.24065	-4.32876	1.61519	-2.68003	0.00736166	0.139928
KRT81	52.3532	-3.45643	1.28982	-2.67979	0.00736695	0.139928
AC002069.2	4.53592	-4.41762	1.64845	-2.67987	0.00736509	0.139928
IGHV2-5	210.349	2.13276	0.795994	2.67937	0.00737615	0.140019
MIR151B	14.4497	-4.25107	1.587	-2.67867	0.00739141	0.140225
SLC6A12	36.6877	2.69776	1.00734	2.67809	0.00740432	0.140386
YEATS2	1819.67	0.934616	0.349193	2.6765	0.00743949	0.140753
COQ2	119.616	1.21415	0.453646	2.67643	0.00744113	0.140753
SNORD14	5.5033	-5.55856	2.07687	-2.67641	0.0074416	0.140753
AC012123.1	28.2081	-3.58179	1.33838	-2.67622	0.00744575	0.140753
AC004687.3	4.77136	2.05176	0.766614	2.67639	0.0074419	0.140753
TSPAN11	85.2433	1.59909	0.597758	2.67514	0.00746982	0.140813
ADAM19	741.437	1.01366	0.378986	2.67467	0.00748021	0.140813
CDH8	50.3939	3.05547	1.14245	2.6745	0.00748412	0.140813
YOD1	261.862	1.50563	0.56296	2.67449	0.00748437	0.140813
FAM221B	31.4093	-2.07196	0.774546	-2.67506	0.00747151	0.140813
AC104450.1	9.31106	-3.29197	1.23058	-2.67514	0.00746989	0.140813
POU5F2	685.539	-0.587956	0.219838	-2.6745	0.00748406	0.140813
AF111169.4	30.6974	-1.7473	0.653116	-2.67533	0.00746557	0.140813
SLC30A7	1353.38	0.890964	0.333285	2.67328	0.00751143	0.140844
ZWILCH	394.476	1.1028	0.412419	2.67397	0.00749589	0.140844
AL133406.2	21.6715	2.99811	1.1216	2.67306	0.00751627	0.140844
AL442663.2	49.4844	3.56756	1.33462	2.67308	0.00751587	0.140844
AP000897.1	115.071	1.68998	0.632092	2.67363	0.0075035	0.140844
AC109782.1	8.5983	-2.34283	0.876446	-2.67311	0.00751522	0.140844
AL132712.2	44.2587	-1.99245	0.745389	-2.67303	0.00751698	0.140844
AC087761.1	18.5538	-2.7586	1.03224	-2.67244	0.00753013	0.141007
PRR34	266.504	-1.49687	0.560198	-2.67203	0.00753932	0.141096
MIR3664	6.13682	-5.29411	1.98224	-2.67077	0.0075677	0.141544
PNRC1	2270.04	0.918246	0.343982	2.66946	0.00759734	0.141931
PHBP12	12.1718	-3.65612	1.36961	-2.66946	0.00759733	0.141931
LINC02747	14.2867	-3.32824	1.24709	-2.66881	0.00761203	0.142123
AMPH	496.011	-2.48244	0.930976	-2.66649	0.00766483	0.142272
LMX1B	1279.58	-1.5341	0.575152	-2.66729	0.00764659	0.142272
UPF2	2667.2	0.454048	0.170214	2.66752	0.00764139	0.142272
KAT6B	7808.3	-1.1752	0.440826	-2.6659	0.00767819	0.142272
AC118344.1	135.926	-1.11052	0.416485	-2.66641	0.00766658	0.142272
SNX19P1	20.4933	-3.77582	1.41626	-2.66605	0.00767477	0.142272
HMGB3P5	13.0885	4.84442	1.81652	2.66688	0.00765599	0.142272
RPS27AP9	9.67075	-2.8706	1.07594	-2.66799	0.00763062	0.142272
HPYR1	13.3902	-2.67594	1.00356	-2.66644	0.00766594	0.142272
AL139020.1	8.93961	-2.07757	0.778853	-2.66747	0.00764254	0.142272
GNPATP	4.75144	-4.49705	1.686	-2.66729	0.00764657	0.142272
AC004596.1	19.1581	-2.31822	0.869354	-2.6666	0.00766217	0.142272
AL583809.1	64.3999	-3.21054	1.20422	-2.66608	0.00767413	0.142272
PSPH	406.901	0.999171	0.374842	2.66558	0.00768565	0.142328
SMCHD1	2416.62	0.796319	0.298837	2.66473	0.00770505	0.142585
GFAP	33.9776	-1.85025	0.694389	-2.66458	0.00770852	0.142585
KATNBL1	621.204	1.029	0.386232	2.66421	0.00771698	0.142659
HOXB3	1407.86	-1.73769	0.652694	-2.66234	0.00775992	0.143342
WASF3-AS1	6.98229	-2.50432	0.940693	-2.66221	0.00776298	0.143342
ANTXRL	21.6801	4.53425	1.70355	2.66165	0.00777593	0.143498
FTCD-AS1	4.66111	-3.80383	1.42942	-2.6611	0.00778856	0.143648
AC125494.2	29.2357	-2.30249	0.865373	-2.66068	0.00779821	0.143743
TTC13	469.302	1.01345	0.380939	2.66041	0.00780463	0.143778
AC012485.2	7.84022	-5.65087	2.12452	-2.65984	0.00781787	0.143938
TTLL5	1761.6	-0.606551	0.228065	-2.65955	0.00782459	0.143979
RBBP8NL	50.7971	-2.03986	0.767071	-2.65929	0.00783066	0.144007
AC005529.1	53.8474	1.81515	0.682868	2.65813	0.00785761	0.144336
AL161851.2	17.1757	-3.49819	1.31599	-2.65822	0.00785557	0.144336
IGSF21	40.0791	-2.37827	0.894903	-2.65757	0.00787055	0.144439
C1GALT1C1	151.362	1.3172	0.495675	2.65739	0.00787481	0.144439
CLYBL-AS1	16.9651	3.39497	1.2776	2.6573	0.00787685	0.144439
CTTNBP2	203.525	-1.53897	0.579307	-2.65657	0.00789405	0.144671
NLGN1	13.6695	-2.68365	1.01036	-2.65614	0.00790405	0.144688
AC092162.3	19.4419	-3.02218	1.13775	-2.65627	0.007901	0.144688
CENPA	15.1077	2.05511	0.773794	2.65589	0.00791	0.144713
NUMA1	2510.79	-0.81772	0.308024	-2.65473	0.00793726	0.144879
IGF2BP1	91.8047	3.042	1.14578	2.65497	0.00793147	0.144879
RPS16P3	8.3287	-5.73569	2.16029	-2.65505	0.00792965	0.144879
AP003467.2	49.1037	-2.10809	0.794042	-2.65488	0.00793364	0.144879
FAM240C	9.35492	-2.62168	0.987761	-2.65416	0.00795059	0.144976
SRGAP3-AS3	11.2464	-3.25712	1.2272	-2.6541	0.00795194	0.144976
AL356056.2	14.4276	2.14307	0.807512	2.65392	0.00795623	0.144976
NPNT	2531.68	-1.22447	0.461535	-2.65304	0.00797702	0.145271
LINC02620	26.1488	-3.64265	1.37353	-2.65203	0.00800093	0.145575
AL603839.3	68.9073	-1.46557	0.552639	-2.65195	0.00800283	0.145575
GPR139	146.282	-3.43077	1.29432	-2.65064	0.00803384	0.145972
AL365181.2	178.732	-3.32528	1.25444	-2.6508	0.00803014	0.145972
LMNTD2-AS1	103.531	-1.83777	0.693393	-2.6504	0.00803955	0.145992
GBP1P1	106.027	1.90099	0.717498	2.64947	0.00806175	0.146312
KCNJ10	138.148	1.51291	0.57111	2.64906	0.0080715	0.146405
CD59	3135.29	0.934915	0.353127	2.64753	0.00810816	0.146548
TMOD1	64.3669	2.49834	0.943577	2.64773	0.00810344	0.146548
L3MBTL4	233.706	1.49014	0.562676	2.64832	0.00808937	0.146548
CEP97	621.983	1.04468	0.394606	2.6474	0.00811124	0.146548
TAS2R19	56.4018	-2.29372	0.866143	-2.6482	0.0080921	0.146548
CKS1BP7	12.6641	-2.551	0.96359	-2.64739	0.00811161	0.146548
AC011379.2	256.205	-1.29162	0.48787	-2.64748	0.00810952	0.146548
MTPN	2390.92	0.608903	0.230088	2.64639	0.00813553	0.14681
EIF2AK4	1570.83	-0.531127	0.200713	-2.64621	0.00813998	0.14681
EXOC4	1858.37	0.620071	0.2343	2.64648	0.00813341	0.14681
HCFC1R1	190.295	-1.07792	0.407611	-2.64448	0.00818171	0.14735
SETX	3866.16	0.477669	0.180649	2.64419	0.00818869	0.14735
WDR78	804.212	-1.08946	0.412035	-2.64409	0.00819104	0.14735
RN7SKP71	1615.15	-1.12305	0.424688	-2.64441	0.00818335	0.14735
ACTG1P21	3.93722	1.73376	0.655731	2.64401	0.00819303	0.14735
AC073349.5	8.31916	4.93103	1.86522	2.64367	0.00820135	0.147416
AC007998.3	49.4341	2.27085	0.859065	2.6434	0.00820775	0.147447
CFTR	15.361	-2.88144	1.0905	-2.64232	0.00823392	0.147549
TFPI	467.617	0.785918	0.297447	2.64222	0.00823657	0.147549
GNG13	5.03326	-3.58845	1.35808	-2.64229	0.00823473	0.147549
SOWAHB	14.1763	-2.04972	0.775659	-2.64256	0.00822829	0.147549
AL356311.1	105.735	-2.30724	0.87299	-2.64291	0.00821967	0.147549
FBXO10	179.557	1.92767	0.729981	2.64071	0.00827326	0.148062
PTP4A1P6	27.258	2.58948	0.980619	2.64066	0.00827455	0.148062
LINC00840	4.67539	-4.43734	1.68069	-2.64019	0.00828584	0.148181
PSMA4	1703.3	0.747809	0.2834	2.63871	0.00832221	0.148468
GAPDHS	5.96899	-4.01143	1.52019	-2.63877	0.00832084	0.148468
NEDD1	436.518	0.973485	0.368993	2.63822	0.00833417	0.148468
ZFP36L2	3341.23	0.948714	0.359607	2.6382	0.00833485	0.148468
SCN3B	61.7588	-2.00739	0.760771	-2.63862	0.00832443	0.148468
OR1A1	6.09757	-2.34817	0.889686	-2.63933	0.00830706	0.148468
LINC02446	21.1988	3.94462	1.49498	2.63858	0.00832538	0.148468
AC108463.3	154.388	1.54308	0.584939	2.63802	0.00833925	0.148468
ACP7	15.0051	-2.35245	0.891831	-2.63777	0.00834528	0.148493
SPAG9	3306.9	0.766196	0.29054	2.63714	0.00836079	0.148543
TREML2	5.51525	3.13843	1.1902	2.6369	0.00836667	0.148543
ATL2	1042.72	0.980604	0.371935	2.63649	0.00837679	0.148543
GDPD2	83.7828	3.08639	1.17075	2.63625	0.00838272	0.148543
B2M	4477.54	0.903476	0.342594	2.63717	0.00836021	0.148543
RNU6-920P	4.42968	-4.38647	1.66397	-2.63614	0.00838546	0.148543
AC104435.2	3.78905	-5.02079	1.90411	-2.63682	0.00836875	0.148543
LARP4P	64.7708	1.75832	0.666964	2.63631	0.00838132	0.148543
FAM133DP	45.4156	1.25685	0.476898	2.63547	0.00840203	0.148636
NATP	9.11732	-4.90996	1.86284	-2.63574	0.00839545	0.148636
AC119674.1	88.0819	1.43108	0.543031	2.63536	0.00840474	0.148636
SEMA5A-AS1	25.1636	-3.0758	1.16721	-2.63517	0.00840945	0.148637
WIPF1	2227.88	0.76823	0.291649	2.63409	0.00843619	0.149
RIOK1	298.751	0.927127	0.35201	2.63381	0.00844335	0.149
DOCK2	1127.55	1.0546	0.400414	2.63378	0.00844402	0.149
AL355852.1	15.9501	3.3384	1.26767	2.6335	0.00845105	0.149041
SYNE4	244.006	-1.06054	0.402874	-2.63244	0.00847745	0.149424
AL136115.1	39.1469	-2.1748	0.826291	-2.63201	0.00848817	0.149515
AC005154.4	5.54297	-4.68933	1.78176	-2.63185	0.00849204	0.149515
AL356585.1	9.85424	-2.4346	0.925193	-2.63145	0.00850215	0.149611
RARA	847.266	-1.18962	0.452147	-2.63105	0.00851211	0.149685
SNORA80D	7.4722	-5.17061	1.96533	-2.6309	0.00851581	0.149685
AL713852.1	94.0316	-1.64756	0.62641	-2.63016	0.00853447	0.149931
AC093516.1	3.14507	5.4384	2.0681	2.62966	0.00854701	0.150068
NEGR1	220.203	-1.16114	0.441643	-2.62913	0.00856039	0.150152
NAT8L	82.2615	-1.81525	0.690491	-2.62893	0.00856538	0.150152
RPL26P30	20.9983	-1.97012	0.749405	-2.62891	0.00856597	0.150152
NPR2	171.495	1.78222	0.678134	2.62813	0.00858567	0.150415
RBM17	1191.55	0.501306	0.190803	2.62735	0.00860528	0.150438
GGTA1P	64.4723	1.55476	0.591767	2.62732	0.00860592	0.150438
RPL31P44	4.04617	5.32878	2.02796	2.62765	0.00859763	0.150438
AC007787.1	7.77662	3.7432	1.42468	2.62739	0.00860434	0.150438
PIFO	56.8018	-1.70436	0.648986	-2.62618	0.00863482	0.15086
XKR9	51.3927	2.02936	0.772931	2.62554	0.0086511	0.150873
AL592429.2	23.7252	2.34688	0.89387	2.62553	0.00865142	0.150873
AL391261.2	4.54263	5.04466	1.92148	2.62541	0.00865449	0.150873
AL158011.1	40.9876	1.76425	0.671892	2.6258	0.00864461	0.150873
MRPL27	300.024	1.38882	0.529157	2.6246	0.00867519	0.151151
AC080129.2	5.51708	-5.13984	1.9589	-2.62383	0.0086946	0.151406
TMEM95	3.79769	-5.02297	1.91478	-2.62326	0.00870937	0.151497
AC016745.2	32.4543	2.70291	1.03029	2.62344	0.00870477	0.151497
SIGLEC22P	8.93685	-4.45841	1.70029	-2.62215	0.00873774	0.151908
ADAM29	68.6446	-2.9128	1.11113	-2.62147	0.00875524	0.152129
TACC2	1248.58	-1.01698	0.388018	-2.62096	0.0087683	0.152273
FANCI	659.827	1.09407	0.41754	2.62028	0.00878585	0.152411
LINC01963	174.352	-1.43991	0.549519	-2.62031	0.008785	0.152411
BANK1	98.1299	2.05163	0.783042	2.62008	0.00879094	0.152416
CLMN	2022.43	-0.775748	0.296112	-2.61978	0.00879865	0.15244
OR10A2	22.7357	2.38821	0.911651	2.61965	0.00880189	0.15244
AC233699.1	9.84814	-3.0888	1.17937	-2.61904	0.00881788	0.152554
AC069547.1	107.039	-1.24798	0.476504	-2.61903	0.00881808	0.152554
POLR3H	276.366	-1.00159	0.382521	-2.61838	0.00883472	0.152759
NUDT16L1	154.879	-1.53839	0.587647	-2.61789	0.00884757	0.152898
AC009159.4	4.85036	5.10172	1.94896	2.61766	0.00885351	0.152918
LRRC8C	541.059	1.35557	0.517908	2.6174	0.00886028	0.152952
RGL1	443.042	1.16095	0.443606	2.61707	0.00886891	0.153018
SVOP	17.1663	-2.05605	0.786109	-2.61548	0.00891016	0.15341
ZEB2	4928.64	0.549353	0.210032	2.61557	0.00890793	0.15341
SLFN11	441.326	0.974829	0.372719	2.61545	0.00891095	0.15341
AC012254.3	30.8156	-1.92914	0.737512	-2.61575	0.00890324	0.15341
AC106882.1	18.7773	1.86091	0.711595	2.61512	0.0089195	0.153474
LRP1B	1980.26	-3.77116	1.44252	-2.61428	0.00894167	0.153771
AL139383.1	119.32	-2.07404	0.793405	-2.6141	0.00894641	0.153771
ULK4P3	5.28034	2.97856	1.13957	2.61376	0.00895525	0.15384
AC021517.1	15.5333	-3.33351	1.27563	-2.61322	0.00896948	0.154001
NOL10	641.831	0.93558	0.35806	2.61292	0.00897734	0.154053
LIPG	123.221	1.65192	0.632345	2.61237	0.00899171	0.154098
AC078993.1	40.9967	-3.60639	1.38066	-2.61208	0.00899934	0.154098
AC024267.1	4.19616	-4.29918	1.64554	-2.61262	0.008985	0.154098
AC073508.3	5.86522	-2.69575	1.03197	-2.61224	0.00899512	0.154098
CCDC160	43.6946	-1.96255	0.751491	-2.61154	0.00901357	0.154259
SLC36A2	11.797	-2.03749	0.780247	-2.61134	0.00901879	0.154265
GMPSP1	11.495	1.74421	0.668061	2.61086	0.00903156	0.154317
BORCS8	515.237	-0.979291	0.375073	-2.61093	0.00902959	0.154317
SRSF8	288.551	0.821505	0.314846	2.60922	0.00907476	0.154972
MEF2C	733.44	0.716491	0.274674	2.60852	0.00909355	0.155139
SPOPL	804.811	-0.819075	0.314015	-2.60839	0.00909687	0.155139
IGLV1-36	4.19407	5.13804	1.97001	2.60812	0.00910401	0.155139
AL121834.1	5.63276	-3.8257	1.46683	-2.60814	0.00910369	0.155139
PIK3CG	306.703	1.03938	0.39865	2.60725	0.0091273	0.155409
LINC01484	321.617	1.83943	0.70553	2.60716	0.00912966	0.155409
COMP	1021.3	-1.85161	0.710409	-2.6064	0.00915007	0.155507
PPP1R9B	600.033	0.788521	0.302529	2.60643	0.00914906	0.155507
AC020907.4	19.9792	-3.22689	1.23796	-2.60661	0.00914426	0.155507
AL031280.1	158.182	-1.37116	0.526216	-2.6057	0.00916875	0.155741
RPS20P22	365.235	-2.42109	0.929368	-2.60509	0.00918507	0.155936
HSPA12A	1120.92	-0.851516	0.326893	-2.60488	0.00919065	0.155947
GNB4	1843.24	0.90767	0.348494	2.60455	0.00919958	0.155959
AC008073.2	8.41914	-2.34728	0.901242	-2.60449	0.00920114	0.155959
RPL39L	47.8777	1.74848	0.671462	2.60399	0.00921461	0.156025
AC009093.5	7.94216	-4.9787	1.91196	-2.60398	0.00921489	0.156025
LINC01449	7.18311	-4.04211	1.55241	-2.60377	0.0092204	0.156036
AC017028.1	13.2122	2.39856	0.921408	2.60315	0.00923712	0.156235
GPRC5D	109.835	-2.41224	0.927489	-2.60082	0.00930002	0.157086
PRSS30P	9.59907	-2.5523	0.981255	-2.60106	0.00929368	0.157086
AC090971.7	3.61063	-4.9508	1.90361	-2.60074	0.00930219	0.157086
CTSV	16.5768	2.78238	1.0702	2.59987	0.00932603	0.157321
DBF4P1	20.6109	1.69696	0.652707	2.59988	0.00932576	0.157321
SAG	23.0088	-1.71189	0.65852	-2.5996	0.00933334	0.157361
AC129926.1	5.14985	-3.44386	1.3249	-2.59934	0.00934023	0.157394
CEACAMP5	10.3617	-2.92231	1.12436	-2.5991	0.0093469	0.157423
PPP2R3B	117.599	-0.858164	0.330211	-2.59884	0.00935404	0.15746
AL157871.2	127.332	2.36557	0.91056	2.59793	0.00937884	0.15771
AL136295.2	11.9683	-3.19563	1.23001	-2.59805	0.00937557	0.15771
AC018462.1	87.1176	0.923117	0.355378	2.59756	0.00938881	0.157795
CYBB	2174.71	1.0798	0.415777	2.59707	0.00940231	0.157855
RPL18P10	35.6262	-2.28342	0.879188	-2.59719	0.00939894	0.157855
IGHV3-48	88.574	2.49074	0.959259	2.59652	0.00941734	0.158024
FBP1	67.9428	-1.48524	0.57217	-2.59579	0.00943729	0.158108
ZNF300P1	44.1547	-2.19558	0.845768	-2.59596	0.00943266	0.158108
AL591866.1	15.3157	3.02128	1.16387	2.59589	0.00943465	0.158108
CEP112	463.496	1.33126	0.512922	2.59544	0.00944689	0.158186
PPIAP29	28.2171	2.21356	0.853097	2.59473	0.00946643	0.158346
FO681492.1	156.116	1.48993	0.574204	2.59478	0.00946508	0.158346
AC022068.1	8.52253	-3.66272	1.41177	-2.59441	0.00947528	0.158411
TBC1D12	313.775	-0.802696	0.309514	-2.59341	0.00950296	0.158457
SFTPA2	17.221	-3.53772	1.3639	-2.59382	0.00949158	0.158457
KLF2P3	11.4321	-6.61253	2.54973	-2.59342	0.0095027	0.158457
AC073476.2	54.8944	-1.6748	0.645615	-2.59411	0.00948361	0.158457
CU638689.4	12.1389	1.92607	0.742662	2.59347	0.00950124	0.158457
AGAP5	3.24111	-3.59162	1.38501	-2.59321	0.00950858	0.158468
CA12	2320.88	-1.58196	0.610419	-2.5916	0.00955302	0.158563
NUTF2	5704.09	1.06633	0.411354	2.59224	0.00953522	0.158563
PIGT	5622.83	-0.666025	0.257055	-2.59099	0.00957011	0.158563
IPO8	973.622	0.787874	0.303955	2.59207	0.00953997	0.158563
ZNF711	191.823	1.64484	0.634615	2.59186	0.0095458	0.158563
CYSLTR2	47.2939	1.6463	0.634987	2.59265	0.00952388	0.158563
S100P	203.463	-2.5355	0.978702	-2.59068	0.00957877	0.158563
METTL18	71.3237	1.30996	0.505645	2.59066	0.00957908	0.158563
SLC9A9	116.696	1.51807	0.585937	2.59084	0.00957433	0.158563
TENT5C	2101.03	1.42997	0.551551	2.59263	0.00952448	0.158563
ERCC6L	226.546	1.05848	0.408474	2.59131	0.00956108	0.158563
DCUN1D3	307.449	-0.759574	0.293141	-2.59115	0.00956555	0.158563
ENTPD8	13.6873	-3.25293	1.25544	-2.59107	0.00956772	0.158563
RPS4XP1	5.2878	-2.92319	1.12872	-2.58983	0.00960225	0.158864
IL12RB2	289.603	1.84849	0.713962	2.58906	0.00962382	0.158913
DTX3	262.535	-1.29208	0.499015	-2.58926	0.00961831	0.158913
AC083906.1	9.00011	-4.08907	1.57909	-2.58952	0.00961101	0.158913
AL445213.2	7.30813	-5.96708	2.30477	-2.58901	0.00962522	0.158913
IFT43	179.763	-1.26587	0.489036	-2.5885	0.00963955	0.158994
LINC02519	16.171	3.11459	1.20325	2.58848	0.00964011	0.158994
AL355075.1	6.1971	3.52416	1.36164	2.58818	0.00964852	0.159051
CHST11	1041.96	0.849133	0.328169	2.58749	0.00966786	0.159161
AC129507.3	5.40215	-5.53087	2.1376	-2.58742	0.00966965	0.159161
AL731571.1	275.489	1.05743	0.408684	2.5874	0.0096702	0.159161
LAGE3	16.8145	2.12251	0.82042	2.5871	0.00967866	0.159217
AC091825.3	22.5685	-1.66089	0.642185	-2.58631	0.00970089	0.159418
BLACAT1	53.3732	2.76307	1.06832	2.58638	0.00969913	0.159418
RPRD1B	601.576	-0.749417	0.289811	-2.58588	0.00971304	0.159494
TBC1D16	2262.71	-0.710562	0.274818	-2.58557	0.00972171	0.159494
RN7SKP203	16031.5	-0.909603	0.351773	-2.58577	0.00971627	0.159494
AL133334.1	4.12052	-4.71601	1.82406	-2.58544	0.00972556	0.159494
HDAC5	839.104	-1.01295	0.391945	-2.58442	0.00975437	0.15958
SLC34A2	196.13	2.98806	1.15595	2.58494	0.00973967	0.15958
IPO9	3443.25	0.594725	0.230101	2.58463	0.00974841	0.15958
BX322784.1	13.4838	1.42657	0.552	2.58436	0.00975585	0.15958
AC023421.1	7.6609	-3.63948	1.40825	-2.5844	0.00975489	0.15958
SGK1	746.093	0.957077	0.370393	2.58395	0.00976755	0.159689
KPNA4	2258.36	0.628572	0.243284	2.5837	0.0097747	0.159724
AC104532.2	418.44	-1.25177	0.484667	-2.58274	0.009802	0.160088
AQP6	10.6211	2.19603	0.850419	2.58229	0.00981472	0.160131
RSPO4	39.2093	2.54469	0.985377	2.58245	0.00981011	0.160131
AC018523.1	13.8806	-2.83401	1.09756	-2.58209	0.0098203	0.16014
AC134407.2	86.5669	-1.89555	0.734239	-2.58165	0.00983279	0.160261
MTCO1P46	15.6341	-3.18769	1.23485	-2.58143	0.00983909	0.160282
FCN2	6.01768	-4.4324	1.71729	-2.58105	0.00984999	0.16031
PUS10	333.888	0.890605	0.345065	2.58098	0.00985216	0.16031
GSTM4	126.843	-1.28395	0.497494	-2.58084	0.00985593	0.16031
CHST1	381.36	-1.94666	0.754359	-2.58055	0.00986428	0.160364
PLPPR1	3.53311	4.87429	1.88907	2.58026	0.00987265	0.160418
TPSG1	22.1402	-4.11968	1.59777	-2.5784	0.00992586	0.16105
SLC15A2	198.573	1.14585	0.444366	2.57863	0.00991934	0.16105
MEF2B	4.04292	3.20083	1.24142	2.57837	0.00992675	0.16105
LINC00243	29.1567	-1.76394	0.68435	-2.57754	0.00995071	0.16111
ST13P6	27.923	-1.63796	0.635443	-2.57767	0.0099469	0.16111
AL590762.4	19.6122	2.76685	1.07334	2.5778	0.00994321	0.16111
LRRC37A15P	14.0956	-3.54649	1.37578	-2.57781	0.00994282	0.16111
LINC01845	6.51706	-4.08773	1.58609	-2.57723	0.00995948	0.16117
CAMK2B	155.092	-2.32183	0.901859	-2.57449	0.0100387	0.161806
MYO15A	187.002	-1.33386	0.518114	-2.57445	0.0100399	0.161806
AL158835.1	106.246	2.00504	0.778513	2.57547	0.0100103	0.161806
KCNH1-IT1	12.5354	-4.64736	1.80445	-2.5755	0.0100096	0.161806
CASC11	22.8376	2.57346	0.999649	2.57437	0.0100423	0.161806
AC073591.1	13.2482	-3.2453	1.26022	-2.57519	0.0100184	0.161806
FTLP5	4.14554	2.36016	0.91681	2.57431	0.0100439	0.161806
AC104109.2	14.8425	-2.45584	0.953987	-2.57429	0.0100445	0.161806
AL049776.1	169.221	-1.09883	0.426845	-2.57431	0.010044	0.161806
LINC00173	258.255	-1.39689	0.542708	-2.57393	0.010055	0.161893
ISL1	55.5808	7.88026	3.06293	2.57278	0.0100885	0.161923
MAVS	5003.17	-0.573807	0.223007	-2.57304	0.0100809	0.161923
MID1	211.613	1.64498	0.639559	2.57206	0.0101097	0.161923
ASF1B	89.4468	-1.20368	0.467928	-2.57237	0.0101004	0.161923
SEC61B	642.909	0.879642	0.341869	2.57304	0.010081	0.161923
CCDC175	20.9878	-2.51544	0.977653	-2.57294	0.0100838	0.161923
CIBAR1P1	8.79966	-1.84986	0.719147	-2.57229	0.0101028	0.161923
ACTL10	68.6965	-1.27805	0.49682	-2.57246	0.010098	0.161923
SPIN2B	30.3681	-1.99008	0.773423	-2.57308	0.0100798	0.161923
PPP1R26P1	28.798	-3.57066	1.38835	-2.57187	0.0101151	0.161923
F11-AS1	5.44641	3.94409	1.53361	2.57177	0.010118	0.161923
RN7SL73P	14.2182	2.85354	1.10914	2.57275	0.0100894	0.161923
CCDC85A	23.9203	-3.32094	1.29176	-2.57086	0.0101445	0.162185
GRIK1	281.027	1.52584	0.593494	2.57094	0.0101422	0.162185
LFNG	302.13	-1.46402	0.569591	-2.57031	0.0101609	0.162243
SEC24A	1241.88	0.644787	0.250885	2.57005	0.0101685	0.162243
IGHV5-78	17.2079	3.42654	1.33314	2.57028	0.0101615	0.162243
AL359922.2	234.977	1.19595	0.465325	2.57014	0.0101656	0.162243
TNFAIP8	803.829	1.11741	0.435009	2.56869	0.0102083	0.162795
MIR4521	14.0771	-3.00226	1.16907	-2.56807	0.0102265	0.163004
NPW	15.9329	-3.64478	1.41937	-2.56789	0.0102319	0.163008
CSDE1	10194.7	0.605804	0.235966	2.56734	0.0102482	0.163187
[truncated: 57,655 more rows]
