# Supplementary material for: Biomarkers of response to neoadjuvant palbociclib plus anastrozole in endocrine-resistant estrogen receptor-positive/HER2-negative breast cancer: a phase 2 trial
Source: Nat Commun. 2026 Jan 27;17:949. doi: 10.1038/s41467-026-68570-6 (PMC12848104; doi:10.1038/s41467-026-68570-6)
Supplement: Supplementary file 8 — Supplementary Data 4 [file 41467_2026_68570_MOESM8_ESM.xlsx]

## Sheet: Supplementary Data 4
Supplementary Data 4
	baseMean	log2FoldChange	lfcSE	stat	pvalue	padj
TOP2A	531.5	4.68359	0.505118	9.27228	1.82e-20	6.26e-16
WDR62	177.619	2.86715	0.314798	9.10792	8.4e-20	1.44e-15
RRM2	247.867	5.09024	0.576472	8.82999	1.05e-18	1.2e-14
KIF18B	181.142	3.92231	0.450032	8.71563	2.89e-18	2.48e-14
E2F2	134.882	3.77827	0.439291	8.60083	7.91e-18	5.44e-14
ESPL1	119.117	3.72927	0.438655	8.50161	1.87e-17	1.07e-13
CLSPN	193.766	3.10959	0.367496	8.46155	2.64e-17	1.27e-13
BIRC5	150.733	4.11688	0.487317	8.44804	2.96e-17	1.27e-13
STMN1	1503.5	2.57169	0.306535	8.38954	4.88e-17	1.86e-13
TPX2	318	3.89361	0.471353	8.26051	1.45e-16	4.99e-13
TCF19	215.676	2.02991	0.248491	8.16895	3.11e-16	9.72e-13
UBE2C	75.1185	4.84024	0.61238	7.90398	2.7e-15	7.74e-12
CKAP2L	54.8684	4.2656	0.546203	7.80955	5.74e-15	1.52e-11
KIF11	128.947	2.6039	0.334427	7.78617	6.91e-15	1.7e-11
MKI67	1101.26	4.82175	0.625488	7.70878	1.27e-14	2.91e-11
CIT	328.854	2.43137	0.318813	7.62631	2.42e-14	5.19e-11
DLGAP5	83.6109	4.09752	0.53807	7.61522	2.63e-14	5.32e-11
CENPF	772.288	3.46764	0.463402	7.48299	7.27e-14	1.39e-10
CCNE1	114.974	3.44432	0.465108	7.4054	1.31e-13	2.37e-10
MAGEA3	8.97532	23.0771	3.12559	7.38329	1.54e-13	2.65e-10
AURKB	90.409	4.54954	0.619059	7.34912	2e-13	3.27e-10
CASP14	202.838	6.73248	0.932767	7.21775	5.29e-13	8.26e-10
IQGAP3	454.247	4.48714	0.622611	7.20697	5.72e-13	8.55e-10
SKA1	72.8784	3.68099	0.512029	7.18904	6.52e-13	9.35e-10
PRR11	459.689	2.79788	0.391697	7.14296	9.13e-13	1.26e-09
ARHGAP11A	64.7715	2.87514	0.413377	6.95526	3.52e-12	4.65e-09
CENPE	158.082	2.75935	0.398225	6.92914	4.23e-12	5.39e-09
MYBL2	123.621	4.13757	0.598734	6.91053	4.83e-12	5.93e-09
SPC24	119.669	3.52682	0.511482	6.8953	5.38e-12	6.37e-09
FAM111B	183.104	4.10333	0.596786	6.87572	6.17e-12	7.07e-09
KIF4A	103.971	3.66281	0.542239	6.75498	1.43e-11	1.58e-08
ASPM	258.284	4.12194	0.61507	6.70157	2.06e-11	2.22e-08
KNL1	120.867	3.01339	0.453234	6.64863	2.96e-11	3.08e-08
CDC6	97.4755	2.88538	0.440063	6.55674	5.5e-11	5.56e-08
BRIP1	146	1.7958	0.278079	6.45785	1.06e-10	9.93e-08
BUB1	155.419	3.4458	0.533379	6.46032	1.04e-10	9.93e-08
HMMR	62.7064	4.45623	0.690149	6.45692	1.07e-10	9.93e-08
H2AZ1	612.917	1.85649	0.292049	6.35678	2.06e-10	1.86e-07
RAD54L	77.3184	2.73004	0.431999	6.31956	2.62e-10	2.31e-07
GTSE1	79.1899	3.21983	0.510719	6.3045	2.89e-10	2.48e-07
FANCA	244.3	1.85687	0.295151	6.29124	3.15e-10	2.64e-07
EN1	769.603	4.08389	0.652883	6.25517	3.97e-10	3.25e-07
NCAPG2	312.414	1.98561	0.31826	6.23895	4.41e-10	3.52e-07
LMNB1	202.627	2.15154	0.345542	6.22657	4.77e-10	3.68e-07
NDC80	71.3066	2.90286	0.466514	6.22246	4.89e-10	3.68e-07
NCAPH	84.8143	3.05122	0.490641	6.21884	5.01e-10	3.68e-07
HJURP	76.641	4.11283	0.66142	6.21817	5.03e-10	3.68e-07
MCM10	93.8069	4.21781	0.690011	6.11267	9.8e-10	7.02e-07
BCL11A	855.601	3.1835	0.522504	6.09278	1.11e-09	7.79e-07
CDC7	116.721	2.00111	0.329424	6.07457	1.24e-09	8.55e-07
LINC01287	279.192	5.85938	0.967865	6.05392	1.41e-09	9.53e-07
MELTF	367.333	2.32722	0.384759	6.04852	1.46e-09	9.66e-07
KIF23	158.196	2.45921	0.407732	6.03143	1.63e-09	1.05e-06
CENPU	144.34	2.41389	0.400455	6.02786	1.66e-09	1.06e-06
ESCO2	67.4729	1.62736	0.27054	6.01523	1.8e-09	1.12e-06
FRMD5	116.522	1.94243	0.324134	5.99267	2.06e-09	1.27e-06
CCNA2	105.471	2.64501	0.442894	5.9721	2.34e-09	1.41e-06
RACGAP1	156.416	2.06334	0.347561	5.93661	2.91e-09	1.72e-06
MCM3	1499.46	1.36306	0.23023	5.92045	3.21e-09	1.87e-06
KNTC1	564.324	1.2213	0.207338	5.89037	3.85e-09	2.14e-06
AURKA	119.203	2.6613	0.451824	5.89013	3.86e-09	2.14e-06
EXO1	66.5521	4.2791	0.726514	5.8899	3.86e-09	2.14e-06
FAM83D	50.5033	4.08388	0.694178	5.88305	4.03e-09	2.2e-06
NEIL3	24.6184	2.94139	0.504126	5.83463	5.39e-09	2.9e-06
HELLS	546.306	1.83715	0.318633	5.76572	8.13e-09	4.3e-06
PIF1	61.5042	2.19267	0.381148	5.75282	8.78e-09	4.5e-06
MELK	65.7272	3.93845	0.684664	5.75238	8.8e-09	4.5e-06
ZIC1	69.6949	4.7187	0.820584	5.75042	8.9e-09	4.5e-06
AL583809.1	21.6051	-5.53447	0.965237	-5.73379	9.82e-09	4.78e-06
A2ML1	187.538	2.99298	0.522055	5.73308	9.86e-09	4.78e-06
CEP55	49.2475	4.0951	0.713847	5.73666	9.66e-09	4.78e-06
FOXM1	243.724	2.70171	0.47284	5.71381	1.1e-08	5.27e-06
KPNA2	1027.56	2.20183	0.386624	5.69502	1.23e-08	5.81e-06
RPL7P24	12.9212	-2.90283	0.510876	-5.68205	1.33e-08	6.18e-06
TRIP13	70.9546	2.77146	0.489165	5.66569	1.46e-08	6.71e-06
SLC30A8	619.569	-5.13265	0.907371	-5.65661	1.54e-08	6.98e-06
UHRF1	222.492	2.15219	0.380743	5.65261	1.58e-08	7.06e-06
PCLAF	41.9055	2.55222	0.455779	5.59969	2.15e-08	9.46e-06
NCAPG	49.9671	3.44273	0.615308	5.59514	2.2e-08	9.59e-06
POLQ	100.323	3.11896	0.559029	5.57924	2.42e-08	1.04e-05
DBF4	193.119	2.00941	0.360718	5.57059	2.54e-08	1.08e-05
PIMREG	24.7191	3.75724	0.674877	5.5673	2.59e-08	1.08e-05
TMPO	514.239	1.01414	0.182874	5.54557	2.93e-08	1.21e-05
E2F1	152.4	3.46484	0.62681	5.52774	3.24e-08	1.33e-05
RSPO4	119.688	2.79331	0.505905	5.52141	3.36e-08	1.36e-05
MMS22L	349.733	1.37042	0.248423	5.51647	3.46e-08	1.38e-05
AL445383.1	35.1235	-8.24049	1.49622	-5.50754	3.64e-08	1.43e-05
MIR924HG	79.3368	3.64453	0.661929	5.50593	3.67e-08	1.43e-05
NKX1-2	9.89127	6.42733	1.16823	5.50179	3.76e-08	1.45e-05
KIF20A	62.9963	2.75984	0.5028	5.48895	4.04e-08	1.53e-05
TROAP	61.9459	3.6356	0.662162	5.4905	4.01e-08	1.53e-05
CHAF1A	427.303	1.5074	0.275086	5.47974	4.26e-08	1.59e-05
TTK	31.0775	3.88163	0.709334	5.47222	4.44e-08	1.64e-05
DEPDC1	47.7122	4.78438	0.875272	5.46617	4.6e-08	1.68e-05
TEX30	24.3907	2.85355	0.523791	5.44788	5.1e-08	1.83e-05
NEK2	50.6808	3.0316	0.556395	5.44864	5.08e-08	1.83e-05
EZH2	358.898	1.29986	0.238729	5.4449	5.18e-08	1.84e-05
KIF2C	80.9056	2.3192	0.4264	5.43902	5.36e-08	1.87e-05
LINC02188	84.3136	4.28678	0.788264	5.43825	5.38e-08	1.87e-05
ATAD2	892.79	1.96995	0.362995	5.42692	5.73e-08	1.95e-05
ANLN	220.307	3.67433	0.676845	5.42861	5.68e-08	1.95e-05
CDCA2	81.7979	3.48235	0.642315	5.42156	5.91e-08	1.99e-05
MCM6	290.804	1.41565	0.263484	5.37283	7.75e-08	2.59e-05
RAD51AP1	60.5941	2.75521	0.51373	5.36314	8.18e-08	2.7e-05
BRI3BP	464.876	1.31403	0.245231	5.35835	8.4e-08	2.72e-05
H3C2	54.5523	4.51479	0.842546	5.3585	8.39e-08	2.72e-05
CDCA7	73.7873	3.30784	0.617867	5.35364	8.62e-08	2.77e-05
AC091057.1	95.4905	2.37757	0.444807	5.34516	9.03e-08	2.88e-05
C9orf40	36.6759	1.94857	0.365672	5.32873	9.89e-08	3.12e-05
WDR76	151.398	1.64812	0.309626	5.32293	1.02e-07	3.19e-05
HAPLN3	454.968	2.27888	0.429268	5.30875	1.1e-07	3.42e-05
CENPK	88.0902	1.8936	0.357911	5.29069	1.22e-07	3.74e-05
DEK	1263.37	1.23643	0.234989	5.26165	1.43e-07	4.34e-05
WDHD1	135.338	1.59349	0.302957	5.25977	1.44e-07	4.35e-05
SGO1	33.3605	2.02602	0.386424	5.24298	1.58e-07	4.72e-05
GINS1	192.113	1.634	0.312033	5.23661	1.64e-07	4.85e-05
RN7SL826P	19.6296	-5.11921	0.97792	-5.23479	1.65e-07	4.85e-05
AC112777.1	14.2045	2.83393	0.542538	5.22347	1.76e-07	5.12e-05
MCM5	363.84	1.34052	0.257058	5.21485	1.84e-07	5.23e-05
FAM72A	19.7091	2.13686	0.409688	5.21584	1.83e-07	5.23e-05
RARRES1	640.621	2.29251	0.439463	5.21663	1.82e-07	5.23e-05
LHX2	12.444	4.47014	0.858884	5.20459	1.94e-07	5.48e-05
CKAP2	414.944	1.25923	0.242528	5.19211	2.08e-07	5.81e-05
GABBR2	50.0129	4.52336	0.87353	5.17825	2.24e-07	6.21e-05
E2F8	30.648	3.20379	0.619379	5.17258	2.31e-07	6.35e-05
DTL	148.535	2.93049	0.567063	5.16785	2.37e-07	6.46e-05
SLC34A2	336.607	5.06422	0.980814	5.16328	2.43e-07	6.57e-05
CPA4	201.171	3.60575	0.699147	5.15735	2.5e-07	6.73e-05
CCNB2	174.382	1.91433	0.371353	5.15503	2.54e-07	6.75e-05
RDH10	752.153	2.66566	0.517215	5.15387	2.55e-07	6.75e-05
SERPINB5	43.624	4.32614	0.84133	5.14202	2.72e-07	7.13e-05
GTSE1-DT	22.2823	-2.5539	0.497026	-5.13836	2.77e-07	7.16e-05
MCM8	356.574	1.24972	0.243206	5.13855	2.77e-07	7.16e-05
SLC25A40	211.688	0.838889	0.163383	5.13449	2.83e-07	7.26e-05
MCM2	115.505	1.77139	0.345707	5.12396	2.99e-07	7.62e-05
SKA2	546.399	0.938321	0.183411	5.11596	3.12e-07	7.89e-05
GINS4	186.59	1.88343	0.368454	5.11173	3.19e-07	8.01e-05
AC078864.1	24.4386	-4.74235	0.933848	-5.07829	3.81e-07	9.49e-05
FEN1	111.036	1.86645	0.368145	5.06986	3.98e-07	9.85e-05
FANCI	344.985	1.34139	0.264798	5.06569	4.07e-07	9.99e-05
AC011483.1	17.7644	5.85841	1.15755	5.06103	4.17e-07	0.000101669
CDCA5	48.3945	2.82173	0.557988	5.05698	4.26e-07	0.000103117
IGF2BP3	61.2918	3.11737	0.616838	5.05378	4.33e-07	0.000103678
KIF14	74.9237	3.36029	0.664972	5.05328	4.34e-07	0.000103678
CDKN2B-AS1	289.163	1.04258	0.20651	5.04859	4.45e-07	0.000105523
SMC4	808.616	1.38551	0.275183	5.03486	4.78e-07	0.000112595
PBK	31.9594	4.22268	0.839971	5.02717	4.98e-07	0.000116407
CLEC3A	1831.38	-6.87742	1.36881	-5.02439	5.05e-07	0.000117309
CDC45	30.0006	3.54552	0.707289	5.01283	5.36e-07	0.000123748
AC015921.1	17.8358	-2.54585	0.508254	-5.00901	5.47e-07	0.000125386
OBP2A	77.2747	4.14365	0.828315	5.00251	5.66e-07	0.000128832
TTPA	22.3605	2.47882	0.49597	4.99792	5.8e-07	0.000131064
CYP2E1	196.447	-1.61948	0.324148	-4.9961	5.85e-07	0.000131444
PHBP13	10.9108	-4.97004	0.995139	-4.99432	5.9e-07	0.000131804
ZNF367	28.3449	3.58111	0.717401	4.99178	5.98e-07	0.000132686
GIMAP3P	13.6062	-4.59852	0.922345	-4.98568	6.17e-07	0.000134338
EMC3-AS1	174.44	1.17607	0.235824	4.98706	6.13e-07	0.000134338
FBXO5	87.3404	1.8507	0.371186	4.98592	6.17e-07	0.000134338
AP001505.1	156.771	1.18072	0.237259	4.97651	6.47e-07	0.000139978
AL358913.1	15.1846	-6.38247	1.28424	-4.96983	6.7e-07	0.000142979
HMGB2	271.461	1.28154	0.257919	4.96877	6.74e-07	0.000142979
RHBDD3	423.002	2.28897	0.460663	4.96887	6.73e-07	0.000142979
AC093156.1	20.387	-5.28084	1.06338	-4.96611	6.83e-07	0.000144068
S100A9	140.032	4.59301	0.930314	4.93705	7.93e-07	0.000166252
NUP205	890.715	1.31234	0.266682	4.92099	8.61e-07	0.000179404
CDH24	283.284	1.2438	0.253416	4.90816	9.19e-07	0.00019039
DIAPH3	68.2283	3.1241	0.637835	4.89797	9.68e-07	0.000199326
SOCS2-AS1	676.475	-2.99394	0.613825	-4.87751	1.07e-06	0.000218754
ARHGAP16P	200.828	-4.85989	0.996524	-4.87684	1.08e-06	0.000218754
CDKN2A	351.261	2.09093	0.428807	4.87615	1.08e-06	0.000218754
PLK1	178.931	1.53369	0.314972	4.86931	1.12e-06	0.00022514
KLK6	119.813	6.57228	1.35556	4.8484	1.24e-06	0.000248761
NUP155	1683.89	0.861653	0.178046	4.83949	1.3e-06	0.000258663
GPRIN1	41.0422	2.13719	0.442053	4.83469	1.33e-06	0.00026346
CHEK1	71.9568	2.65033	0.548362	4.83317	1.34e-06	0.000263965
AC025284.1	23.0317	-4.2784	0.885873	-4.82958	1.37e-06	0.000267241
HID1-AS1	25.9034	-3.29579	0.682915	-4.82606	1.39e-06	0.00027047
SMC2	372.315	1.11667	0.231789	4.8176	1.45e-06	0.000280603
XRCC2	245.817	2.06671	0.429385	4.81318	1.49e-06	0.00028529
AC009315.1	22.67	2.34433	0.489972	4.78462	1.71e-06	0.000327175
H2BC15	104.972	1.32068	0.276313	4.77966	1.76e-06	0.000333504
IDO1	52.4142	3.03333	0.635635	4.77213	1.82e-06	0.000344318
COL2A1	225.863	-5.08543	1.06844	-4.7597	1.94e-06	0.000360276
AP000590.1	16.0222	-6.46006	1.35711	-4.76017	1.93e-06	0.000360276
CDK2	232.154	1.1066	0.232457	4.76046	1.93e-06	0.000360276
CDT1	112.13	1.8263	0.383856	4.75777	1.96e-06	0.000361599
CHI3L1	1606.96	3.16193	0.664719	4.75679	1.97e-06	0.000361599
RMI2	166.428	1.70378	0.358498	4.75256	2.01e-06	0.000367288
SCART1	117.213	-1.26646	0.266943	-4.7443	2.09e-06	0.00037856
MT-TF	43.4966	1.60864	0.339001	4.74523	2.08e-06	0.00037856
TICRR	168.798	1.48129	0.312434	4.74113	2.13e-06	0.000382519
JPT1	1300.17	1.38617	0.292738	4.7352	2.19e-06	0.000391834
STIL	178.645	1.64884	0.348753	4.72782	2.27e-06	0.000404226
ZNF724	260.844	1.93451	0.409514	4.72392	2.31e-06	0.000409941
DCDC2	71.7257	-3.85933	0.818147	-4.71716	2.39e-06	0.000421617
RFC2	325.537	0.940122	0.19969	4.70791	2.5e-06	0.00043895
CCHCR1	288.417	1.21877	0.258987	4.70591	2.53e-06	0.000441037
TUBB4A	26.7723	3.1376	0.670045	4.68266	2.83e-06	0.000491644
H2AC12	57.2955	2.60676	0.557368	4.67692	2.91e-06	0.000503072
CNIH2	56.2716	1.63916	0.35228	4.65301	3.27e-06	0.000562284
CDKN2C	73.8315	1.93771	0.418617	4.62884	3.68e-06	0.000628908
AL445193.1	13.5688	-4.05924	0.877222	-4.62738	3.7e-06	0.000630225
FAM72D	43.5352	2.70694	0.586134	4.6183	3.87e-06	0.000655181
AC093292.1	38.0469	-8.35605	1.80986	-4.61697	3.89e-06	0.000656176
USP1	463.255	1.05249	0.228434	4.6074	4.08e-06	0.00068203
DPYSL5	52.8789	3.91788	0.850436	4.60691	4.09e-06	0.00068203
TFDP1	948.494	1.24738	0.270875	4.60502	4.12e-06	0.000684943
SYT8	61.7323	3.8164	0.829129	4.6029	4.17e-06	0.0006886
CTPS1	803.125	1.12503	0.246433	4.56528	4.99e-06	0.000820498
H2BC3	23.3394	2.89274	0.633841	4.56382	5.02e-06	0.000822271
VLDLR	190.137	1.54709	0.339374	4.55867	5.15e-06	0.000838698
AC027419.2	11.5089	-5.98144	1.3131	-4.55519	5.23e-06	0.000848684
H3C15	7.29938	3.97412	0.872701	4.55382	5.27e-06	0.000850224
LINC01230	19.4552	3.96658	0.87164	4.55071	5.35e-06	0.000858883
AF130417.1	14.5946	5.32674	1.17101	4.54886	5.39e-06	0.000862409
C21orf91	318.476	1.76197	0.387616	4.54567	5.48e-06	0.000871552
MYBL1	312.851	2.85862	0.630197	4.53607	5.73e-06	0.000907923
MT-TL1	16.3641	1.53964	0.339855	4.53028	5.89e-06	0.000928908
MPHOSPH9	412.092	0.727379	0.160791	4.52374	6.08e-06	0.000946093
ECT2	337.153	1.58472	0.35033	4.52351	6.08e-06	0.000946093
UBE2T	29.936	2.74709	0.607233	4.52394	6.07e-06	0.000946093
MTAP	715.537	1.05279	0.232861	4.52112	6.15e-06	0.000948249
MCM4	666.453	1.72319	0.381101	4.5216	6.14e-06	0.000948249
NDUFAF8	1395.24	1.12878	0.249993	4.51524	6.32e-06	0.000970628
CENPH	56.1858	1.74031	0.385541	4.51393	6.36e-06	0.000972292
CCNB1	63.953	2.50725	0.556028	4.50922	6.51e-06	0.000989752
GINS3	63.9853	1.58042	0.350614	4.50757	6.56e-06	0.000993068
PHGDH	300.498	2.05944	0.456984	4.5066	6.59e-06	0.000993224
BRD9	1184.71	0.634979	0.141355	4.49209	7.05e-06	0.00104956
NCAPD2	540.556	1.36227	0.303199	4.493	7.02e-06	0.00104956
CDC20	60.2417	2.38608	0.531057	4.49308	7.02e-06	0.00104956
CHST15	2278.73	-0.919735	0.204864	-4.48949	7.14e-06	0.00105791
ZIC4	103.004	3.97269	0.886941	4.47909	7.5e-06	0.00110598
CASQ2	38.2707	-2.62562	0.586744	-4.47489	7.65e-06	0.00112315
GLIPR2	551.767	1.28918	0.28834	4.47106	7.78e-06	0.00113859
ZNF192P1	21.522	-2.13856	0.478531	-4.46901	7.86e-06	0.00114465
MT-TM	79.7538	1.4623	0.328203	4.45548	8.37e-06	0.00121415
GINS2	194.087	1.17334	0.263503	4.45286	8.47e-06	0.00121879
ZNF280B	49.8507	2.2433	0.503741	4.45328	8.46e-06	0.00121879
VPS39	1347.03	-0.643495	0.144554	-4.45158	8.52e-06	0.00122094
RTL5	616.633	-1.37636	0.309354	-4.44913	8.62e-06	0.00122521
FANCB	47.5411	2.03071	0.456488	4.44855	8.65e-06	0.00122521
TK1	277.2	2.10576	0.4734	4.44817	8.66e-06	0.00122521
PRELID1P3	21.155	-3.05056	0.686576	-4.44315	8.87e-06	0.00123951
SPIN4	92.9604	0.983536	0.221366	4.44304	8.87e-06	0.00123951
RFC3	176.701	1.61815	0.364156	4.44355	8.85e-06	0.00123951
H1-1	49.4471	2.90312	0.655408	4.42949	9.45e-06	0.0013146
ORC6	66.2179	1.87933	0.424648	4.42562	9.62e-06	0.00133302
PSMB2	704.847	0.730406	0.165366	4.4169	1e-05	0.00137937
SNHG12	294.127	0.928637	0.210307	4.41564	1.01e-05	0.00137937
L3MBTL4	194.631	1.57288	0.356173	4.41605	1.01e-05	0.00137937
KRT16	74.4569	4.59642	1.04284	4.4076	1.05e-05	0.00142588
LMNB2	713.695	1.15381	0.261973	4.40431	1.06e-05	0.00144192
LINC01956	53.536	5.45084	1.23888	4.3998	1.08e-05	0.00146648
KIAA1841	363.754	0.918008	0.208879	4.39493	1.11e-05	0.00148948
RNU6-1242P	17.0092	3.86366	0.879162	4.39471	1.11e-05	0.00148948
H2BC11	105.872	1.86998	0.426158	4.388	1.14e-05	0.00153018
GPSM2	712.209	0.833425	0.190124	4.38359	1.17e-05	0.00155546
BUB1B	41.2391	2.30943	0.527706	4.37636	1.21e-05	0.00160174
LIN7A	179.134	-1.97374	0.451321	-4.37325	1.22e-05	0.00161851
PTPRK	1382.22	1.14049	0.261378	4.36337	1.28e-05	0.00168688
MRPS30-DT	911.406	-2.98262	0.685018	-4.35408	1.34e-05	0.00174666
GPC2	177.533	1.80989	0.415612	4.35477	1.33e-05	0.00174666
FAIM2	252.67	-3.04396	0.699779	-4.34989	1.36e-05	0.00177363
TMC4	716.477	-1.20917	0.278329	-4.3444	1.4e-05	0.00181172
WNT5A-AS1	4.20349	-4.18674	0.964118	-4.34256	1.41e-05	0.00181899
PRC1	20.3163	2.27755	0.524654	4.34105	1.42e-05	0.00181899
H2BC13	39.1987	2.67717	0.616699	4.34112	1.42e-05	0.00181899
AC005389.1	14.1869	-2.91099	0.670727	-4.34005	1.42e-05	0.00182041
SPAG5	150.729	1.76003	0.405682	4.33844	1.43e-05	0.00182701
SUV39H2	148.195	1.16322	0.268322	4.33519	1.46e-05	0.00184742
TRIM71	9.01071	2.86391	0.66082	4.33388	1.47e-05	0.00185163
SYTL2	2780.62	-1.57197	0.362947	-4.33114	1.48e-05	0.00186211
TACC1P1	17.2225	-4.00442	0.924591	-4.33102	1.48e-05	0.00186211
SMC5	1121.42	0.463529	0.107077	4.32892	1.5e-05	0.00186791
ORM1	32.0923	5.87603	1.35745	4.32874	1.5e-05	0.00186791
DMBT1	14.3103	-4.4549	1.02986	-4.32572	1.52e-05	0.00188681
ATP11A	2178.04	1.44447	0.334805	4.31436	1.6e-05	0.00197934
CST4	177.357	-3.28485	0.761684	-4.31261	1.61e-05	0.00198791
AC087721.1	22.0283	2.73277	0.633955	4.31067	1.63e-05	0.00199828
DSC3	123.538	2.53573	0.588974	4.30534	1.67e-05	0.00203975
S100A8	160.008	4.60297	1.06954	4.30369	1.68e-05	0.00204767
AC022182.3	108.546	1.03555	0.240859	4.29941	1.71e-05	0.00208024
NEFL	24.9897	-3.27905	0.763479	-4.29488	1.75e-05	0.00210835
ANP32E	1053.97	1.29731	0.302031	4.2953	1.74e-05	0.00210835
AC079200.1	7.29026	-3.28964	0.767278	-4.28741	1.81e-05	0.00217281
RP1	113.778	-2.62286	0.612044	-4.28542	1.82e-05	0.00218473
CNKSR3	510.652	1.65711	0.386908	4.28296	1.84e-05	0.00220138
SKP2	489.612	0.950409	0.222406	4.2733	1.93e-05	0.00229104
SNPH	537.346	-2.63962	0.618504	-4.26775	1.97e-05	0.00232466
ACTG1	31634.7	0.797814	0.186908	4.26849	1.97e-05	0.00232466
EPHB1	93.0664	2.27454	0.532936	4.26795	1.97e-05	0.00232466
CIP2A	91.6742	1.63672	0.383733	4.26527	2e-05	0.00233932
MYO3A	28.6087	3.07501	0.721018	4.26482	2e-05	0.00233932
POLE3	1193.4	0.978472	0.229702	4.25974	2.05e-05	0.00238501
AL161891.1	245.067	1.33004	0.312633	4.25433	2.1e-05	0.00243511
FABP5P7	46.3097	2.02448	0.476066	4.25252	2.11e-05	0.00244669
TPGS2	1463.93	0.627679	0.147669	4.25057	2.13e-05	0.0024598
AC011912.1	35.6573	-1.36693	0.32172	-4.24881	2.15e-05	0.0024626
DCX	109.23	4.40552	1.03672	4.2495	2.14e-05	0.0024626
NOP2	53.7386	1.40288	0.330605	4.24338	2.2e-05	0.00251461
E2F7	57.1333	2.67611	0.631147	4.24008	2.23e-05	0.00254348
TACC3	363.257	1.1456	0.270258	4.23891	2.25e-05	0.00254829
SOX10	121.958	2.30643	0.544207	4.23815	2.25e-05	0.00254854
TRA2B	2200.69	0.470934	0.111188	4.23549	2.28e-05	0.00257044
PDCD5	463.382	1.10679	0.26144	4.23343	2.3e-05	0.00258566
LRAT	13.4649	3.26474	0.77271	4.22506	2.39e-05	0.00267492
DSCC1	61.3416	1.94465	0.460356	4.22423	2.4e-05	0.00267601
TFF1	276.393	-4.65964	1.10398	-4.22078	2.43e-05	0.00270858
BRCA2	372.669	1.23999	0.294197	4.21484	2.5e-05	0.00277184
AC106045.1	18.3425	-2.72211	0.646149	-4.21281	2.52e-05	0.00278786
DTYMK	254.153	0.772395	0.183676	4.20521	2.61e-05	0.00287406
HELLPAR	602.351	1.32396	0.314918	4.20415	2.62e-05	0.00287833
KIF3AP1	10.9943	-5.27824	1.25587	-4.20286	2.64e-05	0.00288551
DIAPH1	1942.3	0.664214	0.158168	4.19943	2.68e-05	0.00292028
HAUS5	773.883	1.04587	0.249188	4.19711	2.7e-05	0.0029335
VLDLR-AS1	39.4473	2.56432	0.610992	4.19697	2.71e-05	0.0029335
CACNG1	16.9485	-3.40667	0.811964	-4.19559	2.72e-05	0.0029381
ELMOD2	512.088	1.69606	0.404287	4.19519	2.73e-05	0.0029381
NSA2P7	63.546	1.40332	0.33473	4.19238	2.76e-05	0.00296548
AC079296.2	60.8724	-3.19638	0.762881	-4.18988	2.79e-05	0.00298902
ZGRF1	180.263	1.14818	0.274197	4.18744	2.82e-05	0.00301188
AL604028.1	100.563	0.924844	0.220995	4.18491	2.85e-05	0.0030278
CCL24	25.3065	2.54811	0.608913	4.18469	2.86e-05	0.0030278
RN7SL376P	12.1723	2.6892	0.642713	4.18414	2.86e-05	0.0030278
ARRB1	1414.15	-0.990514	0.237073	-4.17809	2.94e-05	0.00309986
TUBB	4225.39	0.904699	0.216653	4.17579	2.97e-05	0.00312183
AL109615.2	280.971	1.65126	0.395921	4.17067	3.04e-05	0.00318308
SPAAR	41.9214	2.03796	0.489715	4.16152	3.16e-05	0.00330327
TNK2-AS1	66.4834	-1.20181	0.289139	-4.1565	3.23e-05	0.00334987
SOCS2	697.192	-2.23548	0.537717	-4.15735	3.22e-05	0.00334987
ALYREF	118.64	1.2908	0.310569	4.15625	3.24e-05	0.00334987
TFRC	764.489	1.36	0.327528	4.15232	3.29e-05	0.00339769
DNASE2B	10.8402	-3.98607	0.960457	-4.15018	3.32e-05	0.00340913
NUSAP1	26.8477	1.8506	0.445872	4.15052	3.32e-05	0.00340913
EFEMP1	419.498	-1.29465	0.312147	-4.14756	3.36e-05	0.00340964
BPIFB2	99.9168	-4.89513	1.18028	-4.14743	3.36e-05	0.00340964
HR	301.806	2.10837	0.508271	4.14812	3.35e-05	0.00340964
H3C3	14.6979	3.51743	0.847978	4.14802	3.35e-05	0.00340964
SLC7A5	659.051	2.19034	0.52868	4.14303	3.43e-05	0.00346549
ANAPC11	968.836	0.905741	0.219017	4.13548	3.54e-05	0.00356089
KIF15	53.4376	1.81704	0.439452	4.13478	3.55e-05	0.00356089
CENPA	10.4713	2.62091	0.633775	4.13539	3.54e-05	0.00356089
CHRNB4	23.1744	2.85438	0.690923	4.13125	3.61e-05	0.00360552
GEN1	364.553	0.963412	0.233532	4.12541	3.7e-05	0.00367697
STAP2	256.685	1.16286	0.281859	4.12567	3.7e-05	0.00367697
SKA3	55.5062	2.67019	0.647474	4.124	3.72e-05	0.00368877
SHANK2	2809.8	-1.51821	0.368767	-4.117	3.84e-05	0.00379175
AC012568.1	24.5054	-1.68395	0.40921	-4.11512	3.87e-05	0.00381177
GABRA5	19.84	4.90345	1.19243	4.11216	3.92e-05	0.00384993
PPM1G	2134.67	1.31023	0.31874	4.11065	3.95e-05	0.00386427
FOXCUT	28.0778	3.51181	0.854721	4.10872	3.98e-05	0.00388555
GTPBP3	893.703	0.962644	0.234404	4.10677	4.01e-05	0.00390739
SNRPA	357.959	0.604981	0.147421	4.10376	4.06e-05	0.00394734
GPRC5A	5547.17	-1.6372	0.39927	-4.10049	4.12e-05	0.00398113
TMEM38A	102.049	1.63029	0.397539	4.10096	4.11e-05	0.00398113
ACTR2	4411.15	0.687721	0.167752	4.09962	4.14e-05	0.00398493
LRRC59	935.942	1.05363	0.257515	4.09151	4.29e-05	0.00411544
MGAT3	93.5846	1.69603	0.415068	4.08616	4.39e-05	0.00419973
STRA8	14.1862	2.6485	0.649292	4.07906	4.52e-05	0.00431784
H2AC14	37.1703	3.13508	0.7687	4.07842	4.53e-05	0.00431784
C4orf46	140.578	0.974284	0.239037	4.07588	4.58e-05	0.00435319
KCNH8	20.0693	2.99228	0.734547	4.07364	4.63e-05	0.0043833
WWP1	3049.67	-1.25248	0.307734	-4.07001	4.7e-05	0.00442773
IL17RB	181.67	1.35336	0.332492	4.07034	4.69e-05	0.00442773
ANTXRL	17.2729	4.6908	1.15289	4.06874	4.73e-05	0.00443977
LRR1	70.8237	1.00961	0.248372	4.06492	4.8e-05	0.00450084
GPR12	16.4631	3.90767	0.962345	4.06057	4.9e-05	0.00457306
SERINC3	2529.62	-0.604127	0.148813	-4.05963	4.91e-05	0.00457856
NCS1	463.885	1.26797	0.312384	4.05902	4.93e-05	0.00457856
PCNA	73.9645	1.42863	0.352158	4.05678	4.98e-05	0.0045978
KIFC1	90.6877	2.02376	0.498798	4.05728	4.96e-05	0.0045978
LDHB	203.697	1.57744	0.388937	4.05576	5e-05	0.00460557
FAM182B	74.598	-1.51741	0.374799	-4.0486	5.15e-05	0.00473611
TLX1	10.661	2.91655	0.72068	4.04695	5.19e-05	0.00475685
ARL8B	1022.62	0.739364	0.182754	4.04567	5.22e-05	0.0047701
LRIG2-DT	251.295	0.917285	0.227144	4.03834	5.38e-05	0.00490864
SLC13A2	70.6057	-3.58004	0.887198	-4.03522	5.46e-05	0.00496111
MOSPD2	304.341	0.625082	0.155041	4.03173	5.54e-05	0.0050221
SCUBE2	3540.43	-2.55505	0.634892	-4.02438	5.71e-05	0.00516785
IGSF21	242.248	-2.44147	0.607429	-4.01934	5.84e-05	0.00526574
COMMD2	315.734	0.647045	0.161067	4.01725	5.89e-05	0.00529894
AGR3	106.384	-2.22867	0.555454	-4.01234	6.01e-05	0.00538418
EEF1DP5	41.9875	2.24785	0.560246	4.01225	6.01e-05	0.00538418
CRABP1	127.872	4.59379	1.14865	3.99928	6.35e-05	0.00567303
H2AC11	99.7229	2.22987	0.557935	3.99665	6.42e-05	0.00569209
AC004911.1	12.8105	3.9871	0.997323	3.9978	6.39e-05	0.00569209
LINC00634	6.94608	4.08094	1.021	3.99701	6.41e-05	0.00569209
CPS1	118.025	2.24536	0.562237	3.99362	6.51e-05	0.00575055
RAD18	466.691	0.96233	0.241056	3.99214	6.55e-05	0.00577169
PRDM13	5.66601	3.87486	0.971064	3.99033	6.6e-05	0.00580115
AC104809.1	9.01114	-3.05565	0.765948	-3.98937	6.62e-05	0.0058097
MYO19	1186.65	1.10581	0.277428	3.98594	6.72e-05	0.0058793
SFT2D2	3289.06	0.86895	0.21816	3.98309	6.8e-05	0.00593524
RCC1	223.13	1.08522	0.272605	3.98092	6.86e-05	0.00597459
RFC4	139.142	0.992593	0.249401	3.9799	6.89e-05	0.00598511
FBXW4	677.899	-0.557828	0.140313	-3.9756	7.02e-05	0.00607887
CPO	9.24177	-3.29184	0.829913	-3.96649	7.29e-05	0.00630014
PARPBP	49.101	1.4895	0.37571	3.9645	7.35e-05	0.00633679
IMPA2	285.094	1.56552	0.395052	3.96282	7.41e-05	0.00636575
H3C14	10.0431	3.11209	0.785698	3.96092	7.47e-05	0.00640061
ACP7	56.0141	2.35749	0.595369	3.95972	7.5e-05	0.00641682
SLC6A14	65.9849	4.12095	1.04165	3.95617	7.62e-05	0.00649687
ARL5B	699.316	0.845808	0.214107	3.95039	7.8e-05	0.00663915
IFT46	383.095	-0.906164	0.22946	-3.94912	7.84e-05	0.00665804
KRT18	1366.7	-1.19449	0.302734	-3.94568	7.96e-05	0.0067378
FAH	543.39	-1.11221	0.282044	-3.94337	8.03e-05	0.00678121
NKX3-1	480.594	-2.96611	0.752255	-3.94296	8.05e-05	0.00678121
Z98742.2	53.8935	1.0792	0.273783	3.94183	8.09e-05	0.00679666
AL132633.1	32.3703	-4.01095	1.01917	-3.9355	8.3e-05	0.00696115
CMYA5	2370.51	-1.15784	0.294353	-3.9335	8.37e-05	0.00699883
SLC35F2	194.856	1.34224	0.341274	3.93304	8.39e-05	0.00699883
LINC02018	100.489	1.47308	0.374752	3.93082	8.47e-05	0.00704654
SULT1C2P1	40.6677	-3.04213	0.774445	-3.92814	8.56e-05	0.00709744
AC079414.1	9.23872	-6.31459	1.60778	-3.92753	8.58e-05	0.00709744
S100A7	114.186	7.15722	1.8224	3.92735	8.59e-05	0.00709744
NCCRP1	98.1963	3.13388	0.79837	3.92535	8.66e-05	0.00713957
ACTL10	123.139	-0.950796	0.242565	-3.91976	8.86e-05	0.00728963
RGR	11.7391	3.14538	0.802814	3.91794	8.93e-05	0.00732747
RPS3P7	32.2347	-2.01327	0.515195	-3.90778	9.31e-05	0.00762418
MTND2P9	62.6996	1.60767	0.411498	3.90686	9.35e-05	0.00763505
AC009542.2	11.8805	3.37002	0.863066	3.90471	9.43e-05	0.00768502
CENPL	126.813	0.990948	0.253836	3.9039	9.47e-05	0.00769263
THPO	45.2681	-2.42958	0.623108	-3.89913	9.65e-05	0.00780881
PPP3R1	301.225	0.816564	0.209418	3.89921	9.65e-05	0.00780881
ARPC5L	423.225	1.15449	0.296179	3.89794	9.7e-05	0.00782881
AL139383.1	213.972	-2.49543	0.640459	-3.89631	9.77e-05	0.00786316
NUS1	351.316	0.967991	0.248521	3.89501	9.82e-05	0.007887
GLDC	70.0495	2.08378	0.535107	3.89414	9.85e-05	0.00789701
AC016727.3	390.776	0.57607	0.148006	3.89221	9.93e-05	0.0079415
LMF1-AS1	22.957	-2.37071	0.609448	-3.88993	0.000100273	0.00797528
NDP	98.6565	-4.31067	1.10829	-3.88949	0.000100454	0.00797528
PTBP3	2177.7	0.619822	0.159346	3.88978	0.000100335	0.00797528
KRT18P15	31.8968	-2.31316	0.59564	-3.88348	0.000102972	0.00802692
OPCML	21.1908	-2.91335	0.749921	-3.88488	0.000102381	0.00802692
MIR4484	5.87221	-3.35249	0.863263	-3.8835	0.000102962	0.00802692
POLA2	162.3	0.964435	0.248168	3.88622	0.000101816	0.00802692
CENPO	204.458	1.1547	0.29733	3.88356	0.000102937	0.00802692
CENPI	55.6686	1.59966	0.411867	3.88392	0.000102788	0.00802692
H2AC8	177.501	1.62898	0.419443	3.88369	0.000102884	0.00802692
C5orf66-AS1	4.49301	4.08857	1.05267	3.884	0.000102752	0.00802692
DCBLD2	677.3	0.756909	0.195003	3.88152	0.000103804	0.00807309
ARNTL2	315.448	1.46834	0.378343	3.88099	0.000104034	0.00807309
PIGW	114.558	1.03213	0.266345	3.87514	0.000106564	0.00821743
SPDL1	235.88	1.05314	0.271815	3.87449	0.00010685	0.00821743
RRAGD	369.621	1.7054	0.439976	3.87612	0.000106136	0.00821743
PSAT1	50.3177	3.3081	0.853766	3.87472	0.000106748	0.00821743
FTCD	11.1283	2.32994	0.601795	3.87166	0.000108098	0.00829482
SNHG3	857.159	1.16887	0.301955	3.87101	0.000108385	0.00829833
CRYBB1	8.44328	-3.9156	1.01259	-3.8669	0.000110226	0.00842057
KHSRP	2516.8	0.701119	0.181523	3.86242	0.000112269	0.00855762
ZG16B	792.075	-1.56775	0.406006	-3.86139	0.000112742	0.00857466
RNU6-979P	75.9649	1.51378	0.392147	3.86023	0.000113282	0.00859073
SFRP1	1251.57	2.07666	0.53809	3.85932	0.000113703	0.00859073
AC093523.1	15.3873	3.46734	0.898315	3.85983	0.000113468	0.00859073
FDCSP	235.499	6.43778	1.66858	3.85824	0.000114207	0.00860982
AFAP1-AS1	306.911	1.674	0.434139	3.85591	0.000115302	0.00867336
AC137770.1	4.43238	-5.25743	1.36439	-3.85332	0.000116525	0.0087082
ZWILCH	165.374	0.993345	0.257728	3.85424	0.000116089	0.0087082
SNHG4	341.222	1.41679	0.367631	3.85383	0.000116284	0.0087082
ZNF850	396.401	0.835329	0.216964	3.85009	0.000118077	0.00880504
HTRA3	1222.58	-1.04487	0.27143	-3.8495	0.000118357	0.00880682
LCORL	494.208	0.673954	0.175174	3.84735	0.000119404	0.00886555
HMGB1P37	41.465	1.20158	0.312445	3.84573	0.000120195	0.00890508
CHEK2	216.381	1.2126	0.315597	3.84225	0.000121912	0.00901284
TRAV6	4.53873	3.24167	0.844316	3.8394	0.000123336	0.00909856
ZYG11A	165.675	1.41434	0.368967	3.83324	0.000126469	0.00930968
ANP32B	6797.13	0.680577	0.177646	3.83109	0.000127577	0.0093712
TTF2	612.85	0.768164	0.200704	3.82735	0.000129533	0.00949456
LMO4	904.699	1.23141	0.321947	3.8249	0.000130824	0.00956879
KCNN4	540.783	2.1819	0.570975	3.82137	0.000132714	0.00968642
AL161731.1	31.8162	-1.73413	0.453932	-3.82024	0.000133322	0.00971017
SASS6	165.282	0.862984	0.225974	3.81895	0.000134018	0.00974027
GPR83	21.0278	-2.18932	0.573372	-3.81832	0.000134366	0.00974492
MRPS12	88.5488	1.1338	0.297137	3.81574	0.000135773	0.00982628
PSIP1	1091.01	0.845759	0.22177	3.81367	0.00013692	0.00986769
MT-TV	673.595	1.21005	0.317355	3.81291	0.000137338	0.00986769
AC008781.1	65.5105	1.45299	0.381098	3.81263	0.000137494	0.00986769
IL22RA2	6.13204	4.45565	1.16854	3.81301	0.000137287	0.00986769
TIMM21	219.802	0.791836	0.207757	3.81135	0.000138207	0.00989824
RFWD3	560.932	0.735439	0.193029	3.81	0.000138967	0.00992924
FBN3	40.2879	2.67014	0.700907	3.80955	0.000139218	0.00992924
AC099677.5	44.3461	-2.26977	0.596177	-3.8072	0.00014055	0.0100035
IRX4	27.8234	-2.03666	0.535383	-3.80412	0.000142311	0.0100776
CGA	45.2593	-6.18287	1.62515	-3.80451	0.000142088	0.0100776
STMP1	989.322	0.788612	0.20732	3.80384	0.00014247	0.0100776
AC074141.1	89.7487	-1.24857	0.328379	-3.80223	0.0001434	0.0101018
THSD4	1717.25	-1.3993	0.367994	-3.80252	0.000143231	0.0101018
ZWINT	63.2337	1.90188	0.500624	3.79902	0.000145269	0.0102125
PHLPP1	458.292	1.10413	0.290849	3.79625	0.000146903	0.0102875
CHST2	65.9428	1.50591	0.396688	3.79619	0.000146935	0.0102875
LBR	347.734	1.15222	0.303767	3.79309	0.000148783	0.0103958
FAM174B	804.923	-1.06974	0.28213	-3.79167	0.00014964	0.0104344
AC092979.1	146.45	-2.50199	0.660934	-3.78553	0.000153381	0.0106736
PLRG1	339.727	0.570362	0.150735	3.78387	0.000154406	0.0107232
AC007637.1	22.123	-1.91113	0.505331	-3.78195	0.000155608	0.0107714
LINC01198	19.1634	1.66461	0.440169	3.78176	0.000155726	0.0107714
PPFIBP2	1096.27	-0.811906	0.21475	-3.7807	0.000156385	0.0107953
TPSD1	24.2176	-2.36395	0.625569	-3.77888	0.000157536	0.0108529
CCDC89	33.4198	-1.70474	0.451196	-3.77827	0.000157921	0.0108564
MYG1	258.162	-0.734655	0.194466	-3.7778	0.000158217	0.0108564
TRIM47	343.054	1.27904	0.33873	3.77599	0.000159376	0.0109141
HPX	227.025	-1.7173	0.454914	-3.77499	0.000160013	0.0109359
AC013726.1	83.9033	-2.10534	0.558084	-3.77244	0.00016166	0.0110265
SHANK2-AS1	699.348	-1.58739	0.420919	-3.77125	0.000162435	0.0110356
SLC15A1	30.8017	2.0155	0.534385	3.77162	0.000162193	0.0110356
DCAF5	2030.32	-0.451922	0.119867	-3.77019	0.00016312	0.0110576
OBP2B	375.779	4.97216	1.31896	3.76976	0.000163401	0.0110576
EMC8	347.541	0.637252	0.1692	3.76627	0.000165703	0.0111573
DIPK2A	194.024	1.20756	0.320653	3.76594	0.000165925	0.0111573
H4C4	164.347	1.41475	0.3756	3.76664	0.000165461	0.0111573
ATP2B2	75.3754	2.18971	0.581509	3.76556	0.000166174	0.0111573
KLK7	47.0197	4.26154	1.13276	3.76209	0.000168498	0.0112913
BLACAT1	51.5358	3.05778	0.812992	3.76115	0.000169137	0.0113121
PNPLA7	1702.62	-1.11871	0.297577	-3.75939	0.000170329	0.0113156
TIMELESS	267.163	0.977223	0.259925	3.75963	0.000170163	0.0113156
AP001269.1	31.5598	1.22913	0.326972	3.75913	0.000170506	0.0113156
GJB3	43.9717	2.91804	0.776133	3.75972	0.000170102	0.0113156
TUBA1C	647.142	0.958794	0.255253	3.75625	0.00017248	0.0113807
CD3EAP	641.701	1.01793	0.270985	3.75642	0.000172363	0.0113807
BYSL	146.064	1.27774	0.340141	3.75648	0.000172318	0.0113807
SFN	669.579	1.71563	0.45691	3.75484	0.000173449	0.0114227
IL1RN	235.313	1.79248	0.477591	3.75317	0.000174611	0.0114554
MTFR2	24.5012	2.23765	0.596171	3.75336	0.00017448	0.0114554
SRD5A1	530.615	1.12585	0.30018	3.75058	0.000176427	0.0115305
GPR156	44.3379	2.2159	0.590756	3.75096	0.000176159	0.0115305
MTCO1P46	17.7796	-3.04962	0.813612	-3.74825	0.00017807	0.0115817
RBL1	341.288	0.931915	0.24864	3.74804	0.000178221	0.0115817
DMBX1	16.7578	2.09555	0.55898	3.74889	0.000177622	0.0115817
LINC02306	30.4556	-5.96188	1.59135	-3.74644	0.000179364	0.0115904
DHRS11	161.57	1.30419	0.348107	3.74653	0.000179296	0.0115904
OTX1	183.622	2.42807	0.648101	3.74643	0.000179366	0.0115904
CDCA3	216.97	1.22436	0.327282	3.741	0.000183289	0.0118216
GPR88	11.9571	-2.97263	0.794727	-3.74044	0.000183697	0.0118257
RBBP8	424.012	0.770182	0.206	3.73874	0.000184943	0.0118615
ENPP6	23.7145	2.42384	0.648255	3.73902	0.000184741	0.0118615
NTF4	9.55931	-3.41937	0.914897	-3.73744	0.000185901	0.0119008
THBS4	451.102	-1.54627	0.414237	-3.73281	0.000189354	0.0120993
LIG1	454.774	0.705378	0.189035	3.73146	0.000190373	0.0121418
CENPM	53.2988	2.51587	0.674651	3.72914	0.000192131	0.0122313
DDX11	470.542	1.02871	0.275959	3.72777	0.000193182	0.0122417
AC245100.1	16.6472	3.05585	0.819806	3.72753	0.000193364	0.0122417
H2AC16	33.8694	3.08019	0.826318	3.72762	0.0001933	0.0122417
DSN1	144.992	0.795172	0.213495	3.72454	0.00019567	0.012365
PLIN2	1034.67	1.1651	0.312875	3.72384	0.000196214	0.0123766
MIR1244-2	133.574	1.06046	0.285263	3.71746	0.000201235	0.01267
CHCHD3	470.681	0.716645	0.19297	3.71376	0.000204205	0.0128336
MEX3A	1294.65	1.79409	0.483345	3.71183	0.000205768	0.0129082
POU5F1	41.8646	1.43323	0.386298	3.71016	0.000207125	0.0129696
HORMAD1	17.8105	3.43918	0.927222	3.70912	0.000207979	0.0129995
OPLAH	151.099	-1.36306	0.368148	-3.70248	0.000213498	0.0133202
AC078846.1	911.09	0.838988	0.226845	3.69851	0.000216872	0.0134936
AUNIP	81.9784	1.76021	0.475954	3.69828	0.000217063	0.0134936
CCDC14	2231.92	0.620409	0.167806	3.69719	0.000217998	0.0135273
TMOD1	37.0817	2.22645	0.602571	3.69492	0.000219959	0.0136081
KCNV1	8.02305	3.6118	0.977545	3.69476	0.000220092	0.0136081
RIPPLY3	29.8669	2.04933	0.554826	3.69363	0.000221071	0.0136441
ORC1	50.0995	2.14117	0.579852	3.69261	0.000221961	0.0136745
SPATA22	14.1632	4.12617	1.11862	3.68862	0.000225477	0.0138662
CHAF1B	169.875	0.971479	0.263556	3.68604	0.000227775	0.0139825
ATP1A4	99.5157	-2.31454	0.628234	-3.68421	0.000229416	0.013988
WNT11	21.6626	-2.45362	0.666405	-3.68187	0.000231527	0.013988
ZNF304	321.078	-0.552077	0.149943	-3.68192	0.000231484	0.013988
NANP	209.629	0.784179	0.212857	3.68407	0.000229542	0.013988
ATAD5	438.13	0.806023	0.218908	3.68201	0.000231399	0.013988
INCENP	443.745	0.935618	0.253882	3.68525	0.00022848	0.013988
SLC16A10	66.5359	1.61849	0.439555	3.68211	0.000231313	0.013988
AC073857.1	8.88095	1.8261	0.495827	3.68294	0.000230556	0.013988
KCNQ4	78.5906	2.26477	0.614813	3.68367	0.000229902	0.013988
TOPBP1	935.778	0.786399	0.213618	3.68134	0.000232011	0.0139914
H1-5	38.3123	2.88443	0.783618	3.68092	0.000232397	0.0139914
FABP5	160.73	1.45704	0.396127	3.67821	0.000234875	0.0141159
PUS7	252.057	0.912079	0.248081	3.67654	0.000236414	0.0141836
MCRIP1	1105.48	0.619599	0.168707	3.67263	0.000240072	0.0143679
PTMAP12	215.065	0.768254	0.209199	3.67236	0.000240321	0.0143679
GPD1L	385.601	-0.953684	0.259781	-3.67111	0.000241501	0.0144134
LONP2	3647.96	-0.63248	0.172431	-3.66801	0.000244447	0.0145638
DBF4P1	15.8423	1.93635	0.528397	3.66458	0.000247749	0.0147351
MIR194-2HG	26.9215	2.09703	0.572443	3.6633	0.000248986	0.0147831
GNB4	1297.17	0.76304	0.208522	3.65928	0.000252924	0.0149896
DBIL5P2	50.6967	2.07254	0.566443	3.65886	0.000253337	0.0149896
KRTCAP3	176.199	1.4567	0.398235	3.6579	0.000254287	0.01502
IQGAP2	1244.33	-0.980787	0.268222	-3.65662	0.000255565	0.0150696
SCGB1D2	5718.61	-3.76497	1.03058	-3.65323	0.000258958	0.0152376
SNORA73B	711.29	1.15622	0.316521	3.65289	0.000259301	0.0152376
COMP	2259.92	-2.07023	0.567013	-3.65111	0.000261111	0.0152747
RPL5P14	9.41638	-2.51656	0.689289	-3.65096	0.000261265	0.0152747
MIDEAS	3274.12	-0.650739	0.178201	-3.65171	0.000260501	0.0152747
CCDC150	67.4538	1.31839	0.361185	3.65018	0.000262052	0.0152947
AC079296.1	242.594	-3.10017	0.849491	-3.64945	0.000262803	0.0153125
LINC02166	27.5428	-2.63816	0.723242	-3.64768	0.000264618	0.0153875
METTL2B	878.109	0.65396	0.179309	3.6471	0.000265215	0.0153875
NUDT5	584.012	0.667166	0.183017	3.64538	0.000266993	0.0153875
PHF19	492.922	0.791271	0.217094	3.64484	0.000267562	0.0153875
LIN9	74.0978	1.47064	0.403497	3.64473	0.000267671	0.0153875
IGF2BP2	184.471	1.73645	0.476378	3.6451	0.000267288	0.0153875
DEPDC1B	11.6448	2.61328	0.716864	3.64544	0.00026694	0.0153875
LINC02003	6.92664	4.44619	1.21957	3.64571	0.000266659	0.0153875
AC131953.1	12.539	-2.15927	0.59282	-3.64238	0.000270131	0.0154724
NASP	2252.78	0.709861	0.194908	3.64203	0.000270499	0.0154724
C1orf198	1463	1.18286	0.324773	3.6421	0.00027042	0.0154724
PFKFB2	488.015	1.01633	0.279096	3.64149	0.000271061	0.0154788
CASP2	2869.01	0.668071	0.183502	3.64067	0.000271934	0.0155029
MRPL12	171.872	1.0422	0.286491	3.63782	0.000274951	0.015649
KCNMA1-AS1	280.447	-1.53684	0.422973	-3.63342	0.000279685	0.0158662
DNAH11	114.196	1.94857	0.536291	3.63342	0.000279691	0.0158662
CCNE2	189.274	1.34492	0.370279	3.63217	0.000281046	0.0159168
RAP2A	237.65	0.779749	0.214715	3.63156	0.00028171	0.0159282
DESI2	783.431	0.747484	0.205927	3.62985	0.000283583	0.0160078
ATL2	963.156	1.25195	0.345196	3.62679	0.000286964	0.0161721
TRAV39	5.83012	-3.58603	0.989358	-3.62461	0.000289401	0.0162827
RAN	1649.45	0.855983	0.236265	3.62298	0.000291231	0.0163231
SIRT6	450.191	0.872763	0.240888	3.62311	0.000291085	0.0163231
H2AC13	32.1006	2.14707	0.59267	3.6227	0.000291543	0.0163231
RNU4-1	1199.54	1.17869	0.32556	3.6205	0.000294037	0.016436
CFAP99	45.9902	-2.12732	0.587956	-3.61817	0.000296697	0.0164387
SRSF2	803.555	0.511647	0.141419	3.61794	0.000296956	0.0164387
CLN6	409.403	0.649121	0.179371	3.61888	0.000295885	0.0164387
NUP93	458.729	0.651278	0.180003	3.61815	0.000296711	0.0164387
ZNF738	193.369	0.916773	0.253337	3.61879	0.000295982	0.0164387
LINC02732	10.502	2.66448	0.736095	3.61974	0.000294897	0.0164387
AC006160.1	174.554	0.992593	0.274406	3.61725	0.000297754	0.0164564
LHFPL5	228.688	1.60608	0.444236	3.61538	0.000299907	0.0164695
FERMT1	43.5695	1.84607	0.510565	3.61575	0.000299485	0.0164695
C1QL1	11.815	3.99143	1.10392	3.61567	0.000299572	0.0164695
F11-AS1	7.01327	4.57284	1.26441	3.61658	0.000298525	0.0164695
MFSD14C	3043.48	0.653618	0.180889	3.61336	0.000302252	0.0165718
MFSD12	583.171	0.832458	0.230431	3.61261	0.000303129	0.0165826
AL591806.3	138.558	1.16027	0.321194	3.61237	0.000303413	0.0165826
TSPAN1	674.692	-1.83904	0.509503	-3.60947	0.000306821	0.0167422
EGFR	1173.74	0.960088	0.26606	3.60854	0.000307926	0.0167638
AVPR1B	19.0802	3.81281	1.05667	3.60832	0.000308191	0.0167638
PRTN3	4.64409	4.95513	1.37399	3.60638	0.000310501	0.0168627
LINC01152	145.38	2.77823	0.771037	3.60323	0.000314286	0.0170413
RNU5A-1	77.6043	0.798454	0.221747	3.60075	0.000317303	0.0171239
PNO1	212.109	0.811627	0.225388	3.60102	0.000316975	0.0171239
ASF1B	58.3628	2.19051	0.608318	3.60094	0.000317073	0.0171239
AC092718.4	54.638	1.48201	0.41166	3.60008	0.000318121	0.0171412
ENTPD5	1027.65	-1.03156	0.286621	-3.59904	0.000319398	0.017183
MAD2L1	56.2858	2.09969	0.583648	3.59752	0.000321266	0.0172565
CEP41	415.509	0.621049	0.172756	3.59494	0.00032447	0.0173015
SRSF1	611.281	0.656107	0.182519	3.59473	0.000324723	0.0173015
CDCA4	305.477	0.984476	0.27389	3.59441	0.000325124	0.0173015
POLR1E	389.081	1.00461	0.279469	3.59472	0.00032474	0.0173015
BX571818.1	20.0807	2.55278	0.709918	3.59587	0.000323304	0.0173015
STXBP5L	41.9538	3.30539	0.919537	3.59463	0.000324854	0.0173015
AP001767.1	56.8026	-1.76993	0.492651	-3.59266	0.000327326	0.0173918
AC099811.3	13.0885	-2.5288	0.704291	-3.59056	0.000329966	0.0175039
NFIB	3632.82	1.32025	0.367739	3.59018	0.000330454	0.0175039
AC005005.2	21.7316	-3.19553	0.890409	-3.58883	0.000332164	0.0175674
OSCP1	157.182	-0.682333	0.190186	-3.58771	0.000333599	0.0175892
S1PR2	556.31	0.627321	0.174847	3.58783	0.000333437	0.0175892
CACNA1C-AS2	17.0659	-2.4885	0.693916	-3.58616	0.000335579	0.0176665
FANCD2	330.795	1.04889	0.292704	3.58343	0.00033911	0.0178251
TMEM209	418.624	0.823309	0.22986	3.58178	0.000341259	0.0178912
SNORA79B	52.3427	1.04025	0.290437	3.58167	0.000341409	0.0178912
RPL7AP26	21.302	-3.37504	0.942594	-3.58059	0.000342825	0.0179381
CDCA8	145.651	1.99725	0.557967	3.57951	0.000344238	0.0179846
AC012409.1	34.1533	-1.93273	0.54009	-3.57853	0.000345533	0.0180249
Z68871.1	58.2255	-1.2556	0.350952	-3.57771	0.000346618	0.0180541
AL117334.1	12.7514	-1.61044	0.450294	-3.57641	0.000348347	0.018073
OPN3	84.9342	1.48113	0.414082	3.5769	0.000347699	0.018073
STEAP3	571.464	1.59296	0.445428	3.57625	0.000348558	0.018073
RHEBP2	8.72631	2.21383	0.619435	3.57395	0.000351635	0.0182051
MCM7	661.446	0.868783	0.243195	3.57237	0.000353768	0.0182879
AL513327.1	535.202	0.857706	0.240182	3.57107	0.000355528	0.0183513
RAB30	1331.13	-1.46447	0.410345	-3.56888	0.000358507	0.0184774
LPAR2	399.607	0.834554	0.233944	3.56733	0.000360642	0.0185596
SLC5A6	757.473	1.5067	0.422465	3.56646	0.000361841	0.0185934
DNAJC9-AS1	7.23174	-2.87368	0.805862	-3.56597	0.000362511	0.0186001
QSOX2	256.012	0.916848	0.257202	3.5647	0.000364276	0.0186628
PXMP2	70.925	1.18869	0.333576	3.56349	0.000365963	0.0186944
BSPRY	564.863	1.30952	0.367484	3.56347	0.000365981	0.0186944
AL138789.1	12.4495	4.71903	1.32547	3.56027	0.00037047	0.0188956
NOVA1	1127.8	-2.21285	0.622189	-3.55656	0.000375742	0.0191078
NAMPTP1	25.3392	1.33884	0.376432	3.55665	0.000375608	0.0191078
SLC28A1	10.984	3.13778	0.88241	3.55592	0.000376664	0.0191264
IDUA	553.996	-0.71093	0.19999	-3.55483	0.000378221	0.0191489
AMD1	833.284	0.757508	0.213088	3.55491	0.000378106	0.0191489
XPO1	1715	0.497715	0.140198	3.55008	0.000385116	0.0194693
IGHV1-58	6.75157	-4.16521	1.17341	-3.54965	0.00038574	0.0194722
AC084740.1	36.5835	-2.74628	0.774047	-3.54796	0.000388232	0.0195336
AL353692.1	58.7226	1.02685	0.289438	3.54774	0.000388549	0.0195336
BVES-AS1	16.648	2.34103	0.65988	3.54767	0.00038866	0.0195336
RN7SL164P	14.8689	-4.01969	1.13394	-3.54489	0.00039277	0.019689
DYNLL2	2434.89	0.562598	0.15871	3.54481	0.000392898	0.019689
CDC42EP3P1	24.4825	-2.50729	0.70743	-3.54422	0.000393774	0.0197042
GAS2L3	164.779	0.860778	0.243173	3.53977	0.000400473	0.0199812
RDH10-AS1	114.097	2.19255	0.619341	3.54014	0.000399914	0.0199812
RAP1GAP	542.342	-1.22405	0.345983	-3.53789	0.00040334	0.020072
CEBPZ	409.239	0.748339	0.211526	3.53781	0.00040346	0.020072
S1PR3	805.325	-1.28938	0.364514	-3.53726	0.0004043	0.0200847
SEC24AP1	56.2031	-1.42689	0.403556	-3.53578	0.000406572	0.020111
GFM1	951.51	0.624133	0.17652	3.53577	0.000406584	0.020111
AC232271.3	104.369	1.00627	0.284563	3.53621	0.000405906	0.020111
FBLL1	13.2396	-3.21339	0.908954	-3.53527	0.000407364	0.0201206
FAM228A	12.1036	-2.46949	0.698812	-3.53383	0.000409577	0.0202009
AC089984.2	17.0537	-2.39144	0.677214	-3.5313	0.000413525	0.0203664
ORM2	21.2464	3.49187	0.989203	3.52998	0.00041559	0.0204388
AC092338.3	108.813	-0.867901	0.246035	-3.52754	0.000419437	0.0205106
C6orf163	165.092	0.767571	0.217539	3.52843	0.000418033	0.0205106
SMIM30	115.178	1.00341	0.284447	3.52759	0.000419358	0.0205106
H2BC9	117.982	1.71797	0.486931	3.52816	0.000418452	0.0205106
GCNT2	289.964	1.41641	0.402049	3.52298	0.000426728	0.0208375
TRIR	1985.71	0.554946	0.157572	3.52186	0.000428523	0.0208821
WARS1	1325.38	1.2636	0.358808	3.52166	0.000428856	0.0208821
PRRT4	6.99232	2.86687	0.814242	3.52091	0.000430075	0.0209119
CKS1B	206.881	1.29922	0.369436	3.51678	0.000436821	0.0212099
AC062028.1	20.9507	-2.54958	0.725657	-3.51348	0.000442278	0.0214446
FGF6	6.58678	4.64447	1.32225	3.51257	0.000443803	0.0214882
AGER	257.849	-0.638432	0.181851	-3.51075	0.000446852	0.0215146
UPF3AP2	63.2839	0.740787	0.211003	3.51079	0.000446782	0.0215146
PDCL	122.391	0.88825	0.252981	3.51113	0.000446203	0.0215146
AC012456.1	5.4945	3.40154	0.968734	3.51133	0.000445874	0.0215146
MRTO4	462.327	0.926298	0.263971	3.50909	0.000449645	0.0216188
KRTAP5-7	45.9659	-1.74756	0.498069	-3.50868	0.000450341	0.0216221
RPA1	608.268	0.654204	0.186496	3.50787	0.000451716	0.0216578
AC011092.3	30.7244	-1.13678	0.324151	-3.50694	0.00045329	0.0216728
MRPL33	171.257	0.904182	0.257804	3.50725	0.000452771	0.0216728
IGSF21-AS1	20.1336	-3.05261	0.87057	-3.50645	0.000454129	0.0216828
CPB1	1948.41	-3.72164	1.06184	-3.5049	0.00045678	0.0217791
RN7SKP195	5.17309	-4.14432	1.18288	-3.50358	0.000459052	0.0218269
LYPD5	78.1288	1.70384	0.486263	3.50394	0.000458433	0.0218269
GBP1	703.564	1.24547	0.355577	3.50268	0.000460605	0.0218705
AC016027.2	83.0525	1.91015	0.545445	3.502	0.000461772	0.0218956
BIK	208.731	-1.04696	0.299022	-3.50126	0.000463055	0.0219065
HMGN3	422.967	0.700602	0.200145	3.50046	0.000464447	0.0219065
WDR5	469.347	0.926839	0.264766	3.5006	0.000464218	0.0219065
AC007240.1	4.53564	5.92359	1.69226	3.50041	0.00046455	0.0219065
AL034351.1	10.5524	-2.43109	0.694814	-3.49891	0.000467166	0.0219696
GGH	48.394	2.32452	0.664327	3.49906	0.000466897	0.0219696
PATL1	2258.52	0.59572	0.17029	3.49827	0.000468289	0.0219923
CYP17A1	19.8942	-1.83626	0.524985	-3.49773	0.00046924	0.0220069
IFT52	245.561	-0.622127	0.177888	-3.49729	0.000470015	0.0220132
DIRAS1	67.3734	1.62739	0.46552	3.49586	0.000472536	0.0221012
ERICH3	20.8251	-2.39343	0.685215	-3.49296	0.000477695	0.0223121
AL596218.1	14.5471	-1.86337	0.533846	-3.49046	0.000482184	0.0224913
RPS7P11	83.0207	0.911386	0.261149	3.48991	0.000483188	0.0225075
BTF3	1360.34	-0.466006	0.133763	-3.48381	0.000494322	0.022995
AC022784.1	49.5609	1.47271	0.422879	3.48258	0.000496615	0.0230704
CDH7	92.1259	-2.53956	0.729829	-3.47967	0.000502039	0.0232909
CHRM3-AS2	128.119	1.99614	0.574251	3.47607	0.000508825	0.023574
AL513218.2	25.7393	-1.94357	0.559463	-3.474	0.000512762	0.0236958
AP006248.1	7.09106	-4.11369	1.18415	-3.47396	0.000512834	0.0236958
OSBPL9P4	10.5514	-2.9211	0.840957	-3.47354	0.000513638	0.0237011
C10orf88B	23.1483	2.01156	0.579237	3.47277	0.000515112	0.0237373
BPIFB1	334.607	-3.27227	0.943362	-3.46873	0.000522928	0.0240592
CCNDBP1	309.357	-0.731179	0.210831	-3.46808	0.000524198	0.0240592
CGAS	161.167	1.18262	0.340984	3.46825	0.000523867	0.0240592
FOXK2	1763.22	0.825039	0.23793	3.46758	0.000525174	0.0240719
AC103760.1	589.061	-1.18087	0.340686	-3.46615	0.00052797	0.0241678
TUBGCP3	516.559	0.752241	0.217068	3.46547	0.000529303	0.0241966
NPM1P26	189.119	-0.97642	0.281845	-3.46439	0.000531432	0.0242617
FAM161B	289.916	-1.09271	0.315481	-3.46364	0.000532925	0.0242976
ANKRD18CP	23.1009	-1.72368	0.497845	-3.46228	0.000535618	0.0243006
ANKLE2	3184.51	0.386366	0.111637	3.4609	0.000538369	0.0243006
SNRPG	195.962	1.03388	0.298699	3.46127	0.000537642	0.0243006
SNHG26	168.456	1.11142	0.321148	3.46076	0.000538648	0.0243006
NR3C2	541.719	1.12499	0.324984	3.46169	0.000536795	0.0243006
MTCO2P2	743.013	1.33603	0.385851	3.46255	0.000535074	0.0243006
RGS7BP	29.1644	2.10076	0.606742	3.46236	0.000535455	0.0243006
MEIG1	13.7213	3.83192	1.10687	3.46195	0.00053628	0.0243006
UGT2B28	23.7627	-5.23151	1.51209	-3.4598	0.000540577	0.0243557
MYLK2	3.60191	2.73079	0.789397	3.45934	0.000541502	0.0243655
GFI1	161.724	2.00465	0.579581	3.45879	0.000542604	0.0243831
NTRK1	41.2889	-1.75093	0.506397	-3.45762	0.000544976	0.0244578
RNY1P11	13.9422	1.74766	0.505516	3.45717	0.000545872	0.024466
AC104667.2	23.2535	-1.52111	0.440432	-3.45367	0.000553004	0.0247534
AC020663.4	4.98847	-4.11397	1.19143	-3.45296	0.000554475	0.0247548
POLE	1217.51	0.712648	0.206379	3.4531	0.000554183	0.0247548
SIN3A	2552.72	-0.423772	0.122767	-3.45185	0.000556753	0.0248242
HID1	2152.74	-1.06479	0.308872	-3.44734	0.00056613	0.0251813
AC016526.2	8.9026	-2.58939	0.751135	-3.4473	0.000566225	0.0251813
ALG6	169.096	0.911948	0.264607	3.44643	0.000568052	0.0252299
UBA2	946.011	0.666008	0.193383	3.44398	0.000573209	0.0254261
AC244230.2	3.06115	4.83131	1.40407	3.44093	0.00057972	0.0256818
ETS2	391.885	0.96203	0.279637	3.44029	0.000581099	0.0257097
UNG	273.53	0.883452	0.256884	3.43911	0.000583639	0.0257889
AL163153.1	26.3929	-3.92721	1.14278	-3.43654	0.000589191	0.0259644
KLK3	165.172	-4.12304	1.19976	-3.43654	0.000589193	0.0259644
ENO1	1885.14	0.959789	0.279315	3.43623	0.000589876	0.0259644
AL807752.1	85.7647	0.95207	0.277151	3.43521	0.000592104	0.0260291
DHFR	240.368	0.795205	0.231603	3.43349	0.000595872	0.0261613
SRPK1	483.696	0.570251	0.16617	3.43174	0.000599724	0.0261966
AC019205.1	349.946	0.66557	0.193912	3.43233	0.000598424	0.0261966
ETV7-AS1	11.7484	1.84535	0.537676	3.43208	0.000598969	0.0261966
CDC25A	24.5929	2.24587	0.654421	3.43184	0.0005995	0.0261966
CASP8AP2	877.83	0.746185	0.217467	3.43125	0.000600807	0.0262106
AL731769.1	6.648	-5.84022	1.70225	-3.43088	0.000601632	0.0262133
LHFPL3-AS2	13.2679	2.67214	0.77899	3.43026	0.000603006	0.0262399
GALNT6	4502.51	-1.64204	0.478878	-3.42893	0.000605969	0.0263355
MCPH1-AS1	171.482	0.694069	0.202651	3.42495	0.000614921	0.0266908
PFN1P1	157.403	0.849496	0.248136	3.42351	0.000618187	0.0267852
ROPN1	15.5508	3.51125	1.02569	3.4233	0.000618653	0.0267852
AL139294.1	5.42914	3.72403	1.08835	3.42171	0.000622275	0.0269081
RGS5-AS1	27.6484	1.47805	0.432066	3.42089	0.000624165	0.0269559
PRKCA	615.636	0.763087	0.223144	3.41971	0.000626881	0.0270393
PCDH10	38.6302	-2.68297	0.785071	-3.41749	0.00063201	0.0272263
MGAM	149.023	-2.41218	0.706091	-3.41624	0.000634925	0.0273177
SGO2	97.9544	0.911094	0.266755	3.41547	0.00063672	0.0273607
GTPBP2	1020.42	0.705434	0.206607	3.41437	0.00063929	0.0273874
AL513550.1	180.461	0.851052	0.249241	3.41458	0.000638811	0.0273874
HPRT1	113.732	1.07031	0.313489	3.41418	0.000639733	0.0273874
FLG	120.131	1.85081	0.542488	3.41171	0.000645557	0.0275681
TMEM114	4.21984	4.6455	1.36156	3.41191	0.0006451	0.0275681
AP1S1	319.685	0.943378	0.276593	3.41071	0.000647939	0.0276355
TGFA	90.366	2.15659	0.632497	3.40964	0.000650487	0.0277098
AC093001.1	777.642	-3.4517	1.01312	-3.40701	0.000656787	0.0279435
GOLGA2P8	15.7898	-1.73114	0.508582	-3.40385	0.000664438	0.027967
FABP7P1	9.90133	-2.55828	0.751577	-3.40389	0.000664344	0.027967
SLC16A1-AS1	1071.39	0.609437	0.179002	3.40464	0.000662522	0.027967
NEMP1	615.777	0.75961	0.223004	3.40626	0.000658592	0.027967
ZNF280C	200.384	0.857382	0.251893	3.40376	0.00066466	0.027967
FOXRED2	1969.36	0.962641	0.282711	3.40503	0.000661566	0.027967
AL357075.2	24.7528	1.93189	0.56746	3.40445	0.000662964	0.027967
TFCP2L1	1162.66	2.00609	0.589219	3.40466	0.000662473	0.027967
LY6D	90.7722	7.63694	2.24248	3.40557	0.000660261	0.027967
MYCN	47.7244	-2.60728	0.766181	-3.40296	0.000666594	0.028014
MAGED2	3202.64	-1.08819	0.319851	-3.40217	0.000668531	0.0280269
ACSL6	70.1539	1.90871	0.560981	3.40245	0.000667858	0.0280269
CENPBD1	186.316	0.91208	0.268189	3.40088	0.000671693	0.0281252
C10orf90	35.4381	2.00105	0.588906	3.39791	0.000679039	0.0283637
CDK1	31.3743	2.73723	0.805548	3.39797	0.000678871	0.0283637
INPP5J	808.674	-1.63071	0.480103	-3.39659	0.000682301	0.0284122
MALRD1	281.725	-3.06638	0.902974	-3.39587	0.000684115	0.0284122
NUS1P1	43.6448	1.13335	0.333752	3.39578	0.000684331	0.0284122
PODXL	1752.85	1.2851	0.378363	3.39647	0.000682605	0.0284122
NRTN	12.4624	2.7158	0.799668	3.39616	0.000683385	0.0284122
CICP9	3.41548	-4.21172	1.24086	-3.39419	0.000688324	0.0284889
PPP1CB	661.049	0.915645	0.269779	3.39405	0.000688666	0.0284889
LINC01115	21.8968	3.30897	0.974764	3.39464	0.000687193	0.0284889
SNX29P1	5.5152	-2.03769	0.600651	-3.39247	0.000692652	0.028585
AL513175.1	15.0763	1.29854	0.38276	3.39256	0.000692418	0.028585
SETP8	54.9252	1.00263	0.295702	3.39066	0.000697242	0.0286855
SPRY3	282.099	1.05925	0.312415	3.39052	0.000697592	0.0286855
DLGAP3	26.9256	1.80408	0.532048	3.39083	0.000696808	0.0286855
AC008738.4	7.53823	-2.73384	0.806839	-3.38833	0.000703188	0.0288811
CYP2B7P	1300.92	-3.15495	0.931321	-3.3876	0.000705058	0.0289234
SLFNL1-AS1	338.171	0.638041	0.18851	3.38465	0.000712686	0.0291428
TBX19	181.483	1.133	0.3347	3.38513	0.000711455	0.0291428
H2AC4	17.2551	2.48864	0.735293	3.38455	0.000712951	0.0291428
KAT6B	6486.67	-1.01696	0.300653	-3.3825	0.000718295	0.0292569
MTCYBP18	551.658	0.993957	0.293849	3.38254	0.000718185	0.0292569
SNORD3C	5.28622	1.67462	0.495	3.38306	0.000716818	0.0292569
AC011921.1	33.3296	1.92265	0.568485	3.38207	0.000719426	0.0292683
RAB6B	173.323	1.06862	0.316159	3.38001	0.00072484	0.0294537
AL359396.1	7.08485	-5.93279	1.75639	-3.37783	0.000730592	0.0296524
NLRP5	8.46828	-4.60124	1.36253	-3.37698	0.000732863	0.0297095
CXADR	529.387	2.01655	0.59764	3.37419	0.00074034	0.0299772
SYNM	470.164	1.5922	0.471928	3.37382	0.000741337	0.0299823
AL021707.8	28.8089	1.78779	0.530012	3.37311	0.000743242	0.030024
G6PC2	3.88297	-4.73418	1.40388	-3.37221	0.000745669	0.0300867
AC078899.1	58.1362	1.01947	0.302383	3.37146	0.000747699	0.0300979
HASPIN	32.0953	2.04287	0.605923	3.3715	0.000747608	0.0300979
UBXN2A	448.764	0.579988	0.172073	3.37059	0.000750069	0.0301411
RCCD1	221.821	0.911561	0.270459	3.37042	0.000750524	0.0301411
LRP8	390.156	1.30748	0.388172	3.36831	0.000756302	0.0303377
LINC02588	12.154	-5.09044	1.51161	-3.36755	0.000758398	0.0303863
SRSF10	1677.73	0.497136	0.147725	3.36528	0.000764657	0.0306014
F10-AS1	11.0256	-2.64179	0.785093	-3.36494	0.000765608	0.0306038
AC012467.2	190.964	0.935051	0.277929	3.36435	0.000767242	0.0306335
PTMAP5	995.259	0.759732	0.225883	3.36339	0.000769914	0.0307046
AKR1C1	147.299	1.33258	0.396267	3.36283	0.000771492	0.0307318
AC012618.2	27.5093	-1.67894	0.499435	-3.36167	0.00077472	0.0307985
RAPGEF3	465.052	-0.83851	0.249439	-3.36159	0.000774958	0.0307985
SAG	44.6976	-1.30997	0.389771	-3.36086	0.000776993	0.0308082
TNPO3	1371.86	0.67399	0.200525	3.36112	0.000776267	0.0308082
AL161908.1	196.457	-1.89304	0.564146	-3.35558	0.000791982	0.0312693
NDP-AS1	66.5409	-3.83837	1.14373	-3.356	0.00079078	0.0312693
TRAJ22	4.07708	-4.46737	1.3313	-3.35565	0.000791778	0.0312693
PGAM5	628.27	0.678128	0.202095	3.35548	0.000792262	0.0312693
DENND6B	290.593	-0.678559	0.202294	-3.35433	0.000795581	0.0313643
GAPDHP65	203.942	0.988635	0.294764	3.35399	0.000796552	0.0313666
IPO5	1116.6	0.655905	0.195652	3.35241	0.000801118	0.0314589
PRKD3	1160.03	0.660186	0.19694	3.35223	0.000801639	0.0314589
MRPL44	146.552	0.673698	0.20097	3.35223	0.000801638	0.0314589
CEACAM6	746.202	-2.7339	0.815986	-3.35043	0.000806876	0.0316282
AC124852.1	261.871	-1.33488	0.398572	-3.34916	0.000810582	0.0317284
FN3KRP	333.136	0.818095	0.244286	3.34892	0.000811276	0.0317284
GPR180	350.34	0.772899	0.23085	3.34806	0.00081378	0.0317901
SAMMSON	24.1785	-1.98649	0.593383	-3.34774	0.00081473	0.0317911
MIR17HG	38.8543	1.37621	0.411327	3.34578	0.000820508	0.0319803
AC006042.1	84.4237	-1.38839	0.415394	-3.34234	0.000830745	0.032275
PDIA2	14.7342	-2.09522	0.62688	-3.3423	0.000830885	0.032275
ATP13A3	1725.84	0.67837	0.202942	3.34268	0.000829748	0.032275
MT-TH	26.8084	1.25721	0.376225	3.34165	0.000832832	0.0323141
ABCE1	417.303	0.740875	0.221846	3.3396	0.000839001	0.0324266
MSANTD3	133.031	1.00235	0.300143	3.33959	0.000839011	0.0324266
STOX2	279.874	1.31463	0.393669	3.33943	0.000839505	0.0324266
ITGA2B	32.7377	1.63369	0.489168	3.33974	0.000838571	0.0324266
SPTSSB	84.2918	-3.47984	1.04264	-3.33753	0.000845258	0.0326122
MANEAL	93.9737	1.59149	0.476926	3.33698	0.000846952	0.0326409
AL365209.1	490.994	-2.1363	0.640407	-3.33586	0.000850369	0.0327359
ANXA9	356.557	-1.17023	0.350934	-3.3346	0.000854215	0.0328472
AC074194.2	37.3773	1.40992	0.423031	3.33289	0.000859494	0.0330132
AC120338.1	11.5642	-2.95594	0.887004	-3.3325	0.000860685	0.0330221
AL138721.1	126.49	0.670225	0.201164	3.33173	0.000863077	0.0330769
MYL3	47.7755	-2.00851	0.602972	-3.33102	0.000865295	0.033125
CCDC96	30.2548	-2.12152	0.63703	-3.33033	0.000867442	0.0331334
SF3B3	2046.51	0.69758	0.209444	3.33063	0.000866508	0.0331334
PKMYT1	86.5468	2.09746	0.629926	3.3297	0.000869411	0.0331718
LINC01570	10.5455	3.39388	1.01939	3.32932	0.00087059	0.0331799
LRRC77P	17.4317	-2.25112	0.676728	-3.32648	0.000879513	0.0334829
SSC4D	75.8166	1.3549	0.407387	3.32583	0.000881564	0.0335238
MECOM-AS1	7.02906	-2.47406	0.744941	-3.32114	0.00089649	0.0340537
AL136295.5	9.37609	3.86122	1.16278	3.32068	0.00089799	0.0340731
AC005529.1	47.922	1.00008	0.30125	3.31978	0.000900871	0.0341447
FGF10	337.31	-1.90535	0.574251	-3.31797	0.000906733	0.034329
AC073264.3	4.86478	-2.07262	0.624776	-3.31738	0.000908656	0.034364
FAM110C	141.579	-1.14871	0.346351	-3.3166	0.000911206	0.0344226
ZP3	91.0183	1.06946	0.322529	3.31585	0.000913647	0.0344391
AC021945.1	72.7346	1.16273	0.350646	3.31597	0.00091326	0.0344391
MLF1	234.034	1.32906	0.400974	3.31459	0.000917789	0.0345573
CRNKL1	495.625	-0.722044	0.217873	-3.31406	0.00091953	0.034585
NAA15	935.949	0.500265	0.150977	3.31353	0.000921265	0.0346124
MYLK-AS1	190.625	0.783777	0.236574	3.31303	0.000922901	0.034636
FAM86MP	27.5718	1.68085	0.507905	3.30937	0.000935047	0.0350535
AC022893.3	9.14403	-1.84068	0.556711	-3.30635	0.000945184	0.0353565
AL009179.1	42.2372	2.19681	0.664361	3.30665	0.000944181	0.0353565
AC002542.1	4.63044	-2.60765	0.788781	-3.30593	0.00094663	0.0353721
FAM136A	401.744	0.874436	0.264541	3.30548	0.000948122	0.0353894
AC107398.3	12.3822	2.45654	0.743332	3.30477	0.000950539	0.0354411
RAET1E	114.486	1.9514	0.590661	3.30375	0.000953997	0.0354933
AL355482.1	9.86304	3.06492	0.927709	3.30375	0.000954005	0.0354933
PPFIA4	132.421	1.3932	0.421794	3.30303	0.000956457	0.0355461
CHRNA1	67.192	-1.84173	0.557748	-3.30208	0.000959706	0.0355564
AC007390.1	119.79	0.648782	0.196486	3.30193	0.000960228	0.0355564
SNX8	394.915	0.710525	0.215197	3.30174	0.000960872	0.0355564
RPL23AP57	7.98547	1.22366	0.370574	3.30207	0.000959753	0.0355564
AL669831.7	16.949	1.80255	0.546136	3.30056	0.000964925	0.035668
APBB2	4909.17	-0.615093	0.186403	-3.2998	0.000967544	0.0357264
AC141586.4	48.2696	1.18528	0.359251	3.29932	0.000969201	0.0357492
PSMD11	3453.55	1.00617	0.305014	3.29878	0.000971065	0.0357795
RPS21	5226.5	1.03821	0.314845	3.29754	0.000975373	0.035888
CDC25C	14.7482	3.40153	1.0316	3.29733	0.000976098	0.035888
SYNCRIP	3139.6	0.915893	0.277833	3.29656	0.000978767	0.0359094
FOXC1	286.576	1.49498	0.453484	3.29666	0.000978415	0.0359094
TMEM150C	1685.97	-1.87965	0.570692	-3.29363	0.000989041	0.0362431
TNFSF13B	269.494	1.25035	0.379659	3.29336	0.000989973	0.0362431
COG7	576.254	-0.487349	0.148091	-3.29089	0.000998724	0.0365246
RPL39L	69.8478	1.52769	0.464485	3.28899	0.00100546	0.036732
AC020659.1	47.2679	-1.55901	0.474091	-3.28843	0.00100749	0.0367618
RPUSD2	76.9006	-0.981497	0.298494	-3.28817	0.00100842	0.0367618
RNU6-118P	14.9833	-1.17989	0.358918	-3.28735	0.00101133	0.0367805
CEBPG	326.417	1.00521	0.305809	3.28706	0.00101241	0.0367805
LINC01630	10.6043	1.55293	0.472471	3.28683	0.00101321	0.0367805
LINC00707	16.7939	2.37976	0.723998	3.28697	0.00101273	0.0367805
MISP	124.041	-1.78509	0.543428	-3.28487	0.0010203	0.0369333
SAMD8	725.451	-0.634055	0.193029	-3.28477	0.00102064	0.0369333
AC091893.2	11.5632	1.84544	0.561814	3.28478	0.00102062	0.0369333
TBC1D30	355.036	-1.43486	0.436947	-3.28383	0.00102407	0.0370185
CCNL2P1	23.7424	-1.92057	0.585033	-3.28283	0.00102769	0.0371091
PLK4	79.2025	1.55442	0.473556	3.28243	0.00102916	0.0371091
SMIM24	12.4369	2.49126	0.759053	3.28206	0.00103051	0.0371091
AL136097.2	5.51492	3.53392	1.07677	3.28196	0.0010309	0.0371091
RBM27	191.183	0.595871	0.18163	3.28068	0.00103557	0.0371604
KIF1B	2263.98	0.635873	0.193812	3.28087	0.00103486	0.0371604
XKR4	31.7214	1.22746	0.374145	3.28071	0.00103546	0.0371604
RPL7P13	8.72668	-2.79433	0.852519	-3.27774	0.00104643	0.0374721
SERBP1	3054.44	0.658594	0.200927	3.27778	0.00104625	0.0374721
PTMAP10	80.2936	0.73625	0.224695	3.27667	0.00105041	0.0375753
RTKN	731	0.823715	0.251411	3.27637	0.00105152	0.0375759
STC2	1680.03	-2.55309	0.779501	-3.27528	0.00105556	0.0376695
AC023137.1	3.95659	-4.08969	1.24873	-3.27508	0.00105633	0.0376695
TRABD2A	74.9974	1.20982	0.369487	3.27433	0.00105913	0.0377302
LINC02788	26.1837	1.8851	0.575862	3.27353	0.00106213	0.0377979
CA4	3.05442	-4.0348	1.23329	-3.27158	0.00106949	0.0379422
MSH5	402.668	0.817235	0.249757	3.27212	0.00106744	0.0379422
STAC2	83.8181	2.10051	0.642005	3.2718	0.00106867	0.0379422
FOXN2	344.105	0.763874	0.233565	3.2705	0.00107359	0.0379701
PM20D2	195.602	1.34707	0.411861	3.27068	0.0010729	0.0379701
AF064858.1	23.2834	1.94743	0.595358	3.27102	0.0010716	0.0379701
AL353796.1	213.89	0.874325	0.267365	3.27015	0.0010749	0.0379773
PRECSIT	119.777	1.78883	0.547119	3.26955	0.0010772	0.0380193
AOC2	43.2778	1.55057	0.474308	3.26912	0.00107883	0.0380281
PCP4L1	35.2115	2.05732	0.629361	3.2689	0.00107966	0.0380281
AL035420.1	15.5849	-2.57838	0.789661	-3.26517	0.00109397	0.0384534
MIR4450	7.6299	-5.38256	1.64839	-3.26535	0.00109329	0.0384534
CDV3	1798.11	0.629188	0.192719	3.2648	0.00109542	0.038465
CACNA1G-AS1	7.26549	-2.72301	0.834205	-3.2642	0.00109773	0.0384675
AL136366.1	11.4095	3.0857	0.945312	3.26421	0.00109769	0.0384675
POLR3G	88.1629	1.13638	0.348196	3.26363	0.00109995	0.0385062
AC005323.1	5.66317	-3.07466	0.94263	-3.2618	0.00110709	0.0386678
TECPR2	730.959	-0.560261	0.171774	-3.26161	0.00110781	0.0386678
AC024475.1	27.5468	1.28683	0.394542	3.26158	0.00110794	0.0386678
AL133268.1	108.933	-2.01115	0.616753	-3.26086	0.00111073	0.0387259
SOD2	1559.1	0.810131	0.248487	3.26026	0.0011131	0.0387691
LINC00621	31.2586	-1.89273	0.580785	-3.25892	0.00111836	0.0388736
NHS	665.993	-0.713635	0.218973	-3.25901	0.00111801	0.0388736
ZNF793	999.61	0.706056	0.216691	3.25835	0.00112061	0.0389124
TMEM25	657.973	-0.953989	0.29287	-3.25738	0.00112445	0.0389277
INTS2	511.174	0.958119	0.294114	3.25764	0.00112343	0.0389277
APOBEC3A	43.0381	2.26814	0.696274	3.25754	0.00112382	0.0389277
SIGLEC6	177.346	-1.5168	0.465786	-3.25643	0.00112824	0.0389806
L3MBTL4-AS1	67.6219	1.44991	0.445223	3.25659	0.00112759	0.0389806
HPD	6.78756	-2.27178	0.698008	-3.25466	0.00113528	0.0391584
AC019130.1	12.9837	2.01203	0.618218	3.25456	0.00113567	0.0391584
CDC42EP4	1751.41	1.01252	0.311209	3.25352	0.00113986	0.0391848
NIPAL1	21.355	2.20541	0.677828	3.25365	0.00113934	0.0391848
CTSV	25.8895	2.55125	0.78403	3.25402	0.00113783	0.0391848
PLPP5	1046.67	-0.943455	0.290018	-3.25309	0.00114156	0.039204
MIR4432HG	15.9275	1.72358	0.529964	3.25227	0.00114488	0.0392789
AC073569.3	9.24194	1.93307	0.59459	3.25109	0.00114962	0.0393632
LEMD1	9.71558	4.33863	1.33443	3.2513	0.00114878	0.0393632
NOCT	468.889	0.554331	0.170559	3.25009	0.0011537	0.0394633
HOXA11-AS	10.1175	-1.88727	0.581169	-3.24736	0.00116481	0.0396855
RGL2	1751.38	-0.780127	0.24023	-3.24742	0.00116456	0.0396855
DMC1	18.2242	1.417	0.436293	3.24783	0.0011629	0.0396855
RN7SL170P	8.27086	3.68012	1.13308	3.2479	0.00116262	0.0396855
C5orf34	49.9453	1.33339	0.410777	3.24601	0.00117035	0.0398346
FANCG	132.33	0.821091	0.253129	3.24377	0.0011796	0.0401099
UCK1	286.871	0.636694	0.196355	3.24257	0.00118458	0.0402393
AC129926.1	9.73955	-2.91353	0.89911	-3.24046	0.00119337	0.0403783
RTKN2	446.623	1.13962	0.351669	3.24062	0.0011927	0.0403783
AP002026.1	93.1927	1.24436	0.38391	3.24129	0.00118991	0.0403783
AC108475.1	41.186	1.77009	0.546209	3.24068	0.00119244	0.0403783
TMCO3	772.728	0.64436	0.198971	3.23847	0.00120172	0.040621
ANKRD49P1	50.1721	-0.929553	0.287175	-3.23689	0.00120842	0.040697
RPS3AP21	116.346	0.863679	0.266773	3.23751	0.0012058	0.040697
SIRPAP1	25.978	1.08243	0.33441	3.23682	0.0012087	0.040697
UGT8	54.4186	2.68914	0.830738	3.23705	0.0012077	0.040697
XBP1	7062.27	-1.0513	0.324823	-3.23652	0.00120995	0.0406992
AC087893.2	48.0067	-1.27425	0.393796	-3.23581	0.00121298	0.0407213
PIP5K1C	2360.26	0.59147	0.18278	3.23596	0.00121233	0.0407213
MTPN	1766.94	0.672016	0.207744	3.23483	0.00121714	0.0408211
ZNF174	140.429	-0.848797	0.262422	-3.23447	0.00121867	0.0408325
AC005392.2	4.54847	-4.63069	1.43223	-3.23321	0.00122408	0.0409119
ADPRS	320.895	0.775971	0.240009	3.23309	0.00122461	0.0409119
AP000251.1	15.0245	1.9195	0.593604	3.23364	0.00122224	0.0409119
HACE1	462.201	0.716669	0.221701	3.23259	0.00122673	0.0409429
NLRP8	4.41093	-2.6102	0.807628	-3.23193	0.00122958	0.0409586
TPM3	5207.97	0.497427	0.153906	3.23201	0.00122921	0.0409586
OGFRL1	1043.6	0.588803	0.1822	3.23163	0.00123088	0.0409621
RGS18	23.2161	-1.76642	0.546737	-3.23085	0.00123424	0.0410075
NHSL2	2710.26	-0.825042	0.255393	-3.23048	0.00123582	0.0410075
LSM4	343.005	0.765166	0.23684	3.23073	0.00123474	0.0410075
AL031587.1	25.301	2.333	0.722321	3.22986	0.00123849	0.0410566
TRIML2	5.60662	2.7752	0.85964	3.22833	0.00124517	0.0412382
PRSS16	341.148	1.51609	0.469898	3.22642	0.00125349	0.041459
NPM1P32	7.91893	2.26869	0.703199	3.22625	0.00125425	0.041459
CHCHD3P3	22.3432	1.4064	0.436025	3.2255	0.00125752	0.0415271
AC091544.4	77.4364	-1.74099	0.540063	-3.22368	0.00126555	0.0416968
SLC51B	5.19507	-3.29814	1.02308	-3.22374	0.00126528	0.0416968
CELSR3	542.164	1.38969	0.43111	3.22351	0.00126629	0.0416968
WDR43	1114.8	0.844591	0.262091	3.22251	0.00127071	0.0418022
AC016705.3	21.962	-2.84764	0.883837	-3.22191	0.0012734	0.0418392
USB1	3167.66	0.892634	0.277068	3.22171	0.00127427	0.0418392
AC138150.2	26.0911	-2.21985	0.689347	-3.22021	0.00128095	0.0419393
RBBP4	1878.91	0.543258	0.168694	3.22037	0.00128026	0.0419393
SET	8134.94	0.645717	0.20052	3.22021	0.00128098	0.0419393
HSPE1P6	6.03013	3.92149	1.21848	3.21834	0.00128935	0.0421731
AC034139.1	8.35403	-2.46891	0.767467	-3.21696	0.00129556	0.0423361
RBM28	2643.74	0.562124	0.17478	3.21617	0.00129912	0.0423718
FRMD3	203.825	1.10308	0.34298	3.21617	0.00129912	0.0423718
AC104135.1	7.94859	-3.9537	1.22951	-3.21567	0.00130141	0.0424063
OR1L1	3.02817	-4.03287	1.25457	-3.21455	0.00130651	0.0424181
CCDC137	509.211	0.87589	0.272422	3.2152	0.00130354	0.0424181
GAPDHP63	144.669	1.06662	0.331816	3.2145	0.00130671	0.0424181
RNA5SP323	7.98396	3.0668	0.95392	3.21494	0.00130471	0.0424181
SEC13	976.358	-0.430186	0.13389	-3.21299	0.00131363	0.0426025
GMPS	1347.93	0.724673	0.225587	3.21239	0.00131636	0.0426507
FSBP	192.916	0.726127	0.226068	3.21199	0.0013182	0.0426701
AL359922.2	175.084	0.864336	0.269151	3.21135	0.00132113	0.0427249
CERS2	772.724	-0.629859	0.196164	-3.21088	0.00132331	0.0427552
ASS1	163.856	1.39336	0.434625	3.2059	0.00134641	0.0434606
PKD1L1	151.615	-1.30044	0.405712	-3.20533	0.00134909	0.0434686
KIF20B	185.972	0.942167	0.29394	3.20531	0.00134919	0.0434686
TBC1D3D	7.91911	-5.43609	1.69635	-3.20457	0.00135263	0.0434978
LPIN1	917.402	0.92007	0.287092	3.20479	0.00135162	0.0434978
RHEB	190.94	0.851812	0.265887	3.20366	0.00135695	0.043596
JMY	703.713	-0.580005	0.18112	-3.20233	0.00136321	0.0436808
IARS1	1536.57	0.607029	0.189561	3.20229	0.0013634	0.0436808
CDK5R1	152.995	1.01777	0.317823	3.20232	0.00136327	0.0436808
OR7E22P	15.0019	2.76229	0.863313	3.19964	0.00137598	0.0440429
FAM234A	798.162	-0.574612	0.17963	-3.19887	0.00137969	0.0440795
NIFK	189.406	0.724718	0.226551	3.19891	0.00137947	0.0440795
SYNE2	5343.86	0.624493	0.195272	3.19806	0.00138356	0.0441212
CLCN3P1	167.99	1.01329	0.316827	3.19824	0.00138271	0.0441212
PTPRQ	24.2673	-2.97539	0.93147	-3.19429	0.00140175	0.0446598
AC023024.1	29.0405	-1.78762	0.559878	-3.19286	0.00140869	0.0448393
PROSER3	858.968	0.511292	0.160171	3.19216	0.00141214	0.0449075
PSMG3	419.9	0.784738	0.245859	3.19183	0.00141376	0.0449175
FCF1P8	30.7337	-1.53326	0.480638	-3.19005	0.00142248	0.0451216
PPP1R10	2793.79	-0.317222	0.0994432	-3.18998	0.00142281	0.0451216
CEBPB	95.1427	1.2492	0.391818	3.18821	0.00143158	0.0453579
PTMA	10277.6	0.685707	0.215124	3.18749	0.00143512	0.0454282
LINC02397	46.8002	1.86308	0.584716	3.18629	0.00144111	0.0455759
AC009119.1	38.7117	-1.269	0.398458	-3.18477	0.0014487	0.0457739
KCNG1	48.3529	1.78965	0.562113	3.18379	0.0014536	0.0458865
AC134407.3	102.715	-0.852463	0.267969	-3.1812	0.00146667	0.0462144
CMAS	280.231	0.904031	0.284166	3.18135	0.00146591	0.0462144
LINC00702	90.9849	-1.12845	0.354964	-3.17906	0.00147754	0.0463865
TMEM185A	121.342	-0.924328	0.290687	-3.1798	0.00147377	0.0463865
ACAD9	543.827	0.530365	0.166825	3.17918	0.00147693	0.0463865
CLDN23	24.3053	1.9523	0.614047	3.17941	0.00147576	0.0463865
AC125238.2	31.4218	0.915969	0.28822	3.17802	0.00148285	0.046511
CRPPA-AS1	10.2213	-2.72825	0.858558	-3.17771	0.00148445	0.0465187
SULT2B1	123.504	-1.50038	0.47222	-3.17729	0.0014866	0.0465437
TMEM45B	131.424	-1.56752	0.493598	-3.17569	0.00149479	0.0466735
ACP1	619.757	0.507951	0.15995	3.17569	0.00149482	0.0466735
OR2I1P	169.643	1.84937	0.582353	3.17569	0.00149481	0.0466735
ALDH6A1	713.138	-0.680728	0.214375	-3.1754	0.00149628	0.0466768
LYRM4	406.145	0.642153	0.202283	3.17452	0.00150082	0.0466889
ITGB8	731.029	1.41657	0.446253	3.17438	0.00150159	0.0466889
CU638689.4	9.31782	1.66469	0.524431	3.17428	0.00150211	0.0466889
H2BC14	25.0312	2.60876	0.821752	3.17463	0.00150026	0.0466889
SRMP3	5.63111	-2.46758	0.777688	-3.17297	0.0015089	0.0468576
CTTNBP2	239.275	-1.10219	0.347575	-3.1711	0.00151865	0.0469063
TPPP3	112.889	-1.24799	0.393417	-3.17218	0.00151298	0.0469063
STAG3L3	326.231	0.630857	0.198886	3.17196	0.00151415	0.0469063
CEP85	355.413	0.730109	0.23022	3.17135	0.00151733	0.0469063
ANKUB1	24.4232	1.33548	0.421098	3.17141	0.00151698	0.0469063
AC006028.1	21.5794	1.76193	0.55555	3.17151	0.00151651	0.0469063
SCGB1D1	14.5521	-4.18072	1.31857	-3.17065	0.00152098	0.046936
AC233280.2	29.1064	1.81602	0.572815	3.17034	0.00152262	0.0469446
INO80	818.608	-0.420297	0.132627	-3.16902	0.00152956	0.0470319
SECTM1	298.016	1.07764	0.340049	3.16907	0.00152929	0.0470319
RBM15-AS1	29.4232	1.40627	0.443712	3.16933	0.00152789	0.0470319
LINC00992	4.11147	-4.81347	1.51929	-3.16824	0.00153363	0.047115
SOS1	1939.75	0.598557	0.189004	3.1669	0.00154076	0.0472917
POLR2F	734.431	0.760849	0.240337	3.16576	0.00154678	0.0474342
PRKAR2B-AS1	58.9262	-1.35222	0.427196	-3.16533	0.00154907	0.047462
FAM81B	8.08122	-2.00676	0.634364	-3.16342	0.00155926	0.047648
AC007255.1	42.0118	-2.14366	0.677567	-3.16375	0.00155748	0.047648
AL034349.1	24.4704	1.78362	0.563827	3.16341	0.0015593	0.047648
AC240565.2	11.0475	-1.61871	0.511777	-3.16292	0.00156197	0.0476872
LINC02224	32.1916	-3.22764	1.02065	-3.16233	0.00156514	0.0476994
ADD2	196.937	1.614	0.51036	3.16247	0.00156439	0.0476994
FIGNL1	133.707	0.99013	0.313228	3.16106	0.00157198	0.0478654
IER5L	122.324	0.868866	0.274894	3.16073	0.00157376	0.047877
CENPJ	422.247	0.82959	0.262576	3.15943	0.00158075	0.0480474
AC103739.1	69.7185	-1.05252	0.333178	-3.15904	0.00158291	0.0480704
MALL	66.5493	1.23757	0.391953	3.15744	0.00159161	0.048292
SNORA65	29.8464	1.02636	0.32514	3.15668	0.00159577	0.0483755
CYP39A1	35.4626	2.48904	0.788808	3.15544	0.00160257	0.0485054
SLITRK6	749.174	3.16432	1.00283	3.15538	0.00160288	0.0485054
TGIF1P1	4.58387	-2.01217	0.638587	-3.15098	0.00162723	0.049199
LRRC61	209.47	1.22523	0.388999	3.14971	0.00163433	0.0493701
FCF1P1	48.911	-1.06872	0.33965	-3.14653	0.00165221	0.0496867
INHA	70.7909	-1.42648	0.453248	-3.14725	0.00164815	0.0496867
BABAM1	265.27	0.576731	0.183304	3.1463	0.00165348	0.0496867
HBS1L	774.837	0.690055	0.219281	3.14691	0.00165008	0.0496867
DONSON	1573.96	0.818906	0.260251	3.14659	0.00165184	0.0496867
TAP2	573.347	0.995431	0.316376	3.14635	0.00165322	0.0496867
LYN	359.371	0.991691	0.315331	3.14492	0.0016613	0.0498783
AL137003.1	131.994	-0.936457	0.29783	-3.14427	0.00166502	0.0499028
AC002480.1	11.8101	2.44075	0.776236	3.14434	0.00166462	0.0499028
PDSS1P1	44.2961	1.40517	0.447016	3.14345	0.00166969	0.0499991
HMGA1	1510.13	0.975798	0.310482	3.14285	0.00167312	0.0500583
DNAL1	348.514	-0.51938	0.165289	-3.14226	0.00167651	0.0501159
ADORA1	109.091	1.55484	0.494983	3.14119	0.00168261	0.0502545
BLM	88.6326	1.29957	0.413817	3.14045	0.00168686	0.0503379
TUBA1B	288.048	0.6639	0.211441	3.13988	0.00169019	0.0503934
IGHE	18.227	3.16221	1.00724	3.13947	0.00169256	0.0504204
TMEM38B	105.073	1.2408	0.395261	3.1392	0.00169408	0.0504221
ADNP2	652.282	0.634908	0.202349	3.1377	0.00170281	0.0506379
MAS1L	9.16019	-3.3493	1.06793	-3.13626	0.00171117	0.050686
FLOT2	2027.5	0.539326	0.17195	3.13653	0.00170961	0.050686
NFIL3	142.599	1.24151	0.395869	3.13615	0.0017118	0.050686
AC103810.1	68.0411	1.25786	0.401001	3.13679	0.00170809	0.050686
AL109741.2	15.094	1.28906	0.410942	3.13684	0.0017078	0.050686
NOP10	195.144	0.895749	0.285689	3.1354	0.0017162	0.0507291
AL451007.3	9.26955	3.09987	0.988613	3.13557	0.0017152	0.0507291
C1GALT1P1	49.2846	-1.96458	0.626941	-3.1336	0.00172679	0.0508234
FAM107B	1418.62	-0.989274	0.315652	-3.13407	0.00172401	0.0508234
PKIG	472.494	-0.67312	0.21478	-3.134	0.0017244	0.0508234
SLC24A1	1093.15	-0.493701	0.157527	-3.13408	0.00172396	0.0508234
RN7SL419P	6.38182	3.57766	1.1417	3.13364	0.00172653	0.0508234
MAP7D2	66.1262	2.81258	0.897653	3.13326	0.00172874	0.0508373
RN7SL108P	3.86617	-4.38997	1.40126	-3.13287	0.00173109	0.0508629
RNASE4	31.3118	-2.02279	0.646195	-3.13032	0.00174618	0.0512594
AC109462.2	6.36416	-2.15376	0.688084	-3.13008	0.00174756	0.0512594
CTAGE3P	12.2245	-1.6316	0.521674	-3.12763	0.00176223	0.0515845
CACNB1	479.71	0.709929	0.226969	3.12787	0.00176077	0.0515845
SLC25A19	179.37	0.880653	0.281586	3.12747	0.00176315	0.0515845
NRAS	983.121	0.946266	0.302704	3.12605	0.00177174	0.0517917
SHANK2-AS3	186.29	-1.32193	0.423028	-3.12493	0.00177847	0.0519319
JMJD8	347.853	-0.59555	0.190595	-3.12469	0.00177991	0.0519319
SLK	1413.67	-0.377985	0.120975	-3.1245	0.00178107	0.0519319
AC073263.1	18.4042	1.8237	0.583735	3.12419	0.00178297	0.0519433
CHCHD2	2631.84	0.784582	0.251189	3.12347	0.0017873	0.0520253
AL031710.1	42.8533	-1.26605	0.405406	-3.12291	0.00179071	0.0520807
SGMS1	649.743	-0.572038	0.183206	-3.12238	0.00179398	0.0521316
MIR370	6.04572	-3.1109	0.996896	-3.12059	0.00180491	0.0522416
GAPDHP62	5.21911	-3.72242	1.19278	-3.1208	0.0018036	0.0522416
ARSD	1714.09	-0.644029	0.206351	-3.12103	0.00180221	0.0522416
RECQL4	303.084	0.946487	0.303311	3.12051	0.00180537	0.0522416
LIN28A	50.4347	1.14456	0.366743	3.12089	0.00180305	0.0522416
SYT15	183.438	0.892143	0.285962	3.1198	0.00180975	0.0523244
MOB1A	1997.85	0.381726	0.122378	3.11923	0.00181327	0.052346
LINC02078	19.3414	1.40993	0.452018	3.11918	0.00181354	0.052346
F2RL3	59.7315	-1.25553	0.402621	-3.11839	0.0018184	0.0524083
SEC62-AS1	39.1826	-0.953721	0.305843	-3.11834	0.00181875	0.0524083
SSX2IP	280.414	0.986933	0.316523	3.11804	0.00182057	0.0524168
CUL4A	1445.99	0.596622	0.191377	3.11752	0.00182382	0.0524664
LINC01001	144.784	-0.848987	0.272355	-3.11721	0.00182573	0.0524776
XPO5	1148.41	0.616358	0.197752	3.11682	0.00182814	0.0525028
KCNA5	7.64196	-2.36683	0.759435	-3.11656	0.00182972	0.0525044
GPR160	412.784	-1.15601	0.371054	-3.11548	0.00183648	0.0526544
AP000553.7	3.18892	-4.4447	1.42766	-3.11327	0.00185024	0.0528727
PELI1	429.617	0.834807	0.268131	3.11343	0.00184926	0.0528727
TUBAP2	72.4201	0.890943	0.286128	3.11379	0.00184703	0.0528727
CLDN20	175.551	1.01984	0.327561	3.11344	0.00184918	0.0528727
GAPDHP1	342.114	1.00318	0.322305	3.11251	0.00185504	0.0529658
AL357093.1	17.6473	1.31289	0.421947	3.1115	0.00186142	0.0531038
AC099845.1	15.0178	3.03854	0.976933	3.11028	0.0018691	0.0532787
PLCG2	530.119	1.2012	0.386279	3.10966	0.001873	0.0533456
AC132008.1	12.3581	-3.4243	1.10195	-3.1075	0.00188679	0.0534286
FBXO45	313.645	0.785632	0.252789	3.10786	0.00188446	0.0534286
PRKY	23.2645	0.956381	0.307646	3.10871	0.00187906	0.0534286
COL6A4P2	67.5625	1.10373	0.355141	3.10785	0.00188451	0.0534286
RWDD4P1	35.918	1.29817	0.417598	3.10867	0.00187929	0.0534286
AF117829.2	27.5694	1.76686	0.568555	3.10764	0.00188589	0.0534286
KCNIP1	33.0681	2.57906	0.829863	3.10782	0.00188475	0.0534286
MRPL16	298.708	0.761172	0.24501	3.10669	0.00189193	0.05353
AC073522.1	19.1957	-3.74824	1.207	-3.10541	0.00190015	0.05363
AL031283.1	31.801	-0.938809	0.302294	-3.10562	0.00189882	0.05363
TMEM79	1524.22	0.834222	0.268594	3.10589	0.0018971	0.05363
MCL1	4224.24	0.633838	0.204141	3.1049	0.00190342	0.0536343
ACTL8	34.6358	6.53691	2.10521	3.10511	0.00190209	0.0536343
AL355333.1	10.7852	-3.95327	1.27338	-3.10455	0.00190567	0.0536538
ANO1	1883	-1.15464	0.372118	-3.10288	0.00191646	0.0537002
AC127526.5	114.618	-1.47549	0.475538	-3.10278	0.00191714	0.0537002
TSC22D1-AS1	89.2414	-0.972982	0.313504	-3.10357	0.00191203	0.0537002
SLC9A1	1866.35	-0.578759	0.186453	-3.10404	0.00190896	0.0537002
MTMR4	1046.34	0.641945	0.206894	3.10277	0.0019172	0.0537002
AL591806.1	19.3897	1.15382	0.371863	3.10281	0.00191694	0.0537002
TSPAN33	231.215	1.1627	0.374749	3.10261	0.00191825	0.0537002
AL356215.1	7.40905	-2.96204	0.955013	-3.10157	0.00192497	0.0538442
AL031719.1	18.1521	-1.61851	0.522033	-3.10039	0.00193264	0.0538834
SPESP1	9.33576	-2.93519	0.946604	-3.10076	0.00193022	0.0538834
DNMT1	1912.31	0.677273	0.218435	3.10057	0.00193152	0.0538834
NAV2	2357.31	1.29755	0.418443	3.10089	0.00192941	0.0538834
MUC2	104.112	-3.38367	1.09175	-3.0993	0.00193981	0.0539237
RAD51C	171.876	0.747614	0.241172	3.09992	0.00193571	0.0539237
POLD1	203.628	0.868541	0.280246	3.09921	0.00194035	0.0539237
AC124248.2	9.47724	3.14849	1.01575	3.09968	0.00193728	0.0539237
KLHL34	12.1141	2.51401	0.811256	3.09891	0.00194233	0.053935
DUSP7	469.871	0.524869	0.169393	3.09853	0.00194484	0.0539611
LINC00680	102.961	-0.814678	0.262988	-3.09777	0.0019498	0.0540115
SNORD13D	309.932	0.831343	0.268356	3.09791	0.00194888	0.0540115
GPR162	182.147	-1.58438	0.5116	-3.09692	0.00195541	0.0540798
ARHGAP32	3177.32	-0.648928	0.209531	-3.09705	0.0019546	0.0540798
MARCHF11-AS1	17.7107	-4.05758	1.31057	-3.09605	0.0019612	0.0541963
GPS2P2	10.4617	2.82569	0.913024	3.09487	0.00196899	0.0543678
AL359636.2	66.4096	2.08012	0.672177	3.0946	0.00197081	0.0543743
DEFB109D	10.7838	-2.33962	0.756132	-3.09419	0.00197348	0.0544045
AP000867.5	8.08041	-3.08416	0.997079	-3.0932	0.00198014	0.0545441
SIGLEC17P	35.573	-1.66049	0.536936	-3.09252	0.00198463	0.0545806
MZT1	21.8101	1.18436	0.382956	3.09268	0.00198356	0.0545806
AC010653.1	17.3221	-2.01093	0.650604	-3.09086	0.00199577	0.0547939
LSR	1277.05	0.939641	0.303997	3.09095	0.00199514	0.0547939
LINC02097	27.4073	2.47019	0.799247	3.09065	0.00199717	0.0547939
LINC00457	81.8625	-2.29762	0.743654	-3.08963	0.00200407	0.0549393
PERP	926.21	1.28001	0.414379	3.08899	0.00200837	0.0550134
RRM1	286.656	0.769483	0.249144	3.08851	0.00201162	0.0550405
AC098934.1	19.8255	1.77047	0.573269	3.08837	0.00201256	0.0550405
UNC13D	694.191	1.01845	0.329883	3.08731	0.00201977	0.0551936
AC005342.1	3.23831	-2.47431	0.801589	-3.08675	0.00202357	0.0552099
ERI1	222.932	0.84704	0.274392	3.08697	0.00202206	0.0552099
ZNF175	269.155	-0.893059	0.289414	-3.08575	0.00203036	0.0552635
SETP14	229.139	0.67196	0.217761	3.08576	0.00203031	0.0552635
PITPNM3	290.696	1.21031	0.392206	3.08591	0.0020293	0.0552635
SHISA2	207.009	-2.00175	0.6489	-3.08483	0.00203667	0.0553612
RPL27P5	15.5643	6.05847	1.964	3.08476	0.00203717	0.0553612
AL513165.1	323.101	0.923581	0.299474	3.08402	0.00204227	0.0554559
AL359885.1	15.8076	-2.19984	0.71339	-3.08364	0.00204487	0.0554827
PARM1	526.258	-0.946908	0.307191	-3.08247	0.00205292	0.055657
SCUBE1	157.618	-1.31942	0.428275	-3.08077	0.00206463	0.0559305
SLC36A4	161.509	0.773274	0.251049	3.08017	0.00206885	0.0560007
YARS1	943.348	0.518092	0.168307	3.07825	0.00208218	0.0562729
CNTFR-AS1	16.8378	2.90982	0.945254	3.07835	0.00208153	0.0562729
AL121895.1	235.647	-0.727178	0.236252	-3.07798	0.00208408	0.0562801
CDK2AP1	1410.13	0.77781	0.252739	3.07752	0.00208728	0.0563222
COL23A1	17.6407	1.88724	0.613385	3.07677	0.0020926	0.0564213
KIF24	205.638	0.974686	0.316854	3.07614	0.00209701	0.0564959
AC122719.3	4.14452	2.89717	0.941944	3.07573	0.00209986	0.0565286
AC051619.10	4.10538	-3.03241	0.986043	-3.07533	0.00210266	0.0565597
AC122713.2	13.9801	-2.31816	0.75406	-3.07424	0.00211037	0.0566782
AC016995.1	17.7802	1.40562	0.457197	3.07443	0.00210907	0.0566782
LCLAT1	665.921	0.62773	0.20423	3.07365	0.00211458	0.0567184
DOLPP1	259.445	1.0573	0.343998	3.07357	0.00211516	0.0567184
TACR1	81.8631	1.16036	0.37761	3.07291	0.00211983	0.0567992
AC010883.2	42.0629	1.53684	0.500627	3.06983	0.00214183	0.057344
DGKQ	480.03	-0.519713	0.169381	-3.06831	0.00215273	0.0575911
NCDN	1174.14	-0.814773	0.265664	-3.06693	0.00216267	0.057812
AC006511.6	5.24267	4.14977	1.35317	3.06669	0.00216442	0.0578138
GIPR	177.459	-1.19111	0.388711	-3.06427	0.00218202	0.0582055
RNU6-876P	4.09417	-2.37106	0.773996	-3.0634	0.00218834	0.0582055
PHTF2	438.64	0.509359	0.166257	3.06368	0.00218632	0.0582055
HS2ST1	325.75	0.703996	0.229765	3.06399	0.00218409	0.0582055
MATK	101.672	1.28465	0.419372	3.06328	0.00218925	0.0582055
RPS17P5	5.72585	1.35031	0.440737	3.06376	0.00218578	0.0582055
EPS8L1	831.43	-1.16994	0.38201	-3.0626	0.00219422	0.0582194
AP001372.2	52.0508	-1.18943	0.388413	-3.06228	0.00219654	0.0582194
TCEAL4	2588.57	-0.906176	0.295857	-3.06289	0.00219213	0.0582194
PRR7-AS1	55.9322	1.40223	0.457873	3.06248	0.00219511	0.0582194
BBOF1	315.012	-1.05708	0.345336	-3.06102	0.00220587	0.0584217
RPS12P26	52.3054	-1.26703	0.414095	-3.05976	0.00221513	0.0586218
LINC00888	33.7385	-1.62366	0.530865	-3.05852	0.00222434	0.0588202
RNU4-38P	13.0511	-1.73406	0.567064	-3.05797	0.00222845	0.0588836
FAM174A	240.215	-0.8224	0.26899	-3.05736	0.00223294	0.0589116
HDGF	2885.47	0.664979	0.217487	3.05756	0.00223145	0.0589116
NCOA7	560.83	0.69185	0.226324	3.0569	0.00223637	0.0589569
LDLRAD1	32.2854	-2.02045	0.66113	-3.05605	0.0022427	0.0590785
CEBPZOS	1221.01	0.685681	0.224472	3.05464	0.00225329	0.0593118
HABP4	163.767	0.758026	0.24834	3.05237	0.00227039	0.0596915
RNVU1-31	21.7979	1.29592	0.424577	3.05227	0.00227119	0.0596915
CLCNKA	47.5109	-1.72201	0.564645	-3.04972	0.00229057	0.0601471
C5orf51	1152.57	0.467595	0.153347	3.04926	0.0022941	0.0601471
MAD2L2	190.759	0.810268	0.265743	3.04907	0.00229552	0.0601471
FAXC	199.42	1.0351	0.339456	3.04929	0.00229385	0.0601471
NBEA	1749.72	-0.967833	0.317586	-3.04746	0.00230782	0.0604235
GRIA1	31.5741	-2.41407	0.792404	-3.04651	0.00231511	0.0605682
CNP	2146.29	0.550964	0.180881	3.046	0.00231908	0.0606258
CAPSL	5.94756	-4.35016	1.42847	-3.04532	0.00232434	0.0607172
AP001267.3	128.819	-0.841893	0.276494	-3.04489	0.00232766	0.0607578
AL117187.1	4.29221	-2.64909	0.87073	-3.04238	0.00234714	0.0612198
PGLYRP2	10.7062	-2.3895	0.785554	-3.04181	0.00235161	0.0612898
IGDCC3	111.24	-2.21456	0.728197	-3.04116	0.0023567	0.061376
AC079841.2	10.4526	3.64413	1.19846	3.04068	0.00236045	0.0613806
CIR1P2	3.51611	4.36881	1.43677	3.04072	0.00236012	0.0613806
MAPK8IP1	84.4508	-1.08003	0.355344	-3.03938	0.00237066	0.0614613
CRYL1	217.935	-0.750046	0.246767	-3.03949	0.00236979	0.0614613
KATNAL2	1646.46	1.34731	0.443254	3.03959	0.002369	0.0614613
AC114808.1	5.40929	4.42952	1.45738	3.03937	0.0023707	0.0614613
ATP1B3	440.345	0.795966	0.261938	3.03875	0.00237559	0.061529
SRM	901.522	0.820234	0.269939	3.03859	0.00237689	0.061529
LINC00471	17.4905	1.81987	0.599055	3.0379	0.00238232	0.061623
ZMYND19P1	15.4317	-1.99642	0.657467	-3.03653	0.00239319	0.0618083
SGCG	5.00452	-2.76173	0.909566	-3.03632	0.00239488	0.0618083
COMMD1	352.524	0.495233	0.163097	3.03643	0.00239394	0.0618083
CD47	2352.37	0.647781	0.213413	3.03534	0.00240262	0.0619617
YWHAQ	1912.98	0.668553	0.220291	3.03487	0.00240638	0.0619677
NECAP1P2	22.1648	1.98864	0.655265	3.03486	0.00240646	0.0619677
XRRA1	788.911	-0.727552	0.239846	-3.03341	0.00241807	0.0621736
ABRACL	86.753	1.34264	0.44259	3.03361	0.0024165	0.0621736
PFN1	4033.71	0.610582	0.201338	3.03261	0.00242446	0.0622912
MIR320C2	5.73847	-2.85466	0.94186	-3.03088	0.00243845	0.0625573
MSH2	392.769	0.940552	0.310309	3.03102	0.0024373	0.0625573
Z97653.1	9.53299	-2.1478	0.708845	-3.03001	0.00244548	0.0626441
KHK	33.5238	1.4446	0.476732	3.03022	0.00244376	0.0626441
RPL26P15	5.66082	-3.34758	1.10502	-3.02944	0.0024501	0.0627155
SLC7A1	1437.93	0.892899	0.294769	3.02915	0.00245241	0.0627281
AC104109.2	12.0432	-1.81341	0.598796	-3.02843	0.00245831	0.0628321
RNF41	577.191	-0.322749	0.106592	-3.02788	0.00246274	0.0628488
AC008592.4	10.4084	2.53824	0.83832	3.02777	0.00246365	0.0628488
KLK8	4.29816	5.34335	1.76484	3.02767	0.00246444	0.0628488
MASTL	211.693	0.946028	0.31256	3.02671	0.00247233	0.0630032
AC138649.2	3.42166	-3.55632	1.17566	-3.02495	0.00248671	0.0633226
TRNT1	284.599	0.573612	0.189687	3.02399	0.00249467	0.0634782
AC006517.2	8.97888	3.49129	1.15469	3.02358	0.00249801	0.0635164
RAD51	57.7453	1.31951	0.436458	3.02321	0.00250105	0.0635467
AL158829.1	12.823	1.78428	0.590252	3.02291	0.00250354	0.063563
CTD-2201I18.1	46.3299	-1.55157	0.513507	-3.02151	0.00251514	0.063717
FBXL14	183.669	-0.667129	0.220763	-3.02192	0.00251179	0.063717
RNU5D-1	9.81628	2.72061	0.900413	3.02151	0.00251517	0.063717
UBE2E3	778.259	0.674838	0.223363	3.02126	0.00251725	0.0637226
PPDPF	1654.09	-0.636441	0.210719	-3.02033	0.00252501	0.0638722
H3C8	16.4256	2.32752	0.770682	3.02008	0.00252705	0.0638769
C21orf58	303.048	0.830641	0.275087	3.01956	0.00253145	0.063941
DMAC1	403.156	0.874173	0.28954	3.01918	0.00253459	0.0639734
KIAA2013	590.929	0.747564	0.247648	3.01866	0.00253894	0.0640361
COLEC12	1052.85	-1.21255	0.401926	-3.01684	0.00255423	0.0643506
DDX55	454.235	0.423595	0.140415	3.01673	0.00255516	0.0643506
AC104316.2	3.01742	-4.36188	1.44634	-3.01582	0.00256288	0.064498
OR4K11P	4.4485	-4.26275	1.41361	-3.0155	0.00256555	0.0645178
HSPA4L	472.398	0.903259	0.299606	3.01482	0.00257133	0.0646159
AC068870.2	20.1232	-1.88845	0.626494	-3.01431	0.00257562	0.0646764
ORAI1	358.733	1.14316	0.379276	3.01406	0.00257781	0.0646841
AC079414.2	352.23	-3.76723	1.24999	-3.0138	0.00257998	0.0646916
EFCAB6-AS1	40.1751	-1.88804	0.626568	-3.0133	0.00258422	0.0647254
KITLG	382.275	-0.704551	0.233822	-3.0132	0.0025851	0.0647254
HMGN4	560.359	0.55055	0.182743	3.01271	0.0025893	0.0647835
AL133243.2	138.632	0.484738	0.160948	3.01178	0.00259725	0.0648555
SNHG32	122.248	0.773595	0.256866	3.01167	0.00259813	0.0648555
RAPGEFL1	197.255	0.939187	0.311846	3.0117	0.00259792	0.0648555
SNORA14A	12.4134	1.34743	0.44743	3.01149	0.00259973	0.0648555
ZDHHC11B	128.911	-1.51794	0.504351	-3.00968	0.00261523	0.065195
OTULIN	1035.09	0.358214	0.119076	3.00829	0.00262721	0.0653581
AL592437.1	15.7146	1.68473	0.560036	3.00826	0.00262748	0.0653581
AC013391.2	3.88775	2.66423	0.885544	3.00858	0.00262471	0.0653581
ADGRF2	11.7148	1.43253	0.476255	3.00791	0.00263055	0.0653871
PSRC1	63.2588	1.13199	0.376373	3.00762	0.00263304	0.0654017
AL021807.1	21.8016	1.97423	0.656567	3.00689	0.00263935	0.0655111
WBP1L	1886.32	-0.520571	0.173183	-3.0059	0.00264793	0.0656766
NPY5R	11.0364	-4.09967	1.36397	-3.00568	0.00264984	0.0656766
ERLIN2	1408.19	-1.03649	0.344949	-3.00476	0.00265789	0.0658146
AC015983.2	4.29473	-4.21644	1.40363	-3.00395	0.00266498	0.0658146
FAM214A	1418.02	-0.677166	0.225409	-3.00416	0.00266317	0.0658146
NSUN2	666.714	0.467672	0.155654	3.00456	0.00265964	0.0658146
LINC02883	21.6037	1.28919	0.429156	3.00401	0.00266447	0.0658146
SELENBP1	2207.51	-1.09527	0.364748	-3.00282	0.00267492	0.0660128
AC098934.2	8.33846	-2.00362	0.667442	-3.00194	0.00268266	0.0661562
PARP2	268.12	0.491392	0.163719	3.00144	0.00268709	0.066218
AL158847.1	5.0406	-4.1075	1.36876	-3.00088	0.00269198	0.0662435
C21orf91-OT1	31.0957	2.66008	0.886419	3.00093	0.00269154	0.0662435
RPL39P3	61.859	0.847703	0.28269	2.9987	0.00271135	0.0666725
CCDC159	433.683	-0.743875	0.24815	-2.99768	0.00272043	0.0668279
HEATR1	777.652	0.613104	0.204535	2.99755	0.00272156	0.0668279
TCAF2C	3.90429	-2.34766	0.783439	-2.99661	0.00273004	0.0669558
AC008514.1	13.9488	2.72114	0.908147	2.99636	0.0027322	0.0669558
IRS4	3.10349	3.50093	1.16841	2.99632	0.00273261	0.0669558
FAM167B	116.889	1.22642	0.409358	2.99595	0.00273592	0.0669891
CCNH	906.96	-0.480817	0.160546	-2.99489	0.00274546	0.0671749
RPL12P21	26.5267	-2.03825	0.680715	-2.99427	0.00275098	0.0672572
RUFY1-AS1	144.604	-0.629882	0.210376	-2.99408	0.00275274	0.0672572
CRAT37	34.1864	-3.14409	1.0503	-2.99352	0.00275781	0.0673053
PLPBP	521.91	-0.970506	0.324233	-2.99324	0.00276033	0.0673053
ZC3HC1	268.166	0.595562	0.198971	2.99321	0.00276058	0.0673053
AC119427.1	4.61345	-3.47819	1.16211	-2.99299	0.00276259	0.0673064
SH2B2	64.5309	1.25606	0.419751	2.99239	0.00276801	0.0673908
INPPL1	1693.71	-0.487816	0.163067	-2.99151	0.00277605	0.067491
H3C7	27.6932	2.25787	0.754746	2.99157	0.00277551	0.067491
AC009088.1	19.3901	-1.35474	0.452951	-2.99091	0.00278145	0.0675268
ZBTB39	425.392	-0.575516	0.19242	-2.99094	0.00278124	0.0675268
KPNB1	4857.56	0.438788	0.146794	2.98915	0.00279758	0.06771
LAMP3	109.397	1.58037	0.528726	2.98901	0.00279884	0.06771
AC138649.1	57.4847	1.59712	0.534316	2.98909	0.0027981	0.06771
AD000813.1	7.1811	2.19573	0.734428	2.98971	0.0027924	0.06771
AL445487.1	5.52303	2.32949	0.779341	2.98905	0.00279844	0.06771
GOLT1B	207.813	0.839752	0.280987	2.98858	0.00280279	0.0677331
MT-ND2	133688	1.11521	0.373172	2.98847	0.00280374	0.0677331
MTHFD2	621.722	0.929234	0.31099	2.98799	0.00280819	0.0677929
MMP7	89.1728	2.09334	0.700672	2.98762	0.00281161	0.0678278
AC022893.2	6.31335	-2.86226	0.958546	-2.98604	0.00282616	0.0680945
KIF18A	43.1823	1.97447	0.661245	2.98599	0.00282663	0.0680945
MEAK7	492.484	0.782338	0.26209	2.985	0.00283578	0.0682413
CRLF1	70.0908	1.86715	0.625531	2.9849	0.00283669	0.0682413
AC018618.1	5.7013	-5.61684	1.88224	-2.98412	0.00284395	0.0683204
AC091806.1	9.003	1.42387	0.477138	2.98419	0.00284332	0.0683204
KCNMA1	3185.61	-1.22189	0.40952	-2.98371	0.00284774	0.0683637
AZGP1P2	16.479	-3.27702	1.0993	-2.981	0.00287308	0.0689239
PPP2R2D	1197.26	-0.385787	0.129445	-2.98031	0.00287957	0.0690314
ADGRF1	234.673	2.1919	0.735527	2.98004	0.00288212	0.0690443
AL355377.3	82.0545	-0.721553	0.242199	-2.97918	0.00289025	0.0691197
CDKAL1	733.966	0.538277	0.180661	2.97949	0.00288729	0.0691197
C1QL2	10.6257	3.45451	1.1596	2.97906	0.0028913	0.0691197
LCTL	16.871	1.23089	0.413299	2.9782	0.00289949	0.0692674
ARHGEF10	464.718	0.662673	0.222654	2.97624	0.00291805	0.0696624
MICOS10	485.157	0.687139	0.230909	2.9758	0.0029223	0.0697154
METTL21AP1	21.9259	-1.38863	0.466776	-2.97495	0.0029304	0.0697919
LGI1	40.1907	-2.0532	0.690193	-2.97482	0.0029316	0.0697919
TCF7L1	1424.7	0.988916	0.332414	2.97495	0.00293033	0.0697919
AL590064.1	86.8647	-1.25338	0.421511	-2.97355	0.00294381	0.0700341
SDR42E1	286.943	1.26977	0.427124	2.97283	0.00295068	0.0701491
YBX1P2	386.907	0.814253	0.274213	2.96941	0.00298369	0.0708849
ZRANB2	1451.17	0.395604	0.133238	2.96914	0.0029863	0.0708979
CLLU1	6.09637	2.46803	0.831339	2.96874	0.00299019	0.0709412
NUTF2	1272.89	0.574243	0.19345	2.96844	0.00299318	0.0709631
RNU6-713P	5.48781	-4.90599	1.65334	-2.96732	0.00300408	0.0711726
SNRPC	347.497	0.475087	0.160136	2.96677	0.00300948	0.0712085
AC005912.1	220.482	0.668641	0.22541	2.96633	0.00301374	0.0712085
FBXL19-AS1	418.457	1.09887	0.370422	2.96653	0.00301177	0.0712085
CCL8	84.6692	1.9292	0.650368	2.96632	0.00301389	0.0712085
PREB	369.902	0.591688	0.199487	2.96605	0.00301651	0.0712216
KCNJ14	186.358	0.839538	0.28307	2.96584	0.00301861	0.0712222
KHDC1	145.451	0.844766	0.28497	2.9644	0.00303273	0.0715062
ZBTB42	626.437	-1.08115	0.3648	-2.96367	0.00303991	0.0716266
ZNF503	380.511	-1.08096	0.364918	-2.96221	0.00305437	0.0718686
LY6G6C	46.0092	-2.83917	0.958457	-2.96223	0.00305421	0.0718686
AC092171.1	172.932	-0.610609	0.206169	-2.96168	0.00305961	0.0719427
SLC25A3P2	47.5365	-1.27611	0.43097	-2.96101	0.00306629	0.0720506
YBX3P1	19.6791	1.36648	0.461526	2.96079	0.0030685	0.0720532
SEC14L1P1	33.9302	-1.23718	0.417954	-2.96008	0.00307561	0.0720697
ZNF816	119.522	-0.813865	0.275082	-2.95862	0.00309017	0.0720697
GPATCH2	1986.91	-0.478151	0.161562	-2.95956	0.00308081	0.0720697
QRSL1	332.042	0.593764	0.200582	2.96021	0.00307434	0.0720697
AL033519.3	127.317	0.602507	0.203611	2.95911	0.0030853	0.0720697
PTMAP2	999.927	0.631329	0.213294	2.9599	0.00307739	0.0720697
MXD1	697.985	0.817109	0.276136	2.95908	0.00308559	0.0720697
MTND4P35	364.102	1.02628	0.346874	2.95866	0.00308983	0.0720697
MTND3P25	49.9087	1.32427	0.447482	2.95938	0.00308262	0.0720697
AC018607.1	60.9775	1.3828	0.467342	2.95885	0.00308789	0.0720697
ARPC1A	535.716	0.699935	0.236593	2.95839	0.00309249	0.0720749
SMARCA5-AS1	78.2789	0.937855	0.317086	2.95773	0.00309916	0.0721814
CCDC138	110.101	0.933598	0.315681	2.95741	0.00310232	0.0722062
AC092745.4	64.8243	1.5156	0.512548	2.95699	0.00310662	0.0722572
DNAJC4	313.9	-0.489621	0.165616	-2.95637	0.00311288	0.0723539
MARCHF8	833.056	-0.586794	0.198504	-2.95608	0.00311575	0.0723716
ZNF165	42.9731	1.69708	0.574381	2.95462	0.00313053	0.0726659
PSMC3IP	133.096	0.746139	0.252563	2.95426	0.00313415	0.0727008
FOXQ1	26.7245	1.70349	0.576944	2.95261	0.00315097	0.0730417
RPS5P2	14.2314	2.62987	0.890855	2.95207	0.00315647	0.0731199
APMAP	1879.31	-0.62807	0.212789	-2.9516	0.00316129	0.0731721
AL078581.2	34.86	1.12089	0.379776	2.95144	0.00316298	0.0731721
RGMA	409.644	0.870241	0.294878	2.95119	0.0031655	0.0731813
AP000880.1	14.4744	2.76458	0.937223	2.94976	0.00318018	0.0734713
ANP32BP1	53.6957	0.799507	0.271068	2.94947	0.00318319	0.0734913
CHODL	28.8564	2.80706	0.951791	2.94924	0.00318561	0.0734978
CREB3L1	2124.05	-1.03234	0.350105	-2.94865	0.00319166	0.0735386
RAB6D	37.6593	-1.16087	0.393671	-2.94882	0.00318986	0.0735386
KIF9	119.325	-0.886939	0.300841	-2.9482	0.00319626	0.0735954
AC122688.4	18.5271	0.715276	0.242808	2.94585	0.0032207	0.0740589
MPP6	365.555	0.891659	0.302676	2.94591	0.00322002	0.0740589
PUM3	605.886	0.864297	0.293417	2.94563	0.00322297	0.0740615
OS9	1429.28	-0.460537	0.156413	-2.94436	0.00323623	0.0743166
HCCAT5	3.2417	-3.80499	1.29265	-2.94355	0.00324471	0.0744616
CNGB1	3.79169	1.99436	0.677687	2.9429	0.00325155	0.0745687
SPDYE12P	7.52571	-2.04086	0.693821	-2.94148	0.00326643	0.0747107
TM2D2	297.128	-0.722973	0.245751	-2.9419	0.00326208	0.0747107
DUTP2	28.0453	1.59008	0.540557	2.94155	0.0032657	0.0747107
PLA2G4E	14.361	1.7158	0.583246	2.9418	0.00326305	0.0747107
IVD	876.254	-0.61187	0.208045	-2.94104	0.00327115	0.0747688
CELF3	112.285	-1.18362	0.402559	-2.94025	0.00327949	0.0748834
LONRF2	1709.99	-1.36806	0.46557	-2.93847	0.00329834	0.0748834
SNAI3	38.3578	-1.48517	0.50548	-2.93814	0.00330184	0.0748834
AC016930.1	2.92296	-3.64038	1.23849	-2.93937	0.00328885	0.0748834
WFS1	1321.68	-0.749902	0.255234	-2.9381	0.00330229	0.0748834
WDR73	179.702	-0.515828	0.175501	-2.93917	0.00329094	0.0748834
DCLRE1C	729.44	0.464795	0.158186	2.93827	0.00330049	0.0748834
MTND4LP5	85.5863	1.03274	0.35143	2.93868	0.00329608	0.0748834
AC104958.1	94.0019	1.06747	0.363213	2.93896	0.00329317	0.0748834
MTCO1P24	53.8167	1.39816	0.475591	2.93984	0.00328378	0.0748834
AC234917.1	17.9742	2.0909	0.711483	2.93879	0.00329501	0.0748834
KIF25	25.1343	2.12657	0.72379	2.9381	0.0033023	0.0748834
AC106800.4	4.98996	-2.89856	0.986985	-2.93679	0.00331634	0.0749875
SRSF7	562.511	0.50577	0.172206	2.93701	0.00331391	0.0749875
WDR77	98.8972	0.648251	0.220745	2.93665	0.0033178	0.0749875
CALU	4643.18	0.693535	0.236124	2.93716	0.00331236	0.0749875
PFN2	1540.47	0.872325	0.296976	2.93736	0.00331019	0.0749875
PCDHGA5	133.874	-1.21201	0.412829	-2.93587	0.00332613	0.0751265
FST	296.342	-1.40667	0.47953	-2.93343	0.00335244	0.0752756
IGLV2-8	121.788	-2.20487	0.751614	-2.93352	0.00335147	0.0752756
IKZF5	367.511	-0.469768	0.160098	-2.93424	0.00334361	0.0752756
RRP15	559.347	0.567164	0.193326	2.93373	0.0033492	0.0752756
DNAJB4	187.838	0.710961	0.242354	2.93357	0.00335092	0.0752756
AC244033.1	19.3092	1.36555	0.46551	2.93345	0.00335217	0.0752756
AARD	614.081	1.95919	0.667686	2.93429	0.00334309	0.0752756
AL049820.1	10.9835	2.02205	0.688953	2.93496	0.00333594	0.0752756
AC083841.2	7.59085	2.16789	0.738811	2.93429	0.00334309	0.0752756
P2RY4	61.7719	-1.55953	0.531858	-2.93222	0.00336543	0.0753962
AL157884.3	7.4735	-2.24856	0.766828	-2.93228	0.00336481	0.0753962
AC132938.6	200.296	0.861183	0.293727	2.93192	0.00336878	0.0753962
PTTG1	34.2466	1.94435	0.66314	2.93203	0.00336755	0.0753962
AC139453.1	5.63567	4.89772	1.67037	2.93212	0.00336656	0.0753962
CD177	324.597	-3.12295	1.06606	-2.92943	0.0033958	0.0758651
RALA	603.399	0.419858	0.143326	2.92938	0.00339635	0.0758651
AC073236.1	8.30297	4.43823	1.51498	2.92956	0.00339441	0.0758651
ZNF891	884.467	0.474642	0.162058	2.92884	0.00340232	0.0758997
ATP6V1F	4098.28	0.651399	0.222395	2.92902	0.00340033	0.0758997
TNF	69.6302	1.0188	0.348192	2.92599	0.00343363	0.0765061
COL6A5	5.24919	2.18876	0.748048	2.92596	0.00343395	0.0765061
FABP7	273.374	5.09324	1.74107	2.92534	0.00344076	0.0766082
NOM1	1133.73	0.481775	0.164731	2.92461	0.00344885	0.0767385
RN7SL4P	5773.34	-1.07031	0.366071	-2.92378	0.0034581	0.076845
Z83745.1	343.233	-0.565142	0.193291	-2.92379	0.00345803	0.076845
AL353768.2	15.3153	-1.90878	0.653179	-2.92229	0.00347463	0.0771073
AGBL4-IT1	5.14341	-3.18184	1.08896	-2.92191	0.00347888	0.0771073
NLE1	231.256	0.891399	0.305067	2.92198	0.00347818	0.0771073
AC092701.1	14.708	1.41899	0.485551	2.92242	0.0034732	0.0771073
PRR13P5	119.22	-0.575176	0.19688	-2.92145	0.00348404	0.0771401
RIF1	1979.03	0.422705	0.144711	2.92103	0.00348871	0.0771401
GTF2H3	303.555	0.555093	0.190026	2.92114	0.00348753	0.0771401
TMEM30A-DT	55.6408	0.800102	0.273916	2.92098	0.00348933	0.0771401
CR381670.1	14.3514	-1.74416	0.597225	-2.92044	0.00349539	0.0772244
AC006329.1	12.418	-3.35149	1.14771	-2.92016	0.0034985	0.0772435
FZD4	624.776	-0.627937	0.215081	-2.91954	0.00350547	0.0773475
LINC00392	4.06827	4.6125	1.58084	2.91776	0.0035256	0.0777419
ZNF112	53.8113	-0.887435	0.304197	-2.91731	0.00353069	0.0778042
TM4SF19-AS1	79.6709	1.69055	0.579574	2.91689	0.00353544	0.077859
LINC00920	6.00443	-3.2796	1.12478	-2.91578	0.00354806	0.0780174
FIBP	435.942	-0.514298	0.176385	-2.91577	0.00354809	0.0780174
RCC2	3822.22	0.552743	0.189578	2.91565	0.00354944	0.0780174
RTN3P1	58.8978	0.822083	0.281976	2.91543	0.00355197	0.078023
ADAT2	297.796	0.572353	0.196335	2.91518	0.00355483	0.078036
KLHDC10	1326.63	0.593422	0.203599	2.91466	0.00356073	0.0781157
PRDM16-DT	5.67453	-2.3122	0.793483	-2.91399	0.00356845	0.078121
TOMM40	659.995	0.550218	0.188838	2.9137	0.00357168	0.078121
RNU6-1099P	86.8263	0.745661	0.255852	2.91443	0.00356342	0.078121
AC025588.1	14.2808	1.44147	0.494697	2.91384	0.00357012	0.078121
AC008569.2	22.5518	1.54728	0.531044	2.91365	0.00357234	0.078121
SLC22A4	92.8778	-1.0129	0.347669	-2.91341	0.00357508	0.0781313
RNU6-850P	215.859	0.968363	0.332501	2.91236	0.00358709	0.078344
STK24	401.097	0.623843	0.214234	2.91197	0.0035916	0.0783927
BX322639.1	71.2682	1.52574	0.524401	2.90948	0.0036203	0.0789689
AL391839.1	8.24631	2.52155	0.866783	2.90909	0.00362479	0.0790167
SMC6	722.584	0.504766	0.173558	2.90835	0.00363346	0.0791555
OTOGL	8.79294	-2.25338	0.774875	-2.90806	0.00363684	0.0791611
SOX7	174.272	1.17843	0.405249	2.90793	0.00363832	0.0791611
HSD52	20.0165	1.46797	0.504933	2.90725	0.0036462	0.0792823
AC145207.5	286.564	0.854755	0.294045	2.90688	0.00365051	0.0793005
CALML4	42.4301	1.50938	0.519262	2.90678	0.00365165	0.0793005
MSH5-SAPCD1	8.88242	1.91736	0.659675	2.90653	0.00365467	0.079316
GART	705.07	0.458575	0.157838	2.90536	0.00366831	0.0795602
AC004890.1	14.8052	1.17279	0.403692	2.90517	0.00367055	0.0795602
BCAS1	1309.92	-1.60949	0.554169	-2.90432	0.00368047	0.0796698
AL845331.2	19.6425	-2.58156	0.888994	-2.90392	0.00368527	0.0796698
VEZT	1706.17	-0.492503	0.169606	-2.9038	0.00368665	0.0796698
CCDC47	1138.07	0.461919	0.159033	2.90454	0.00367797	0.0796698
SEC61B	330.833	0.68473	0.235828	2.90351	0.00369006	0.0796698
CFAP20DC	96.1757	1.41934	0.488861	2.90336	0.00369183	0.0796698
CKS2	54.1	1.98338	0.683046	2.90373	0.00368751	0.0796698
AC120036.4	11.2151	-2.31609	0.797919	-2.90267	0.00369998	0.0797956
UBE2V2P3	10.2899	1.50776	0.519695	2.90124	0.00371685	0.0801093
Z99496.2	12.4345	-2.661	0.917296	-2.90092	0.00372075	0.0801429
STRN	1258.2	0.631769	0.21781	2.90055	0.00372514	0.0801873
ITGBL1	957.537	-1.13389	0.391081	-2.89937	0.00373918	0.0804199
MYC	398.205	1.2479	0.430422	2.89925	0.00374062	0.0804199
AL133368.1	90.6266	-1.43139	0.493962	-2.89778	0.0037581	0.0804639
HOXA13	6.85344	-2.40835	0.83136	-2.89688	0.00376889	0.0804639
CBR3-AS1	1531.56	-0.996456	0.343871	-2.89776	0.00375843	0.0804639
CLN3	462.153	-0.792517	0.273591	-2.89673	0.00377076	0.0804639
TARS3	177.889	-0.747715	0.258088	-2.89713	0.00376593	0.0804639
DDA1	550.813	0.522176	0.180133	2.89884	0.00374547	0.0804639
PLAA	276.835	0.709409	0.244781	2.89814	0.00375381	0.0804639
CEP131	202.453	0.742561	0.256207	2.89828	0.00375215	0.0804639
TRMT10C	173.37	0.788475	0.272139	2.89732	0.00376363	0.0804639
AC068831.6	67.5547	1.24229	0.428857	2.89674	0.00377062	0.0804639
AL023284.4	22.7277	1.44991	0.500525	2.89677	0.00377023	0.0804639
AC092720.3	13.297	2.76265	0.953226	2.89821	0.00375297	0.0804639
AL157387.1	325.224	-2.52904	0.873206	-2.89627	0.0037763	0.0805321
RN7SL116P	14.6895	-1.49426	0.516066	-2.89548	0.00378581	0.0806055
AL136304.1	20.6938	-1.51116	0.521951	-2.8952	0.00378912	0.0806055
SHROOM1	1796.2	-1.92628	0.665234	-2.89565	0.00378377	0.0806055
OR10AB1P	11.2556	-2.99705	1.03514	-2.89533	0.00378765	0.0806055
NPLOC4	4061.33	0.575145	0.198756	2.89373	0.00380699	0.0809356
POP7	182.313	0.784659	0.271183	2.89347	0.00381014	0.0809525
AL365204.1	18.3897	-2.49354	0.862093	-2.89243	0.0038228	0.0809712
NAT2	5.14602	-3.7843	1.30832	-2.89249	0.00382203	0.0809712
ZNF605	782.619	0.544366	0.188161	2.89308	0.00381484	0.0809712
SNAP47	436.199	0.601394	0.207894	2.8928	0.0038183	0.0809712
CENPP	482.849	0.750273	0.259348	2.89293	0.00381671	0.0809712
KRTAP5-8	15.3234	-2.18634	0.756012	-2.89194	0.00382872	0.0810468
AL136985.2	80.1276	1.07932	0.373291	2.89137	0.00383568	0.0810943
USP12PX	4.376	2.36295	0.817229	2.89142	0.0038351	0.0810943
AC010181.1	11.4845	-2.98337	1.03218	-2.89035	0.00384807	0.0811626
CYP26A1	6.80741	-3.0453	1.05348	-2.89071	0.00384371	0.0811626
ARHGEF17	2102.99	-0.469579	0.162466	-2.89033	0.00384836	0.0811626
CCT7	781.842	0.707549	0.244777	2.89058	0.00384529	0.0811626
GRPEL2	801.379	0.470622	0.162852	2.88988	0.00385387	0.081229
GALK1	87.9372	0.919976	0.318446	2.88896	0.00386519	0.0813678
FAM72B	7.82824	2.83553	0.981485	2.88902	0.00386439	0.0813678
ST8SIA6	266.695	-1.68921	0.584993	-2.88758	0.00388217	0.0816754
CFAP206	4.36599	-3.54815	1.22905	-2.8869	0.00389058	0.0818022
TNNI2	64.3571	2.09968	0.727414	2.8865	0.00389558	0.0818571
CDCA7L	154.669	1.15022	0.398567	2.88589	0.00390303	0.0819635
YPEL2	1080.85	-0.665609	0.230756	-2.88447	0.00392067	0.0822316
LRRC8B	570.38	0.802375	0.278151	2.88467	0.00391822	0.0822316
RN7SL605P	6.41568	1.74195	0.603942	2.88429	0.00392297	0.0822316
ACTL6A	299.408	0.681552	0.236328	2.88392	0.00392752	0.082277
Z97055.1	19.8424	-1.84631	0.640398	-2.88307	0.00393826	0.0824516
ACTRT3	22.7915	1.45035	0.503094	2.88286	0.0039408	0.0824547
B3GNT10	53.0306	0.872821	0.302833	2.88218	0.00394928	0.0825448
FAM133FP	19.2298	0.89787	0.31153	2.88213	0.00394991	0.0825448
AL356056.2	35.358	1.70991	0.593657	2.8803	0.00397295	0.0829758
AP003783.1	345.543	-1.19363	0.414447	-2.88006	0.00397601	0.0829893
AC002525.1	81.3985	-1.11503	0.387188	-2.87981	0.00397913	0.083004
CRY2	1109.02	-0.603994	0.209803	-2.87887	0.00399104	0.0832019
AC017006.2	31.3172	-1.28435	0.446167	-2.87862	0.00399416	0.0832165
AC079753.2	12.3309	1.81375	0.630135	2.87836	0.00399751	0.0832359
AC092910.1	119.201	0.908947	0.315852	2.87776	0.0040051	0.0833434
OPN4	4.08961	-3.16415	1.09963	-2.87746	0.00400891	0.0833723
AC140912.1	4.46457	-2.57144	0.893971	-2.87643	0.00402204	0.0835948
AL031963.3	16.4084	-1.58117	0.549788	-2.87596	0.00402804	0.0836687
AC091057.2	6.09011	3.37719	1.17436	2.87576	0.0040305	0.0836694
AC078925.4	9.21395	-2.48134	0.862973	-2.87534	0.00403595	0.0836814
AC004584.3	163.422	0.529904	0.184292	2.87534	0.00403591	0.0836814
PDSS1	117.002	0.902437	0.313931	2.87463	0.00404495	0.0838175
GDI2	2256.39	0.628211	0.218562	2.8743	0.00404928	0.0838567
RBM22P4	7.23858	-2.03076	0.706609	-2.87396	0.00405364	0.0838964
MMS19	1446.28	-0.354036	0.123198	-2.87372	0.00405671	0.0839095
CEP78	857.153	0.519022	0.180656	2.87298	0.00406614	0.084054
MIR3975	59.8941	-1.22124	0.425345	-2.87117	0.00408956	0.0842379
CFAP69	213.039	-0.904457	0.315015	-2.87116	0.00408974	0.0842379
WWC2	696.604	-0.674758	0.235004	-2.87126	0.00408836	0.0842379
DHTKD1	1275.45	0.604029	0.210357	2.87144	0.00408603	0.0842379
AL078604.2	10.9406	2.07201	0.721648	2.87122	0.00408887	0.0842379
RHEBP3	23.5944	2.79456	0.973013	2.87207	0.00407796	0.0842379
AC103952.1	18.7286	1.75116	0.610028	2.87063	0.0040966	0.0843286
OTUD4	1340.93	0.409085	0.142519	2.87039	0.00409968	0.0843415
MT-TY	650.686	0.758774	0.264366	2.87017	0.00410254	0.0843498
MFN1	804.201	0.416867	0.145265	2.8697	0.00410855	0.084423
CYBRD1	3654.49	-0.950817	0.331381	-2.86926	0.00411435	0.0844412
SMIM29	341.335	-0.696241	0.242647	-2.86935	0.00411315	0.0844412
SHMT1P1	14.4317	-1.99021	0.693687	-2.86904	0.0041172	0.0844493
ABCC5	4188.62	-0.885642	0.308802	-2.86799	0.00413087	0.0846286
E2F6	158.555	0.674032	0.235009	2.86811	0.00412928	0.0846286
CRYBG3	696.379	0.667832	0.232924	2.86717	0.00414167	0.0847994
CDH3	669.357	1.90546	0.664632	2.86694	0.00414455	0.0848079
SHROOM2	558.725	-0.922434	0.321893	-2.86565	0.00416152	0.0851044
MIR548T	37.715	-1.56869	0.54763	-2.86451	0.0041766	0.0853113
POLR1C	471.957	0.546632	0.190821	2.86463	0.00417498	0.0853113
TTC8	374.975	-0.646856	0.225874	-2.86379	0.00418609	0.0854545
PARD3B	697.682	-0.655854	0.229199	-2.86151	0.00421632	0.0859694
RNVU1-34	3.16659	5.04735	1.76386	2.86153	0.00421602	0.0859694
AC112487.2	4.87918	-4.08761	1.42862	-2.86122	0.0042201	0.0859954
TRIP11	1959.55	-0.414143	0.144799	-2.86011	0.00423489	0.0860928
AL445248.1	483.179	0.528306	0.184686	2.86057	0.00422883	0.0860928
ABCF1	2247.76	0.572736	0.200236	2.86031	0.00423233	0.0860928
STARD7	3328.56	0.612735	0.214228	2.86019	0.00423384	0.0860928
GTF3C5	789.513	0.608049	0.212616	2.85984	0.00423851	0.0861155
SH3GL1	1243.11	0.563132	0.196956	2.85917	0.00424748	0.0862466
LINC01558	14.974	-2.0064	0.702135	-2.85757	0.00426895	0.0865986
AL354710.2	11.03	2.03062	0.710627	2.85751	0.00426985	0.0865986
SEH1L	582.717	0.57335	0.200674	2.85712	0.00427503	0.0866524
AC128688.1	26.8625	-2.5345	0.887337	-2.8563	0.00428613	0.0868208
NPIPB7	58.6029	-0.917536	0.321265	-2.85601	0.00429003	0.0868208
CENPW	17.0792	2.89535	1.0138	2.85594	0.00429091	0.0868208
RPS6P25	104.513	0.773123	0.27073	2.8557	0.00429425	0.0868373
ZNF860	85.8598	-1.34257	0.470298	-2.85473	0.00430736	0.087
AP000802.1	2.91215	-3.64456	1.27666	-2.85477	0.00430685	0.087
MTND4P24	129.836	1.50331	0.526695	2.85422	0.00431424	0.0870879
IL17D	16.2362	-2.23593	0.783602	-2.8534	0.0043254	0.0871679
DMWD	1114.47	0.416116	0.145819	2.85365	0.00432196	0.0871679
HOXA1	18.0176	1.22478	0.429241	2.85337	0.00432581	0.0871679
UQCRH	1152.24	0.73219	0.256702	2.8523	0.00434041	0.087372
AC017083.1	52.0602	0.785731	0.275477	2.85226	0.00434102	0.087372
GGTA2P	9.97724	-2.17702	0.763512	-2.85133	0.00435368	0.0875242
E2F3	550.527	0.78768	0.276245	2.85138	0.00435294	0.0875242
MCEMP1	12.7802	1.93876	0.680126	2.8506	0.00436373	0.087675
RNY4P7	16.2059	1.85446	0.650632	2.85024	0.00436866	0.0877228
GATA3	11584.5	-1.0397	0.364834	-2.84978	0.00437494	0.0877975
AC005786.4	12.5548	2.03773	0.715108	2.84954	0.00437831	0.087814
MT-ND4L	41873.1	0.930235	0.3266	2.84824	0.00439623	0.088122
MFHAS1	417.765	0.690579	0.242497	2.84779	0.00440246	0.0881449
AC018931.1	9.22316	2.79264	0.980635	2.84778	0.0044025	0.0881449
ABCF2	213.093	0.649259	0.22802	2.84738	0.00440811	0.0882059
CPA3	128.454	-1.65843	0.582565	-2.84678	0.00441639	0.0882859
AC092757.1	3.01997	-3.34444	1.17499	-2.84635	0.00442239	0.0882859
STS	451.117	-0.975674	0.342752	-2.84659	0.00441901	0.0882859
SLC43A3	209.385	0.874455	0.307205	2.84649	0.00442048	0.0882859
GCLM	270.189	0.742012	0.260764	2.84553	0.00443381	0.0884364
KRT5	239.815	2.34672	0.824731	2.84544	0.00443507	0.0884364
G2E3	583.466	0.49421	0.173777	2.84394	0.00445597	0.0888017
DGAT2	169.448	1.09883	0.386418	2.84364	0.00446021	0.0888346
AC087623.3	14.4233	-1.51209	0.531839	-2.84314	0.00446719	0.0888787
SOX9-AS1	122.752	1.32389	0.46565	2.84311	0.00446759	0.0888787
AC244669.1	14.6	-1.49547	0.526087	-2.84264	0.00447422	0.0889591
AL355377.1	30.8025	-1.25012	0.439835	-2.84225	0.00447961	0.0890149
AC110994.3	45.4853	-0.761206	0.267901	-2.84137	0.004492	0.0890551
EIF4BP3	65.3632	-0.729213	0.256592	-2.84192	0.00448426	0.0890551
AC025040.2	16.8428	1.34392	0.472968	2.84146	0.00449068	0.0890551
TMEM74	9.64767	2.73881	0.963894	2.8414	0.00449155	0.0890551
AL121917.1	33.7077	-1.4088	0.495945	-2.84063	0.0045024	0.0891402
MICA	281.987	-0.737128	0.259505	-2.84052	0.00450407	0.0891402
TRIP6	770.031	0.767023	0.270001	2.84081	0.00449987	0.0891402
ARFIP2	1294.66	-0.599075	0.210923	-2.84025	0.00450782	0.089163
REEP5	1245.22	-0.663065	0.233513	-2.83952	0.00451815	0.089316
YOD1	167.902	0.910302	0.320609	2.83929	0.00452139	0.0893287
SELENOI	471.656	0.775532	0.273186	2.83884	0.00452779	0.0894036
AC024075.3	12.232	-1.83484	0.646664	-2.83739	0.00454841	0.0897078
TTLL4	1310.85	0.693141	0.244282	2.83746	0.00454737	0.0897078
AL627389.1	38.2346	-1.60911	0.567271	-2.83657	0.00456004	0.0898596
ARHGEF9	847.142	0.38754	0.136653	2.83593	0.00456918	0.0898596
HSBP1L1	268.23	0.685512	0.241717	2.83601	0.00456804	0.0898596
SYCE2	58.2009	0.962566	0.339382	2.83623	0.00456495	0.0898596
HSPA8P5	40.0804	0.987826	0.348309	2.83606	0.00456738	0.0898596
AL031717.1	160.168	-0.774621	0.273177	-2.8356	0.00457393	0.0899016
MIR4777	6.07111	-2.62216	0.924995	-2.83478	0.00458571	0.0900459
SCAND1	228.339	-0.602653	0.212597	-2.83473	0.00458651	0.0900459
VPS72	659.468	0.849293	0.299627	2.8345	0.00458977	0.0900516
H4C3	249.468	0.911166	0.321474	2.83434	0.00459204	0.0900516
SLC4A1AP	446.049	0.797779	0.281507	2.83396	0.00459756	0.0901086
AC079075.1	9.44307	-2.73914	0.966695	-2.83351	0.00460395	0.0901824
ZNF436	604.808	-0.513349	0.181241	-2.83242	0.00461977	0.0904406
HDAC2	1326.09	0.689591	0.243527	2.83168	0.00463042	0.0905977
TRAPPC3	751.581	0.381637	0.134789	2.83137	0.00463486	0.0906328
SATB2	328.815	-1.05891	0.374044	-2.83097	0.00464066	0.0906947
DSC2	734	1.17425	0.415427	2.8266	0.0047045	0.0918901
TUBBP1	50.0019	0.937568	0.331828	2.82546	0.00472124	0.0921125
AL356534.1	178.013	1.06554	0.377103	2.8256	0.00471916	0.0921125
NBDY	200.258	-0.673605	0.238443	-2.82502	0.0047278	0.0921881
DNASE1L2	32.9728	-1.60269	0.567542	-2.82392	0.00474408	0.092399
AC079328.1	11.035	1.55016	0.548939	2.82392	0.00474399	0.092399
RN7SL502P	23.8737	1.63645	0.579533	2.82374	0.00474668	0.092399
ZNF419	209.001	-0.634813	0.224848	-2.8233	0.00475319	0.0924709
CUX1	2852.23	-0.351028	0.124355	-2.8228	0.00476062	0.0924709
LRRC8C	395.792	0.988363	0.350121	2.82292	0.00475891	0.0924709
GBP1P1	61.0842	1.61192	0.571043	2.82277	0.00476113	0.0924709
ISY1	274.508	0.491079	0.173989	2.82247	0.00476556	0.0925046
ATP8A2	128.027	-1.81035	0.641465	-2.82222	0.00476927	0.0925245
IGFBP2	384.044	-1.28838	0.456572	-2.82185	0.0047748	0.0925273
UNC80	17.9012	1.60698	0.569462	2.82193	0.00477352	0.0925273
AC104849.1	5.38824	-2.94917	1.0454	-2.8211	0.00478595	0.0925437
KRT8	2507.55	-0.848791	0.300876	-2.82107	0.00478642	0.0925437
HMGB1P5	241.031	0.562596	0.199426	2.82107	0.0047864	0.0925437
AC027307.3	24.4173	1.61167	0.571288	2.82112	0.00478568	0.0925437
MIR8073	2.97157	-3.66942	1.30091	-2.82066	0.00479257	0.0925585
AC019270.1	79.3176	-0.953373	0.337977	-2.82082	0.00479005	0.0925585
MIR218-2	11.4173	-2.53512	0.898863	-2.82036	0.00479696	0.0925914
RNU6ATAC27P	15.8344	1.38579	0.49142	2.81998	0.00480272	0.0926505
MIR4500HG	52.397	1.9998	0.709287	2.81945	0.00481065	0.0927513
RN7SL674P	87.5009	-1.14473	0.40612	-2.81869	0.00482201	0.0928662
AC025580.2	209.191	-1.28733	0.456685	-2.81886	0.00481941	0.0928662
FSIP1	101.276	-2.0632	0.73202	-2.8185	0.00482481	0.0928682
MIR1205	8.91829	2.93734	1.04267	2.81714	0.00484538	0.0932118
AL354984.2	7.58338	-4.19814	1.49101	-2.81562	0.00486827	0.0935999
LINC00643	4.82336	2.39353	0.850147	2.81543	0.00487118	0.0936034
ZRSR2	647.339	-0.534757	0.189996	-2.81457	0.0048843	0.0938031
PSMB7	1148.54	0.528478	0.187855	2.81322	0.00490486	0.094123
AC008735.2	1112.64	0.568758	0.202181	2.81311	0.00490643	0.094123
ST13P4	12.055	-1.5023	0.53418	-2.81235	0.00491807	0.0942937
CHST14	85.1168	-0.989236	0.351836	-2.81164	0.00492892	0.094449
DDX3P2	21.3555	-1.39316	0.495652	-2.81077	0.00494233	0.0945677
CAB39L	321.76	-0.87803	0.312406	-2.81054	0.00494589	0.0945677
C1orf131	348.804	0.690595	0.245733	2.81034	0.00494887	0.0945677
WDR45B	1771.4	0.728317	0.259124	2.81068	0.00494365	0.0945677
ANKRD33	47.3066	2.65148	0.943421	2.8105	0.00494653	0.0945677
ARFGEF3	3957.58	-0.761805	0.271149	-2.80954	0.00496125	0.09475
GFM2	151.479	-0.568078	0.202241	-2.80892	0.0049708	0.09475
NFKBID	372.914	0.485004	0.172669	2.80887	0.00497162	0.09475
KDM1B	473.283	0.658188	0.234296	2.80922	0.00496622	0.09475
TMEM104	719.695	0.776902	0.276593	2.80883	0.00497219	0.09475
FYB2	87.0109	-1.4662	0.522166	-2.80792	0.00498634	0.0949321
MTCO2P12	2736.19	1.00635	0.358427	2.80768	0.00499003	0.0949321
MLIP	6.62695	2.3959	0.853335	2.80769	0.00498975	0.0949321
RN7SL403P	18.08	1.3883	0.494518	2.80738	0.00499469	0.0949681
AL008727.1	138.856	-1.02845	0.366421	-2.80674	0.00500453	0.0951027
AC136469.2	20.4919	1.95148	0.69551	2.80583	0.00501872	0.0953197
AL354740.1	45.7307	-1.50119	0.535307	-2.80436	0.00504172	0.0954096
RN7SL362P	4.74306	-2.98571	1.06476	-2.80412	0.00504546	0.0954096
IGHV1-69-2	4.4828	-3.15572	1.12543	-2.80402	0.00504694	0.0954096
MKNK2P1	5.35794	-3.18373	1.13543	-2.80398	0.00504756	0.0954096
AL008582.1	32.1001	-0.989154	0.352702	-2.8045	0.0050394	0.0954096
ATG2B	1064.08	-0.486098	0.173315	-2.80471	0.0050362	0.0954096
EYA3	954.772	0.512217	0.182668	2.80409	0.00504585	0.0954096
SIGMAR1	1363.41	0.77855	0.277526	2.80532	0.00502666	0.0954096
FBXW11P1	15.9743	1.11457	0.397505	2.80393	0.00504844	0.0954096
AL391121.1	78.7666	-0.817816	0.291772	-2.80293	0.00506404	0.095652
AL390728.3	17.1965	-1.87866	0.670341	-2.80255	0.00507007	0.0957132
AC007731.5	6.56212	-3.99901	1.42743	-2.80154	0.00508589	0.0959592
ZNF394	664.966	0.385659	0.137687	2.80098	0.00509469	0.0960725
CCT6A	1229.23	0.648232	0.23149	2.80026	0.00510619	0.0961837
AC079922.1	43.71	0.705423	0.251913	2.80026	0.00510613	0.0961837
LILRA2	50.3495	-1.07335	0.38347	-2.79904	0.00512548	0.0964416
RBM42	714.658	0.454587	0.162398	2.79922	0.00512269	0.0964416
PRXL2AP1	9.23834	-2.25747	0.806735	-2.79829	0.00513747	0.0966143
AL357134.1	23.3239	-1.54302	0.551473	-2.79799	0.00514213	0.096649
TM4SF18	671.116	-1.51148	0.540266	-2.79766	0.00514746	0.0966962
RBM15	590.396	0.493103	0.176279	2.79728	0.00515342	0.0967291
RBM17	941.068	0.633214	0.226383	2.79709	0.00515645	0.0967291
AC107075.1	53.172	0.875327	0.31295	2.79702	0.00515765	0.0967291
AC020558.6	6.60262	-3.1528	1.12754	-2.79619	0.00517095	0.0968759
CPEB4	2025.04	-0.410007	0.146659	-2.79565	0.00517956	0.0968759
CDC5L	844.682	0.431322	0.154271	2.79587	0.00517607	0.0968759
AC022165.1	39.5696	0.930316	0.33276	2.79575	0.0051779	0.0968759
AC107081.3	23.3766	1.12617	0.402783	2.79597	0.00517448	0.0968759
NCKAP5L	565.347	-0.537853	0.19247	-2.79449	0.00519822	0.0969235
EXOSC2	639.058	0.598189	0.214064	2.79444	0.00519903	0.0969235
ACTR3B	206.306	0.870836	0.311592	2.7948	0.0051932	0.0969235
RMI1	79.3381	0.902152	0.322824	2.79456	0.00519705	0.0969235
AC022001.2	45.0523	1.22546	0.438465	2.79489	0.0051918	0.0969235
AC024559.1	4.37753	2.82992	1.01241	2.79525	0.005186	0.0969235
SLC24A5	60.2701	1.07522	0.38484	2.79395	0.00520687	0.096973
CXCL10	229.072	1.65765	0.593307	2.79392	0.00520732	0.096973
SNX33	1145.95	-0.467051	0.167189	-2.79355	0.00521324	0.0970305
KRT18P8	42.7507	-1.00416	0.359539	-2.79291	0.00522368	0.0971198
MAP2K2	1302.44	0.427189	0.15295	2.79299	0.00522232	0.0971198
KCNC2	51.8942	-3.16442	1.13345	-2.79184	0.00524087	0.097347
KDM6A	2349.91	-0.461532	0.165317	-2.7918	0.00524156	0.097347
SOX17	38.2108	1.11353	0.39896	2.79107	0.00525335	0.0975131
WDR86	89.4899	-0.988703	0.354271	-2.79081	0.00525759	0.0975392
RET	470.695	-1.81735	0.651423	-2.78981	0.00527388	0.0976867
WDFY3-AS2	95.315	-0.919006	0.329416	-2.7898	0.00527406	0.0976867
PNP	149.833	0.833102	0.298621	2.78982	0.00527366	0.0976867
AC078882.1	22.432	-5.50095	1.97231	-2.78909	0.00528561	0.0977426
LINC02411	12.4958	-6.74947	2.41983	-2.78924	0.00528321	0.0977426
AL359764.2	21.8325	0.729875	0.26167	2.7893	0.00528229	0.0977426
EIF4BP5	58.8793	-1.04932	0.376319	-2.78838	0.00529727	0.0978528
DNMBP	646.815	-0.876204	0.314217	-2.78854	0.00529469	0.0978528
AC027128.1	6.22944	3.92846	1.40916	2.78781	0.00530655	0.0979717
AP000944.1	9.55274	1.0826	0.388495	2.78664	0.00532576	0.0982736
AL031009.1	170.068	-0.698364	0.250682	-2.78586	0.00533865	0.0984057
RPS27AP13	3.8042	3.28894	1.18051	2.78603	0.00533582	0.0984057
FKBP1AP1	44.5131	-1.05666	0.379354	-2.78542	0.00534585	0.0984329
MKLN1	1572.34	0.393575	0.141296	2.78547	0.00534498	0.0984329
AP002762.2	84.993	1.18182	0.424332	2.78514	0.0053505	0.0984658
SCLT1	426.392	0.477394	0.171444	2.78454	0.00536031	0.0985511
AC010973.1	91.8443	0.78435	0.281696	2.78438	0.00536297	0.0985511
YES1	553.368	0.87841	0.315483	2.78434	0.00536373	0.0985511
OR14K1	5.53205	3.05933	1.09901	2.78372	0.00537401	0.0986871
LINC01948	464.32	1.68471	0.605257	2.78346	0.00537824	0.098712
C17orf67	88.5863	0.943087	0.33885	2.7832	0.00538263	0.0987399
TMEM132B	14.8697	-1.95974	0.704194	-2.78296	0.00538661	0.0987602
FAM86FP	37.6652	-1.66129	0.597002	-2.78271	0.00539063	0.0987812
AL731575.1	52.2208	-1.91923	0.689916	-2.78183	0.00540528	0.0989969
PRR15	372.025	-1.36155	0.489502	-2.7815	0.00541086	0.0990211
SYN1	41.2575	1.4542	0.522828	2.78141	0.00541236	0.0990211
MT-CO2	94034.3	0.991403	0.356489	2.78102	0.00541877	0.0990856
LCAL1	47.5274	1.99509	0.717599	2.78024	0.00543192	0.0992734
UBALD2	275.854	0.726348	0.261271	2.78006	0.00543488	0.0992746
RPS16	1771.08	0.56595	0.203622	2.77941	0.00544577	0.0994207
IGKV3-7	4.25707	-2.85557	1.02753	-2.77907	0.00545143	0.0994712
PSMB5	587.872	0.721995	0.259887	2.77811	0.00546763	0.0997138
COQ7	291.805	-0.623486	0.224454	-2.77779	0.00547306	0.09976
AC046158.3	256.402	-1.08722	0.391425	-2.7776	0.0054762	0.0997643
AC091691.3	32.3585	1.50274	0.541108	2.77715	0.00548376	0.0998491
ISG20L2	1405.55	0.44044	0.158639	2.77637	0.00549704	0.100038
RPL29P11	24.1412	-1.13637	0.409429	-2.77549	0.00551188	0.100255
HDAC3	431.343	0.415896	0.149871	2.77503	0.00551968	0.100344
AC080013.1	568.79	0.924779	0.333301	2.7746	0.00552689	0.100422
APOLD1	123.948	0.839701	0.302674	2.77428	0.00553248	0.10047
BHMT	14.2463	-1.41456	0.509931	-2.77402	0.00553688	0.100497
LAMTOR5	413.354	0.567154	0.204476	2.77369	0.00554248	0.100545
SNX19P3	13.6642	-2.17654	0.785024	-2.77257	0.00556155	0.100576
LTBP2	3587.38	-0.745301	0.268747	-2.77325	0.00555003	0.100576
PPIL2	1071.39	-0.416528	0.150195	-2.77324	0.00555007	0.100576
DRG1	545.303	0.565656	0.204036	2.77233	0.00556566	0.100576
PEX13	698.638	0.629924	0.227215	2.77237	0.00556496	0.100576
AC015813.6	251.672	0.79302	0.286055	2.77226	0.0055668	0.100576
SNHG16	497.537	0.794181	0.286395	2.77302	0.00555381	0.100576
AC005514.1	39.1216	1.42609	0.514422	2.77222	0.00556758	0.100576
SNRPD1	490.923	0.575341	0.207618	2.77115	0.00558586	0.100853
UGT3A2	4.64385	-2.57732	0.930123	-2.77095	0.00558934	0.100863
TDRD9	48.7736	1.73508	0.626426	2.76981	0.00560897	0.101111
LINC02254	9.37886	1.97977	0.71475	2.76988	0.00560763	0.101111
AOX2P	7.42889	-2.59434	0.936922	-2.76901	0.00562277	0.101307
AL139393.1	17.2456	-1.40191	0.506345	-2.76868	0.00562841	0.101356
ACTG1P9	20.6753	1.06259	0.383878	2.76804	0.00563943	0.101501
C18orf54	78.8563	0.863008	0.311811	2.76773	0.00564476	0.101544
GPATCH11	371.998	0.565149	0.204207	2.76753	0.00564834	0.101553
KDM7A-DT	188.97	0.861423	0.311279	2.76736	0.00565118	0.101553
SLC18A2	33.3305	-1.33507	0.482506	-2.76695	0.00565839	0.101629
AL157396.1	23.879	-2.29868	0.830837	-2.7667	0.00566266	0.101653
DNTTIP2	614.56	0.416343	0.150509	2.76624	0.00567071	0.101744
LINC01588	363.143	0.841771	0.304327	2.76601	0.00567475	0.101764
MDC1	1575.96	0.461262	0.166772	2.76582	0.00567794	0.101768
OPRD1	416.027	1.89192	0.684099	2.76556	0.00568258	0.101798
DEPTOR	194.606	-0.993812	0.359394	-2.76525	0.005688	0.101842
SERPINB8	247.418	0.743964	0.269068	2.76497	0.00569283	0.101875
SPDEF	969.596	-1.29749	0.469446	-2.76387	0.00571205	0.102166
AC006020.1	3.31317	-2.43902	0.882607	-2.76343	0.00571975	0.102251
CCDC160	21.9827	-1.90178	0.688505	-2.76219	0.00574154	0.102573
KRTDAP	5.80319	-3.51273	1.27178	-2.76206	0.00574373	0.102573
RNF148	7.40876	-2.52887	0.915907	-2.76105	0.00576156	0.102838
AL078645.1	16.5586	-1.41655	0.513158	-2.76046	0.00577194	0.102863
KLF15	31.338	-0.905556	0.328043	-2.76048	0.0057716	0.102863
ATF3	70.0933	1.52982	0.554162	2.76061	0.00576941	0.102863
LINC00240	88.4082	1.38696	0.502504	2.7601	0.00577836	0.102924
OGG1	959.17	0.473067	0.171422	2.75967	0.00578597	0.103006
ATP7A	515.13	-0.362056	0.131263	-2.75825	0.00581116	0.103347
PON1	24.85	2.10979	0.764879	2.75833	0.00580974	0.103347
AP000864.1	4.19355	-3.8525	1.39702	-2.75766	0.00582158	0.103479
IFI27L2	475.848	-0.771263	0.279724	-2.75723	0.00582939	0.103564
AC017037.2	3.39455	-3.87169	1.40451	-2.7566	0.00584051	0.103708
AL357873.1	92.4873	-1.74133	0.631767	-2.75628	0.00584624	0.103742
SNX25	405.72	-0.750153	0.272173	-2.75616	0.00584844	0.103742
AC004884.2	33.0801	0.942708	0.342077	2.75584	0.00585422	0.103791
SMIM1	68.6892	-1.34298	0.487381	-2.75552	0.00585998	0.103839
AP002812.4	7.60523	-3.26673	1.18561	-2.75531	0.00586366	0.103851
TDRD12	42.8793	-1.37567	0.499417	-2.75455	0.00587723	0.104017
ARHGEF39	88.1732	0.999482	0.362861	2.75445	0.0058791	0.104017
AL358115.1	280.358	0.706179	0.256415	2.75405	0.00588636	0.104092
SH3BP2	2435.81	0.609628	0.221388	2.75366	0.00589331	0.104162
UNC5B	2809.09	-0.784783	0.285036	-2.75328	0.00590015	0.104175
MAGOH	181.794	0.634672	0.230509	2.75335	0.00589891	0.104175
AC009102.2	5.53326	-2.69888	0.980377	-2.7529	0.00590708	0.104244
CAD	844.376	0.658636	0.239293	2.75243	0.00591554	0.10434
TMSB15A	6.77421	3.6685	1.33325	2.75155	0.00593133	0.104565
ZNF366	70.4903	-0.877611	0.319039	-2.75079	0.00594509	0.104754
FGFR1	4508.25	-1.22778	0.446424	-2.75024	0.00595509	0.104854
GLCE	589.372	-0.696664	0.253319	-2.75014	0.0059569	0.104854
PSME2P2	18.2592	1.08308	0.393877	2.74979	0.00596331	0.104913
DPEP1	28.4154	-1.16876	0.425063	-2.74961	0.00596666	0.104919
HMCES	167.27	0.566231	0.20596	2.74923	0.00597361	0.104987
AC091544.2	349.648	-1.45899	0.530777	-2.74879	0.00598155	0.105041
HTR3B	13.9171	1.17037	0.425804	2.74862	0.0059847	0.105041
PLEKHG4B	699.423	1.32776	0.483075	2.74856	0.00598585	0.105041
KCNG3	17.2532	2.32065	0.844392	2.74831	0.00599038	0.105067
LRP10	3704.62	-0.317687	0.115635	-2.74733	0.00600818	0.105325
COL26A1	13.4567	3.07276	1.11858	2.74703	0.0060137	0.105368
GPR35	94.4017	-0.831421	0.302723	-2.74648	0.00602388	0.105493
ANKRD49	200.447	-0.596573	0.217253	-2.74598	0.00603305	0.1056
TRBV28	12.0409	3.50087	1.27527	2.7452	0.00604734	0.105796
AP000879.2	175.352	-1.37594	0.501284	-2.74483	0.00605428	0.105851
MED28P3	9.52954	-2.36696	0.862373	-2.7447	0.00605661	0.105851
TST	308.161	0.988273	0.360105	2.7444	0.00606219	0.105894
AC103564.2	7.81279	2.09441	0.763266	2.74401	0.00606931	0.105965
AC114878.1	15.493	-2.22854	0.812286	-2.74354	0.00607799	0.106062
LINC01341	200.273	-0.859562	0.313348	-2.74315	0.00608526	0.106135
SPRYD3	1146.07	-0.431819	0.157453	-2.74253	0.00609681	0.106261
SUN1	1343.99	0.529758	0.193172	2.74242	0.0060989	0.106261
ILF2	977.872	0.9183	0.33487	2.74226	0.00610176	0.106261
NCBP2AS2	125.74	0.926908	0.338041	2.74199	0.00610673	0.106294
AC011939.2	35.3016	-0.975842	0.355987	-2.74123	0.006121	0.106489
CCSAP	662.867	0.535104	0.195246	2.74066	0.00613156	0.106618
THSD4-AS1	151.681	-1.46973	0.536353	-2.74024	0.0061395	0.106703
FIGNL2	20.6663	-1.66565	0.607934	-2.73986	0.00614648	0.10677
AL022324.2	16.6642	-1.43889	0.525286	-2.73925	0.00615786	0.1068
NAPA	882.575	-0.462669	0.168923	-2.73894	0.00616375	0.1068
PHETA1	148.155	0.558362	0.203821	2.73947	0.00615387	0.1068
HACD1	24.0105	1.25464	0.458046	2.73911	0.00616054	0.1068
AC243965.1	6.35836	4.24361	1.54935	2.73897	0.00616328	0.1068
YBX3	1042.25	0.821486	0.299948	2.73876	0.00616712	0.106805
EIF5A	5993.9	0.648474	0.236793	2.73857	0.00617075	0.106814
RPL22P1	580.088	0.418254	0.152766	2.73787	0.00618378	0.106985
TTC12	274.987	-0.767726	0.280462	-2.73736	0.00619349	0.106998
ZNF519	304.369	0.604869	0.220969	2.73734	0.00619383	0.106998
LSM2	368.075	0.702511	0.256617	2.73759	0.00618916	0.106998
AL357497.1	9.64437	-2.18402	0.798302	-2.73583	0.0062223	0.107435
COL22A1	59.9389	1.60806	0.587841	2.73553	0.00622795	0.107479
EIF1AX-AS1	5.15909	-1.98672	0.726378	-2.73511	0.006236	0.107564
SLC25A10	136.552	0.955473	0.349419	2.73446	0.0062482	0.10772
DPF2	1410.35	-0.327637	0.119845	-2.73383	0.00626014	0.107872
CFAP61	84.5049	-1.70908	0.625351	-2.733	0.00627611	0.107985
ACSS1	1118.49	-0.803009	0.293812	-2.73307	0.00627477	0.107985
DOHH	112.061	0.848955	0.310606	2.73322	0.0062719	0.107985
[truncated: 57,655 more rows]
