# Supplementary material for: Biomarkers of response to neoadjuvant palbociclib plus anastrozole in endocrine-resistant estrogen receptor-positive/HER2-negative breast cancer: a phase 2 trial
Source: Nat Commun. 2026 Jan 27;17:949. doi: 10.1038/s41467-026-68570-6 (PMC12848104; doi:10.1038/s41467-026-68570-6)
Supplement: Supplementary file 9 — Supplementary Data 5 [file 41467_2026_68570_MOESM9_ESM.xlsx]

## Sheet: Baseline
Supplementary Data 5
Sensitive			Resistant
Gene	Correlation	PValue	Gene	Correlation	PValue
IER2	-0.173285	0.571294	IER2	0.985586	4.75372e-05
CYP2W1	0.301259	0.317189	CYP2W1	0.981324	9.06358e-05
TM9SF4	0.15741	0.607543	TM9SF4	0.978925	0.000122452
PAQR9-AS1	-0.379213	0.201287	PAQR9-AS1	0.972591	0.00023538
ZNF485	-0.37083	0.212251	ZNF485	0.970131	0.000291426
VAMP2	-0.0261624	0.93239	VAMP2	0.969677	0.000302544
COL22A1	-0.16271	0.595344	COL22A1	0.964446	0.000449108
FBXO24	-0.209634	0.49184	FBXO24	0.964346	0.000452257
ERC2	0.255373	0.399744	ERC2	0.963468	0.000480386
NUP214	0.120067	0.696015	NUP214	0.962747	0.000504237
AC087894.3	-0.314081	0.295986	AC087894.3	0.962315	0.000518868
LINC00921	-0.141037	0.645813	LINC00921	0.959786	0.000609487
ELL	0.230746	0.448174	ELL	0.957232	0.000709933
RNU6-306P	-0.17652	0.564018	RNU6-306P	0.956501	0.00074038
NARS1	0.120677	0.694537	NARS1	0.956405	0.00074444
F8A1	0.354836	0.234173	F8A1	0.952641	0.000913781
RN7SL801P	-0.0144796	0.962554	RN7SL801P	0.951394	0.000974481
DESI2	0.0724878	0.813951	DESI2	0.950418	0.0010236
RPL13P12	0.253848	0.402661	RPL13P12	0.95013	0.00103837
H2BC15	0.169674	0.579461	H2BC15	0.949565	0.00106772
RNU6-979P	0.157871	0.606477	RNU6-979P	0.948164	0.00114252
MEDAG	0.149441	0.626063	MEDAG	0.946956	0.00120946
AL118558.3	-0.0276387	0.928583	AL118558.3	0.946933	0.00121074
AC063960.1	-0.270911	0.370642	AC063960.1	0.94608	0.00125944
HMGB3P14	-0.177286	0.5623	HMGB3P14	0.945935	0.00126781
MAP10	0.189768	0.534625	MAP10	0.945476	0.00129453
E2F3-IT1	-0.387912	0.190291	E2F3-IT1	0.945079	0.00131796
HRK	0.101998	0.740215	HRK	0.944791	0.00133509
NCKAP5-IT1	-0.204745	0.502221	NCKAP5-IT1	0.944765	0.00133666
AC091214.1	-0.0620878	0.84031	AC091214.1	0.94403	0.00138099
FAM155B	-0.0517485	0.866668	FAM155B	0.943117	0.00143727
LMNA	-0.306034	0.309196	LMNA	0.942369	0.00148439
PRRC2B	-0.294088	0.329407	PRRC2B	0.942078	0.00150295
AL357143.1	-0.00758908	0.98037	AL357143.1	0.940761	0.00158875
PPP1R9A	0.197533	0.517713	PPP1R9A	0.940207	0.00162563
KRCC1	0.464434	0.109847	KRCC1	0.940195	0.00162646
DLX3	-0.158982	0.603914	DLX3	0.940076	0.00163443
DMRT3	-0.0191401	0.950514	DMRT3	0.940067	0.00163507
AC104619.1	0.349591	0.241649	AC104619.1	0.939898	0.00164646
SET	0.661194	0.013861	SET	0.939598	0.00166677
MTCO2P2	-0.0469107	0.879046	MTCO2P2	0.939066	0.00170326
PCDHGA1	0.159818	0.601989	PCDHGA1	0.938657	0.00173159
SNORD62B	0.00471209	0.987811	SNORD62B	0.938622	0.00173399
AKAP6	-0.203732	0.504383	AKAP6	0.938179	0.00176503
FAM124B	-0.255839	0.398854	FAM124B	0.938087	0.00177154
AP000813.1	0.238152	0.43332	AP000813.1	0.937532	0.00181098
AC105114.1	0.520523	0.0681953	AC105114.1	0.937503	0.00181302
AL445928.1	-0.0795157	0.796239	AL445928.1	0.937492	0.0018138
RPL7AP53	-0.315146	0.294263	RPL7AP53	0.936596	0.00187859
AL354989.1	0.52608	0.0647894	AL354989.1	0.935939	0.00192698
AL807761.4	-0.738571	0.00393306	AL807761.4	0.935589	0.00195297
AL359762.1	0.462806	0.111264	AL359762.1	0.935369	0.00196946
RPS10P3	0.273699	0.365542	RPS10P3	0.934883	0.00200619
TREX2	-0.235113	0.439385	TREX2	0.934418	0.00204167
HDAC4	-0.0137884	0.964341	HDAC4	0.933822	0.00208766
TEDC2	0.0232788	0.939829	TEDC2	0.933751	0.0020932
TRHDE-AS1	0.248879	0.412243	TRHDE-AS1	0.933694	0.00209761
RN7SKP291	0.259658	0.391603	RN7SKP291	0.933539	0.00210977
MT-TI	0.0852268	0.781911	MT-TI	0.93343	0.00211825
AC133644.2	0.0683634	0.824384	AC133644.2	0.933406	0.00212014
LINC00652	-0.113774	0.711315	LINC00652	0.932147	0.00222024
AL359636.2	0.113722	0.711442	AL359636.2	0.932054	0.00222779
FABP5P15	0.332362	0.267204	FABP5P15	0.931777	0.0022502
PLIN1	0.220294	0.469551	PLIN1	0.931692	0.00225714
ELAC1	-0.389972	0.187743	ELAC1	0.931287	0.00229023
EIF5AL1	-0.242424	0.424863	EIF5AL1	0.93115	0.00230145
CXCL2	-0.442982	0.12952	CXCL2	0.930983	0.0023152
AL356057.1	-0.464457	0.109827	AL356057.1	0.930605	0.00234657
AC016168.4	-0.229024	0.451662	AC016168.4	0.930601	0.00234691
UFL1-AS1	0.0278529	0.928031	UFL1-AS1	0.930447	0.00235974
MTCO2P9	0.220802	0.468502	MTCO2P9	0.930035	0.00239427
RPS11	0.199328	0.513836	RPS11	0.929802	0.00241403
CLCN3P1	-0.511036	0.0742975	CLCN3P1	0.929728	0.00242024
LINC02456	-0.118885	0.698881	LINC02456	0.929355	0.00245202
RTKN2	0.698689	0.00788746	RTKN2	0.929313	0.00245555
FOXK2	0.55174	0.0506046	FOXK2	0.929236	0.00246216
USH1C	-0.284131	0.346799	USH1C	0.929225	0.00246309
R3HDML	-0.230278	0.449121	R3HDML	0.928748	0.00250415
AL136162.1	0.277939	0.35786	AL136162.1	0.928326	0.00254082
AP002847.1	0.194745	0.523757	AP002847.1	0.928053	0.00256466
FOXQ1	0.145217	0.635961	FOXQ1	0.927989	0.00257031
RN7SL419P	0.277316	0.358983	RN7SL419P	0.927981	0.002571
FZD7	-0.545578	0.0537862	FZD7	0.926999	0.00265813
TUBB	0.471256	0.10404	TUBB	0.926714	0.00268375
CFAP410	0.262436	0.386373	CFAP410	0.926395	0.00271252
LRCH4	-0.182207	0.551319	LRCH4	0.926363	0.00271547
FGF20	-0.104271	0.73461	FGF20	0.926196	0.00273063
AC011447.6	-0.305617	0.30989	AC011447.6	0.925927	0.00275518
LINC02558	-0.430429	0.142052	LINC02558	0.925902	0.0027575
FAM78B-AS1	0.0304338	0.92138	FAM78B-AS1	0.925821	0.0027649
EPHX3	-0.226282	0.457245	EPHX3	0.925568	0.0027881
NDUFA5P3	0.208661	0.493898	NDUFA5P3	0.9254	0.00280365
AL031667.2	0.0925527	0.763624	AL031667.2	0.925334	0.00280969
ERICH4	0.0103131	0.973325	ERICH4	0.92504	0.00283704
KATNB1	-0.19871	0.51517	KATNB1	0.925009	0.00283986
KIAA1549	0.3938	0.183068	KIAA1549	0.924702	0.0028686
HAUS1P3	-0.0630474	0.837871	HAUS1P3	0.924654	0.00287304
AC139530.1	-0.189451	0.535322	AC139530.1	0.924539	0.00288386
SELENOOLP	-0.366152	0.218526	SELENOOLP	0.924318	0.00290465
SRBD1	0.550308	0.0513316	SRBD1	0.923796	0.00295419
FOXP4	-0.331213	0.268963	FOXP4	0.923778	0.00295589
SETP7	-0.366959	0.217436	SETP7	0.923764	0.00295717
AC027128.1	0.282903	0.348977	AC027128.1	0.923703	0.00296301
AC090340.1	-0.172944	0.572064	AC090340.1	0.923448	0.00298747
AL139289.1	-0.371941	0.210778	AL139289.1	0.92341	0.00299103
CARMIL3	-0.136765	0.655937	CARMIL3	0.92339	0.00299302
TJP2	-0.294049	0.329474	TJP2	0.923304	0.00300129
LINC02882	-0.0868857	0.777761	LINC02882	0.923289	0.00300268
MTND4LP30	0.258014	0.394716	MTND4LP30	0.923154	0.00301571
RPS26P45	-0.0893984	0.771485	RPS26P45	0.923068	0.00302404
AL590617.1	0.415231	0.158257	AL590617.1	0.923002	0.00303041
AC109481.1	0.349632	0.241591	AC109481.1	0.922983	0.00303222
AC099521.3	0.00839048	0.978297	AC099521.3	0.922856	0.00304454
AC011481.1	-0.400572	0.174978	AC011481.1	0.922739	0.00305585
DNAH2	-0.0841897	0.784508	DNAH2	0.922727	0.00305708
QRFP	-0.239045	0.431545	QRFP	0.922588	0.00307057
KLF5	0.50554	0.0780018	KLF5	0.922516	0.00307763
BLOC1S3	0.0258582	0.933175	BLOC1S3	0.92244	0.00308508
AL603839.3	-0.106082	0.730154	AL603839.3	0.922342	0.00309461
RPS29	0.239694	0.430257	RPS29	0.922262	0.00310243
AC092431.1	0.0849301	0.782654	AC092431.1	0.922125	0.00311589
SOHLH2	-0.228295	0.453145	SOHLH2	0.921734	0.00315452
RN7SL96P	-0.16108	0.599086	RN7SL96P	0.921668	0.00316099
SLC5A11	0.0494092	0.87265	SLC5A11	0.921609	0.00316693
RBM38-AS1	0.260016	0.390927	RBM38-AS1	0.921456	0.00318214
HSPB2	-0.21257	0.485652	HSPB2	0.921376	0.00319009
RTN4R	0.0590704	0.847988	RTN4R	0.921274	0.00320026
BRD4	0.246947	0.416	BRD4	0.921119	0.00321576
CABP1	-0.34484	0.248544	CABP1	0.920848	0.00324298
AC092999.1	0.0525542	0.864609	AC092999.1	0.920643	0.00326363
ARHGEF34P	-0.249593	0.410861	ARHGEF34P	0.920158	0.00331279
EPCAM-DT	0.188357	0.537725	EPCAM-DT	0.920013	0.00332767
MRPL20	-0.389781	0.187979	MRPL20	0.919831	0.00334624
FOXO6	-0.424104	0.148657	FOXO6	0.91982	0.00334738
UBALD2	0.133192	0.664446	UBALD2	0.919228	0.00340844
KCNAB2	-0.0971953	0.752093	KCNAB2	0.919026	0.00342932
SLC7A1	0.557739	0.0476395	SLC7A1	0.918464	0.00348808
H2AC14	0.116051	0.705769	H2AC14	0.918287	0.00350674
AC120057.4	-0.0781052	0.799787	AC120057.4	0.918042	0.00353256
NSUN3	-0.0837705	0.785559	NSUN3	0.917158	0.00362686
GRIK5	0.0966955	0.753332	GRIK5	0.9171	0.00363309
AC138932.3	-0.427514	0.145072	AC138932.3	0.916788	0.00366671
AL136139.1	0.252664	0.404934	AL136139.1	0.91667	0.00367953
CRH	-0.156615	0.609381	CRH	0.916425	0.00370616
AF228730.5	-0.0824587	0.788848	AF228730.5	0.916425	0.00370616
AC090952.2	-0.184767	0.545643	AC090952.2	0.916193	0.0037314
ACKR4P1	-0.407076	0.167426	ACKR4P1	0.915749	0.0037801
OLFM4	-0.224891	0.46009	OLFM4	0.915511	0.00380633
PDE4B	-0.386618	0.191902	PDE4B	0.915507	0.00380683
TET3	0.555819	0.0485744	TET3	0.91539	0.00381974
CHIT1	-0.0926955	0.763269	CHIT1	0.915336	0.00382574
SF3B3	0.321703	0.283778	SF3B3	0.915248	0.00383553
FAM171A2	-0.289229	0.337832	FAM171A2	0.915222	0.00383842
CYTL1	-0.0867735	0.778041	CYTL1	0.915044	0.00385814
AL590763.2	-0.245718	0.4184	AL590763.2	0.914966	0.00386681
AL590483.4	0.0290457	0.924957	AL590483.4	0.914966	0.00386681
TPT1P1	-0.0912632	0.766835	TPT1P1	0.914966	0.00386681
CACTIN-AS1	0.42011	0.15293	CACTIN-AS1	0.914966	0.00386681
MTND3P10	-0.308803	0.304614	MTND3P10	0.914966	0.00386681
LINC01389	0.16894	0.581127	LINC01389	0.914405	0.00392977
WASF3	-0.118437	0.699967	WASF3	0.914261	0.00394593
UCP1	-0.312006	0.299362	UCP1	0.914255	0.0039467
SERPINB8	-0.277471	0.358704	SERPINB8	0.914068	0.00396781
AC138894.1	-0.128447	0.675802	AC138894.1	0.913938	0.00398258
KRT42P	-0.0713989	0.816703	KRT42P	0.913729	0.00400632
PRKCSH	0.105892	0.730621	PRKCSH	0.913699	0.00400968
DSC3	-0.140929	0.646068	DSC3	0.913577	0.00402361
AC008735.2	-0.0378291	0.90235	AC008735.2	0.913374	0.00404682
CD24P2	0.317173	0.290999	CD24P2	0.91322	0.00406455
TNPO3	0.159048	0.603762	TNPO3	0.913137	0.00407411
ERICH5	0.716317	0.00587951	ERICH5	0.913029	0.00408651
ERICD	-0.284706	0.345781	ERICD	0.912942	0.00409651
VWA3B	-0.49819	0.083154	VWA3B	0.912911	0.00410012
AC004980.2	0.0394601	0.898159	AC004980.2	0.912518	0.00414564
ANKRD26P3	-0.0403942	0.89576	ANKRD26P3	0.912416	0.00415743
SCARA3	0.151978	0.620144	SCARA3	0.912211	0.00418142
EIF4BP5	0.440436	0.132	EIF4BP5	0.912203	0.00418233
MUCL3	-0.00234062	0.993945	MUCL3	0.912171	0.00418599
TMEM61	-0.0172709	0.955342	TMEM61	0.911859	0.0042226
LRRC8A	0.352527	0.237447	LRRC8A	0.911801	0.0042294
AQP7	-0.155102	0.612885	AQP7	0.911801	0.00422943
AC005332.1	0.0725289	0.813847	AC005332.1	0.911617	0.00425103
TMEM17	0.0571411	0.852903	TMEM17	0.911345	0.00428322
PIGCP2	0.573282	0.0405385	PIGCP2	0.911122	0.00430967
VEGFD	-0.203075	0.50579	VEGFD	0.910985	0.00432589
LINC01640	-0.319637	0.287059	LINC01640	0.910816	0.00434609
CHFR	0.0674547	0.826687	CHFR	0.910651	0.00436586
ABCA13	-0.23196	0.445722	ABCA13	0.910604	0.00437147
MTRES1P1	-0.0912632	0.766835	MTRES1P1	0.910547	0.00437832
AC079949.1	0.110726	0.718764	AC079949.1	0.910538	0.00437932
AC069499.1	0.0549386	0.858521	AC069499.1	0.910469	0.0043876
AC008105.2	-0.00422605	0.989068	AC008105.2	0.910371	0.00439949
AC092376.1	0.213173	0.484387	AC092376.1	0.910304	0.00440755
AC007349.3	-0.0938272	0.760454	AC007349.3	0.910206	0.00441929
MOB4P1	-0.180982	0.554044	MOB4P1	0.909968	0.00444804
ZNF532	0.0534332	0.862364	ZNF532	0.909963	0.00444871
IDH1-AS1	0.351229	0.2393	IDH1-AS1	0.909744	0.00447518
FDCSP	-0.344785	0.248623	FDCSP	0.909558	0.00449782
SNORD56B	-0.388041	0.190131	SNORD56B	0.909549	0.004499
MIR924HG	-0.0881163	0.774685	MIR924HG	0.909398	0.00451736
OR7E117P	-0.0912632	0.766835	OR7E117P	0.909349	0.00452341
LINC02137	0.399938	0.175725	LINC02137	0.909349	0.00452341
AC023421.1	-0.294509	0.328683	AC023421.1	0.909174	0.00454475
HHLA2	-0.100481	0.74396	HHLA2	0.908963	0.00457068
AC244153.1	0.719422	0.0055709	AC244153.1	0.908769	0.00459462
RAB11B	0.0122331	0.968361	RAB11B	0.908506	0.00462712
LDHA	0.219153	0.471913	LDHA	0.908342	0.00464743
OR2B7P	-0.0936473	0.760902	OR2B7P	0.907949	0.00469635
AC118754.1	-0.0573806	0.852293	AC118754.1	0.907949	0.00469635
AL355300.1	-0.158876	0.60416	AL355300.1	0.907949	0.00469635
AC108477.2	0.064173	0.835012	AC108477.2	0.907948	0.00469658
AC025259.2	-0.256736	0.397145	AC025259.2	0.907816	0.00471301
KIFC1	0.509547	0.0752892	KIFC1	0.907768	0.00471903
OR9A3P	0.187288	0.540076	OR9A3P	0.907649	0.004734
AC010207.1	-0.0241483	0.937585	AC010207.1	0.907369	0.00476916
E2F8	0.671388	0.0119805	E2F8	0.907223	0.0047876
FAM228A	-0.459557	0.114129	FAM228A	0.907175	0.00479376
AL139254.2	-0.0187353	0.951559	AL139254.2	0.907175	0.00479376
AC010632.3	0.00964994	0.97504	AC010632.3	0.907175	0.00479376
ZNF92P2	0.0511259	0.86826	ZNF92P2	0.907175	0.00479376
AC093107.2	0.269909	0.372483	AC093107.2	0.907175	0.00479376
LINC00112	0.29849	0.321876	LINC00112	0.907175	0.00479376
LINC02513	0.311684	0.299887	LINC02513	0.907175	0.00479376
AC010332.2	0.372284	0.210325	AC010332.2	0.907175	0.00479376
PPP4R1-AS1	-0.17167	0.574941	PPP4R1-AS1	0.907175	0.00479376
AL627309.4	0.0845699	0.783556	AL627309.4	0.907175	0.00479376
MTNR1A	0.251631	0.406923	MTNR1A	0.907175	0.00479376
LY6K	-0.130619	0.670597	LY6K	0.907175	0.00479376
KERA	-0.125354	0.683239	KERA	0.907175	0.00479376
NF1P7	-0.482337	0.0950582	NF1P7	0.907175	0.00479376
RPL37P15	-0.426637	0.145988	RPL37P15	0.907175	0.00479376
AC008696.1	-0.258587	0.393629	AC008696.1	0.907175	0.00479376
SMR3B	-0.197063	0.51873	SMR3B	0.907175	0.00479376
SLITRK3	-0.190568	0.532873	SLITRK3	0.907175	0.00479376
RN7SL797P	-0.158876	0.60416	RN7SL797P	0.907175	0.00479376
RN7SKP45	-0.126827	0.679695	RN7SKP45	0.907175	0.00479376
AP001407.1	-0.0942776	0.759335	AP001407.1	0.907175	0.00479376
LINC00929	-0.0809039	0.792751	LINC00929	0.907175	0.00479376
AC021723.1	-0.0112548	0.97089	AC021723.1	0.907175	0.00479376
MIR5092	0.132725	0.66556	MIR5092	0.907175	0.00479376
AL359552.1	0.270857	0.370741	AL359552.1	0.907175	0.00479376
HIF1AP1	0.288326	0.339411	HIF1AP1	0.907175	0.00479376
OR2AF1P	0.417219	0.156072	OR2AF1P	0.907175	0.00479376
AL049748.1	0.463825	0.110375	AL049748.1	0.907175	0.00479376
ZNF317P1	0.573282	0.0405385	ZNF317P1	0.907175	0.00479376
AC126615.2	0.369351	0.214223	AC126615.2	0.90695	0.00482224
AC073257.1	-0.172589	0.572866	AC073257.1	0.906911	0.00482718
EMSY	0.193049	0.527451	EMSY	0.906463	0.00488419
AL589740.1	-0.237048	0.435519	AL589740.1	0.90622	0.00491539
FGF9	-0.349338	0.242014	FGF9	0.906177	0.00492084
CD248	-0.209889	0.4913	CD248	0.905755	0.00497526
AC110615.1	0.0326683	0.915625	AC110615.1	0.905529	0.00500453
UBA52	0.804421	0.000914555	UBA52	0.905489	0.00500963
RNF138	-0.141154	0.645537	RNF138	0.905257	0.00503987
NDUFA8	-0.218166	0.473963	NDUFA8	0.905089	0.00506174
AC080089.1	-0.151561	0.621116	AC080089.1	0.904884	0.00508851
AC090241.3	-0.193998	0.525383	AC090241.3	0.904796	0.00510003
LINC00514	-0.351982	0.238223	LINC00514	0.90475	0.00510608
PODXL	0.200065	0.51225	PODXL	0.904558	0.00513124
AC007277.1	0.127301	0.678554	AC007277.1	0.90454	0.00513369
AC005618.1	-0.0590136	0.848132	AC005618.1	0.904478	0.00514189
RN7SL470P	-0.133018	0.66486	RN7SL470P	0.904221	0.00517579
CLLU1	0.701366	0.00755303	CLLU1	0.904202	0.00517823
ARMCX6	-0.0594296	0.847073	ARMCX6	0.904143	0.00518613
SNORD79	0.083243	0.786881	SNORD79	0.904119	0.00518929
AL355852.1	0.160525	0.60036	AL355852.1	0.903736	0.00524013
AC022523.1	-0.445131	0.127451	AC022523.1	0.903715	0.00524292
MTCO3P21	0.205696	0.500194	MTCO3P21	0.903715	0.00524292
HMGB3P20	0.32221	0.282977	HMGB3P20	0.903715	0.00524292
C2orf69P3	0.0595775	0.846697	C2orf69P3	0.903715	0.00524292
AC010504.1	0.1495	0.625924	AC010504.1	0.903715	0.00524292
RPS20P24	0.573282	0.0405385	RPS20P24	0.903715	0.00524292
MTND2P20	0.765793	0.00227478	MTND2P20	0.903715	0.00524292
OIT3	-0.151793	0.620574	OIT3	0.903677	0.005248
ASGR1	0.4062	0.16843	ASGR1	0.903496	0.00527214
AP000432.2	0.273392	0.366103	AP000432.2	0.903264	0.00530325
AC091390.4	-0.0906173	0.768445	AC091390.4	0.90313	0.00532118
SHE	-0.158704	0.604556	SHE	0.90312	0.00532257
AC016245.2	-0.0346769	0.910456	AC016245.2	0.903111	0.00532373
RASAL2-AS1	-0.535516	0.0592832	RASAL2-AS1	0.902767	0.00537015
AL161787.1	0.245264	0.419288	AL161787.1	0.902677	0.00538231
AL591686.1	-0.0403457	0.895884	AL591686.1	0.902313	0.00543164
PNMA3	-0.0498111	0.871622	PNMA3	0.902122	0.00545767
LINC02120	-0.438943	0.133469	LINC02120	0.902057	0.00546654
AL691432.4	0.129351	0.673635	AL691432.4	0.901809	0.00550048
IGHV4-4	0.0247028	0.936155	IGHV4-4	0.901708	0.00551422
CFL1P1	-0.409583	0.164571	CFL1P1	0.901564	0.00553402
NOMO3	-0.051304	0.867804	NOMO3	0.90108	0.00560082
H4C6	0.432313	0.140122	H4C6	0.900992	0.00561308
CCDC116	0.183673	0.548066	CCDC116	0.900649	0.00566075
KAZN	-0.0556136	0.856798	KAZN	0.900585	0.00566967
OR2AT4	-0.374206	0.207793	OR2AT4	0.900306	0.00570865
SLC28A3	-0.16448	0.591291	SLC28A3	0.900249	0.00571664
AP005119.2	0.15729	0.607819	AP005119.2	0.900199	0.00572361
AC244517.7	0.523827	0.0661557	AC244517.7	0.899839	0.00577413
AC015795.1	-0.546616	0.0532404	AC015795.1	0.899839	0.00577413
LINC00402	0.388047	0.190123	LINC00402	0.899809	0.00577843
AL109767.1	0.103008	0.737723	AL109767.1	0.899646	0.00580141
TRAJ20	-0.107599	0.726427	TRAJ20	0.899614	0.00580598
UIMC1	0.0406607	0.895075	UIMC1	0.89944	0.00583054
AL049844.1	-0.41954	0.153546	AL049844.1	0.899016	0.00589088
MTND4LP7	-0.357449	0.230501	MTND4LP7	0.898896	0.00590799
AL135978.1	-0.136439	0.656711	AL135978.1	0.898415	0.00597694
SSTR3	0.460721	0.113097	SSTR3	0.898331	0.00598891
AC091563.1	0.23257	0.444492	AC091563.1	0.898311	0.00599178
KIF18B	0.567489	0.0430889	KIF18B	0.898126	0.00601855
AL590666.3	-0.180642	0.554801	AL590666.3	0.897963	0.00604208
MTND5P16	-0.0496938	0.871922	MTND5P16	0.897835	0.00606061
MAP1LC3C	-0.282438	0.349805	MAP1LC3C	0.89768	0.00608311
AC091185.2	0.169126	0.580705	AC091185.2	0.897339	0.00613268
CASC9	0.276278	0.360859	CASC9	0.897304	0.0061379
AKAP14	-0.0114312	0.970434	AKAP14	0.897247	0.00614618
STOX2	-0.300611	0.318282	STOX2	0.897144	0.0061613
SLCO5A1	0.131426	0.668665	SLCO5A1	0.897038	0.0061767
LINC02442	-0.157939	0.60632	LINC02442	0.896736	0.00622107
PSMD8P1	-0.399065	0.176757	PSMD8P1	0.896702	0.0062261
LINC01001	0.25254	0.405172	LINC01001	0.896645	0.00623457
SMG7	0.416699	0.156642	SMG7	0.89658	0.00624417
FZD10-AS1	-0.365165	0.219865	FZD10-AS1	0.896538	0.0062503
CYP51A1-AS1	0.201107	0.510009	CYP51A1-AS1	0.896292	0.00628665
TGM5	-0.00802976	0.97923	TGM5	0.896272	0.00628965
AC003684.1	-0.320962	0.284953	AC003684.1	0.896211	0.0062986
LINC02012	0.0590109	0.848139	LINC02012	0.896004	0.00632937
AC008080.2	-0.180238	0.555701	AC008080.2	0.89594	0.00633884
KLHL7-DT	-0.0385192	0.900576	KLHL7-DT	0.89592	0.00634181
LINC00293	-0.101929	0.740386	LINC00293	0.895882	0.00634753
AC008592.4	-0.483881	0.0938502	AC008592.4	0.895866	0.00634989
USF3	-0.191707	0.530381	USF3	0.895808	0.00635854
LINC01098	-0.242095	0.425512	LINC01098	0.895762	0.00636537
SURF4	0.246912	0.416069	SURF4	0.895747	0.00636769
UTP4	-0.0465399	0.879996	UTP4	0.89552	0.00640155
LRRC40	0.195558	0.521992	LRRC40	0.895439	0.00641367
G6PC3	-0.307913	0.306083	G6PC3	0.894961	0.00648549
JOSD2	0.185438	0.54416	JOSD2	0.894883	0.00649722
LDHAP5	-0.286489	0.342636	LDHAP5	0.89467	0.00652948
LRFN1	0.0899809	0.770031	LRFN1	0.894605	0.00653929
ERC2-IT1	0.0504526	0.869981	ERC2-IT1	0.894355	0.00657727
ODAM	-0.0912632	0.766835	ODAM	0.894298	0.00658588
RPS13	0.511394	0.0740611	RPS13	0.894266	0.00659085
OCA2	-0.141592	0.644502	OCA2	0.894151	0.00660826
AC104463.2	0.0406165	0.895189	AC104463.2	0.894063	0.00662165
ALX1	0.504531	0.078696	ALX1	0.893955	0.00663823
ADIPOQ	0.138167	0.652609	ADIPOQ	0.893619	0.00668962
AC007448.3	0.383366	0.19599	AC007448.3	0.893426	0.00671939
RPL12P1	0.518605	0.0694	RPL12P1	0.893426	0.00671939
EEF1A1P27	-0.323198	0.281419	EEF1A1P27	0.893426	0.00671939
AL445524.1	-0.393106	0.183909	AL445524.1	0.893408	0.00672212
EPHX4	-0.250794	0.408538	EPHX4	0.893404	0.00672268
NUP155	0.291828	0.333312	NUP155	0.893207	0.00675308
GLMP	-0.27719	0.359211	GLMP	0.893091	0.00677105
AC118465.1	-0.101313	0.741906	AC118465.1	0.89273	0.00682698
AL158828.1	-0.198632	0.515339	AL158828.1	0.892173	0.00691368
LINC01721	-0.157686	0.606905	LINC01721	0.892107	0.00692414
RN7SL612P	0.433136	0.139284	RN7SL612P	0.892027	0.00693656
MCTP1-AS1	-0.450218	0.122641	MCTP1-AS1	0.891876	0.0069603
MORF4L1P3	0.551657	0.0506467	MORF4L1P3	0.891864	0.00696221
CAVIN4	0.0167138	0.956781	CAVIN4	0.891857	0.00696328
AC007497.1	0.298902	0.321176	AC007497.1	0.891733	0.00698275
TNPO2	0.150246	0.624183	TNPO2	0.891557	0.00701052
MTND4P12	-0.152062	0.619949	MTND4P12	0.891521	0.00701622
REV3L-IT1	0.608258	0.0274022	REV3L-IT1	0.891322	0.00704761
RNF8	-0.467303	0.107378	RNF8	0.891275	0.00705501
SI	-0.0892209	0.771927	SI	0.891182	0.00706973
AL158064.1	-0.20463	0.502466	AL158064.1	0.891182	0.00706973
SLC4A1APP1	-0.161653	0.597768	SLC4A1APP1	0.891101	0.00708265
PSMC1P11	0.239675	0.430295	PSMC1P11	0.890777	0.00713414
NEMF	0.113489	0.712011	NEMF	0.890753	0.00713797
SLC8A2	-0.257906	0.39492	SLC8A2	0.890734	0.00714099
ELF2P4	-0.165807	0.588259	ELF2P4	0.89072	0.00714324
SUFU	-0.224568	0.460752	SUFU	0.890598	0.00716271
HS3ST4	-0.150693	0.623139	HS3ST4	0.890545	0.00717114
THAP4	-0.0791194	0.797235	THAP4	0.890434	0.00718896
SH3GL2	-0.0945636	0.758624	SH3GL2	0.890377	0.00719812
POM121C	0.158807	0.604317	POM121C	0.890316	0.00720781
BTF3P13	0.507685	0.0765413	BTF3P13	0.890194	0.00722734
RPL7P50	0.59932	0.0304076	RPL7P50	0.890111	0.00724069
KLHL34	-0.157636	0.607021	KLHL34	0.890044	0.00725141
MT-CO3	0.0705285	0.818904	MT-CO3	0.889953	0.00726619
RPL17P17	0.0739484	0.810263	RPL17P17	0.889827	0.00728647
BCHE	0.238537	0.432554	BCHE	0.889814	0.00728852
TMEM53	-0.374762	0.207064	TMEM53	0.889763	0.00729682
MT-ND5	0.197071	0.518713	MT-ND5	0.88966	0.00731334
TRARG1	0.0292285	0.924486	TRARG1	0.889649	0.00731514
CD59	-0.230509	0.448654	CD59	0.889586	0.00732543
LNP1	0.0322071	0.916813	LNP1	0.889496	0.00733992
SDK2	0.267695	0.37657	SDK2	0.889405	0.00735465
PHGDH	0.286369	0.342847	PHGDH	0.889198	0.00738825
AC020658.6	0.306231	0.308868	AC020658.6	0.889179	0.00739132
HMGN1P2	-0.0276715	0.928499	HMGN1P2	0.888847	0.00744544
MTND1P23	0.12109	0.693538	MTND1P23	0.888807	0.00745201
DOK2	0.183724	0.547953	DOK2	0.888349	0.00752709
CALR4P	-0.247512	0.414901	CALR4P	0.888344	0.00752795
RPF2P1	0.141203	0.64542	RPF2P1	0.888339	0.0075287
AL031864.1	0.0210024	0.945705	AL031864.1	0.888264	0.00754107
AC005229.4	-0.102814	0.738201	AC005229.4	0.888233	0.0075461
AL590369.1	0.0942677	0.759359	AL590369.1	0.888195	0.00755236
AL353801.1	-0.391202	0.186233	AL353801.1	0.888031	0.00757951
S100A5	-0.445194	0.127391	S100A5	0.887853	0.00760891
NARF-IT1	0.108327	0.724642	NARF-IT1	0.887795	0.00761838
METTL24	-0.297835	0.322992	METTL24	0.887736	0.00762821
SETP3	0.019637	0.94923	SETP3	0.887719	0.00763103
RPL18A	0.116011	0.705864	RPL18A	0.887529	0.00766249
CLIC1P1	-0.299007	0.320998	CLIC1P1	0.887368	0.00768934
AL122003.2	-0.222025	0.465979	AL122003.2	0.88735	0.00769232
CCN3	-0.460822	0.113008	CCN3	0.887232	0.00771191
BABAM1	0.300046	0.319237	BABAM1	0.887224	0.00771322
JARID2	0.363444	0.222211	JARID2	0.886903	0.00776695
MT-ND4L	0.195664	0.521762	MT-ND4L	0.886505	0.00783371
C4BPA	-0.124669	0.68489	C4BPA	0.886466	0.00784021
H2BC12	0.469029	0.105912	H2BC12	0.886388	0.00785334
AC104667.1	-0.304195	0.312261	AC104667.1	0.886323	0.00786433
ACTR3B	0.597947	0.0308898	ACTR3B	0.886286	0.00787062
PRCC	-0.263865	0.383695	PRCC	0.886174	0.00788954
MT-ND4	0.103634	0.73618	MT-ND4	0.885733	0.00796412
TRAV33	0.101097	0.742438	TRAV33	0.885515	0.00800116
MTCO1P3	-0.337454	0.259492	MTCO1P3	0.885439	0.00801419
ZNF687	0.252148	0.405927	ZNF687	0.885333	0.00803225
LINC01618	0.538124	0.0578215	LINC01618	0.885221	0.00805135
AC008649.2	0.00792374	0.979504	AC008649.2	0.885217	0.00805209
TDRKH-AS1	0.385564	0.193222	TDRKH-AS1	0.885069	0.00807734
HIGD1AP1	-0.278368	0.357087	HIGD1AP1	0.885	0.00808924
CICP7	0.175764	0.565714	CICP7	0.884879	0.00810992
PYDC1	0.183378	0.548719	PYDC1	0.884803	0.00812289
AL354714.1	-0.0939138	0.760239	AL354714.1	0.88462	0.00815446
DSC2	0.491586	0.08798	DSC2	0.884465	0.00818122
TNF	-0.193577	0.526299	TNF	0.884271	0.00821457
MGAM2	-0.369809	0.213611	MGAM2	0.884178	0.00823065
KCNA4	-0.0719821	0.815229	KCNA4	0.884006	0.00826055
AC010624.2	-0.196384	0.520201	AC010624.2	0.88378	0.00829973
HS6ST1P1	-0.139947	0.64839	HS6ST1P1	0.883735	0.00830766
AP003174.3	0.205175	0.501304	AP003174.3	0.883618	0.008328
MTND1P8	0.14313	0.640872	MTND1P8	0.883513	0.0083463
PLAGL2	0.085976	0.780036	PLAGL2	0.883416	0.00836316
ASPA	0.0134422	0.965236	ASPA	0.883287	0.00838578
AC244034.3	-0.24539	0.419041	AC244034.3	0.883186	0.00840339
MT-RNR2	0.209097	0.492975	MT-RNR2	0.88312	0.00841504
LHX6	0.21083	0.489314	LHX6	0.882772	0.00847607
HNRNPUL1	0.245162	0.419487	HNRNPUL1	0.882681	0.0084922
SCN3B	-0.379665	0.200707	SCN3B	0.882548	0.00851567
TBC1D26	-0.0433346	0.888213	TBC1D26	0.882394	0.00854289
SUMO2P7	0.567637	0.0430225	SUMO2P7	0.882344	0.00855169
B4GALT1-AS1	0.238984	0.431667	B4GALT1-AS1	0.882164	0.00858354
RAB6D	0.523032	0.0666425	RAB6D	0.882058	0.00860246
PPP3CB-AS1	0.169288	0.580337	PPP3CB-AS1	0.881991	0.00861433
NOP10	0.223805	0.462317	NOP10	0.881764	0.00865469
MIR1273C	-0.260938	0.389189	MIR1273C	0.881651	0.00867479
AC074194.1	-0.363442	0.222213	AC074194.1	0.881649	0.00867508
AL354694.1	0.658598	0.0143735	AL354694.1	0.881588	0.00868612
SETP22	0.067145	0.827472	SETP22	0.881576	0.00868811
MLIP-AS1	0.160443	0.60055	MLIP-AS1	0.881515	0.00869914
AC109466.1	0.0784613	0.798891	AC109466.1	0.881351	0.00872849
MT-TA	0.26664	0.378526	MT-TA	0.881334	0.00873156
HAR1B	0.0550449	0.85825	HAR1B	0.881295	0.00873837
LINC01143	-0.168545	0.582024	LINC01143	0.881085	0.00877611
AC087362.1	-0.188181	0.538112	AC087362.1	0.880947	0.008801
AC026765.2	-0.000486048	0.998743	AC026765.2	0.880868	0.0088151
AL590396.2	0.516864	0.0705057	AL590396.2	0.880848	0.00881868
AL031846.1	0.573282	0.0405385	AL031846.1	0.880816	0.00882447
AF129075.3	0.38692	0.191526	AF129075.3	0.880781	0.00883075
NPAP1P6	-0.149431	0.626084	NPAP1P6	0.880777	0.00883148
TCF23	-0.0201277	0.947963	TCF23	0.880539	0.00887456
AC104335.3	-0.171452	0.575435	AC104335.3	0.880341	0.00891026
MS4A18	0.509413	0.0753788	MS4A18	0.880341	0.00891026
RNA5SP298	-0.234052	0.441514	RNA5SP298	0.880341	0.00891026
GTF3AP1	-0.194026	0.525322	GTF3AP1	0.880341	0.00891026
RPL23AP39	0.294681	0.328387	RPL23AP39	0.880341	0.00891026
AP002528.1	-0.17718	0.562539	AP002528.1	0.880218	0.00893265
RPL18AP3	0.0277337	0.928338	RPL18AP3	0.880193	0.00893716
AC003989.2	0.574049	0.0402095	AC003989.2	0.880124	0.00894974
PHLDA1	0.427157	0.145445	PHLDA1	0.880041	0.00896476
AC074011.1	-0.174152	0.56934	AC074011.1	0.879943	0.00898259
KLRG2	-0.275943	0.361465	KLRG2	0.879824	0.00900423
AL354793.1	-0.29815	0.322454	AL354793.1	0.879501	0.0090632
CICP3	-0.177219	0.562451	CICP3	0.879465	0.00906981
MIR4258	0.101749	0.740829	MIR4258	0.879054	0.00914533
RNU6-593P	-0.0311807	0.919456	RNU6-593P	0.878992	0.00915677
DGUOK	0.284563	0.346034	DGUOK	0.878821	0.00918824
TBC1D27P	-0.426668	0.145956	TBC1D27P	0.878755	0.00920038
RSU1	0.438964	0.133448	RSU1	0.878633	0.00922294
MMACHC	-0.326076	0.276908	MMACHC	0.878615	0.00922622
B3GNT3	0.0767174	0.803281	B3GNT3	0.878552	0.0092378
FOXI3	-0.272692	0.36738	FOXI3	0.878431	0.00926027
RADX	0.495917	0.0847941	RADX	0.878248	0.00929429
TUBB8P11	0.188188	0.538097	TUBB8P11	0.878176	0.00930758
TPX2	0.713499	0.00617071	TPX2	0.878155	0.00931155
AC134312.4	0.549066	0.0519682	AC134312.4	0.878059	0.00932931
AC100803.2	-0.0873869	0.776508	AC100803.2	0.878026	0.00933545
NTF3	-0.331941	0.267848	NTF3	0.877913	0.00935651
AL391425.1	0.208098	0.495091	AL391425.1	0.877891	0.00936071
AC110767.1	-0.0306523	0.920817	AC110767.1	0.87763	0.00940943
AC114341.2	-0.0636105	0.836441	AC114341.2	0.877379	0.00945632
MTATP6P27	0.209605	0.4919	MTATP6P27	0.877194	0.00949114
C6orf132	-0.0571018	0.853003	C6orf132	0.877144	0.00950041
LINC01615	-0.166523	0.586626	LINC01615	0.877105	0.00950791
RN7SL835P	0.260044	0.390874	RN7SL835P	0.877068	0.00951471
PDX1	-0.148137	0.629111	PDX1	0.877022	0.00952351
SLC6A17	-0.465571	0.108864	SLC6A17	0.876938	0.0095392
NECAP1P1	-0.204745	0.502221	NECAP1P1	0.876887	0.0095489
GALNT12	0.438658	0.13375	GALNT12	0.876811	0.00956316
ABHD8	0.363093	0.222691	ABHD8	0.87671	0.0095822
NCALD	-0.377177	0.203918	NCALD	0.87635	0.00965042
LINC00539	0.580775	0.0374043	LINC00539	0.876276	0.0096645
AC012447.1	0.53947	0.0570776	AC012447.1	0.876056	0.00970622
AF038458.2	-0.243556	0.422636	AF038458.2	0.876049	0.00970769
RPL19P20	-0.242633	0.424452	RPL19P20	0.876049	0.00970769
KIF2B	-0.0862246	0.779414	KIF2B	0.876049	0.00970769
POLR1A	-0.113555	0.711851	POLR1A	0.875988	0.00971926
AC016542.1	-0.123894	0.68676	AC016542.1	0.875645	0.00978467
AUXG01000058.1	0.227868	0.454012	AUXG01000058.1	0.875638	0.00978602
AC007639.1	0.366239	0.218409	AC007639.1	0.875613	0.00979093
AC105180.2	0.119928	0.696352	AC105180.2	0.875558	0.00980134
RNU4-42P	0.168965	0.581072	RNU4-42P	0.875541	0.00980472
AC002551.1	-0.0705885	0.818752	AC002551.1	0.8752	0.00987013
MT-RNR1	0.197404	0.517991	MT-RNR1	0.875087	0.00989175
ZNF114	0.0381116	0.901624	ZNF114	0.874557	0.00999407
MYLK4	-0.250708	0.408704	MYLK4	0.87455	0.00999542
PAXIP1	0.322878	0.281923	PAXIP1	0.874506	0.0100039
RPL27P7	-0.191686	0.530426	RPL27P7	0.874487	0.0100076
CFHR1	0.133003	0.664897	CFHR1	0.874452	0.0100143
MTCO2P30	0.111487	0.716902	MTCO2P30	0.87445	0.0100147
MLIP	0.0163006	0.957849	MLIP	0.874393	0.0100259
TRIM29	-0.224468	0.460958	TRIM29	0.874391	0.0100262
AL031651.1	0.0675802	0.826369	AL031651.1	0.874119	0.0100791
AL109976.1	-0.00763056	0.980262	AL109976.1	0.874116	0.0100796
ADH1B	0.505481	0.0780422	ADH1B	0.87409	0.0100846
AC006064.1	0.0387069	0.900094	AC006064.1	0.873846	0.0101323
PON1	0.356911	0.231255	PON1	0.873818	0.0101378
CX3CL1	-0.490176	0.0890346	CX3CL1	0.873512	0.0101975
ACTB	0.275053	0.36308	ACTB	0.873382	0.0102229
AC016582.3	-0.216742	0.476924	AC016582.3	0.873382	0.0102231
ZNF22	0.119649	0.697027	ZNF22	0.87333	0.0102332
NOL11	0.483359	0.0942575	NOL11	0.87325	0.010249
BNIP3P40	0.0584096	0.849671	BNIP3P40	0.873241	0.0102507
FABP4	0.437496	0.134902	FABP4	0.873163	0.010266
AL583810.2	-0.187676	0.539222	AL583810.2	0.873036	0.0102911
AC097526.1	-0.0119148	0.969184	AC097526.1	0.872978	0.0103024
CLSTN1	-0.176324	0.564457	CLSTN1	0.872168	0.0104628
NAIPP3	-0.371349	0.211563	NAIPP3	0.872119	0.0104725
AC011944.1	0.511997	0.0736631	AC011944.1	0.872063	0.0104836
GPR158	-0.0310197	0.919871	GPR158	0.871959	0.0105044
RNF208	-0.192709	0.528193	RNF208	0.871949	0.0105063
AC000403.1	-0.406615	0.167954	AC000403.1	0.871755	0.0105449
FOLH1	0.373409	0.20884	FOLH1	0.87173	0.01055
SMOC1	-0.277218	0.35916	SMOC1	0.871484	0.0105992
AC090630.1	-0.107634	0.726341	AC090630.1	0.87139	0.010618
AC104031.1	-0.0289442	0.925218	AC104031.1	0.87139	0.010618
AL672277.1	-0.160608	0.60017	AL672277.1	0.87139	0.010618
AC107419.1	0.193771	0.525878	AC107419.1	0.871342	0.0106277
TOMM7	0.140007	0.648247	TOMM7	0.871242	0.0106477
PLK1	0.550563	0.0512019	PLK1	0.871072	0.0106819
FSCN1P1	-0.184308	0.546658	FSCN1P1	0.870818	0.0107329
AC093827.5	0.142383	0.642635	AC093827.5	0.870818	0.0107329
CASP2	0.475646	0.100415	CASP2	0.870591	0.0107788
SEC14L3	-0.319611	0.2871	SEC14L3	0.87048	0.0108013
MT-CYB	0.110864	0.718425	MT-CYB	0.870253	0.0108473
MT-ND1	0.267091	0.37769	MT-ND1	0.870107	0.010877
AC093334.1	0.388042	0.19013	AC093334.1	0.869981	0.0109026
NPM1P21	0.31173	0.299813	NPM1P21	0.869907	0.0109177
ZKSCAN7-AS1	0.574702	0.0399304	ZKSCAN7-AS1	0.869238	0.0110543
RPS4XP20	0.537547	0.0581429	RPS4XP20	0.869168	0.0110688
AP005060.1	-0.233921	0.441775	AP005060.1	0.869117	0.0110794
PTCH1	-0.165413	0.589158	PTCH1	0.869063	0.0110904
QSOX1	-0.412985	0.160748	QSOX1	0.868999	0.0111035
AC124242.1	0.654136	0.0152878	AC124242.1	0.868795	0.0111455
GRM6	-0.308539	0.305049	GRM6	0.868739	0.0111571
CALML5	-0.270644	0.371132	CALML5	0.868646	0.0111762
ZNF599	0.617654	0.0244846	ZNF599	0.868346	0.0112382
CCDC179	0.20326	0.505394	CCDC179	0.868135	0.0112821
C16orf87	0.278444	0.356951	C16orf87	0.867854	0.0113404
AC022211.4	0.4161	0.157299	AC022211.4	0.867801	0.0113514
AC120057.1	0.29849	0.321876	AC120057.1	0.867744	0.0113633
OR7E38P	0.090759	0.768091	OR7E38P	0.867183	0.0114805
MT-CO1	0.10503	0.732742	MT-CO1	0.867078	0.0115027
SETP14	0.244533	0.420718	SETP14	0.866958	0.0115279
PLVAP	-0.195803	0.521459	PLVAP	0.866903	0.0115394
KMT2C	0.68181	0.0102639	KMT2C	0.866544	0.0116152
COX4I1	0.0698778	0.82055	COX4I1	0.866359	0.0116541
AC008781.2	-0.360154	0.226738	AC008781.2	0.866189	0.0116901
DGAT2	0.0697342	0.820914	DGAT2	0.866182	0.0116916
AL008638.4	-0.124556	0.685164	AL008638.4	0.866164	0.0116954
IKBKE	-0.0865496	0.778601	IKBKE	0.865854	0.0117613
AC108059.1	-0.135164	0.659743	AC108059.1	0.865847	0.0117627
SLC25A42	0.0223058	0.94234	SLC25A42	0.865784	0.011776
RNU1-31P	-0.078162	0.799644	RNU1-31P	0.865496	0.0118374
KCNQ5-AS1	-0.30117	0.317339	KCNQ5-AS1	0.865219	0.0118966
AGPAT1	-0.0601446	0.845253	AGPAT1	0.865135	0.0119147
MID1	-0.124392	0.68556	MID1	0.864972	0.0119496
AC012360.1	-0.119335	0.697789	AC012360.1	0.864686	0.0120111
TMEM125	0.0345882	0.910684	TMEM125	0.864594	0.0120309
SLC29A1	-0.28337	0.348148	SLC29A1	0.864521	0.0120465
ERMAP	-0.208014	0.495268	ERMAP	0.864518	0.0120472
AC211433.1	0.0422705	0.890943	AC211433.1	0.864367	0.0120799
MTRNR2L12	0.23989	0.429868	MTRNR2L12	0.864333	0.0120872
MAPK4	-0.261908	0.387364	MAPK4	0.864236	0.0121081
AHSG	0.601584	0.0296246	AHSG	0.86416	0.0121245
SLC25A23	0.267189	0.377508	SLC25A23	0.864128	0.0121314
LINC01905	-0.269643	0.372972	LINC01905	0.864029	0.0121528
AC006538.4	-0.161733	0.597585	AC006538.4	0.864029	0.0121528
LINC01821	-0.0861919	0.779496	LINC01821	0.864029	0.0121528
F8A2	0.243512	0.422723	F8A2	0.864029	0.0121528
LINC01539	-0.117416	0.702448	LINC01539	0.864029	0.0121528
SRGAP3-AS1	0.113039	0.713109	SRGAP3-AS1	0.864029	0.0121528
CENPNP1	0.142181	0.643111	CENPNP1	0.864029	0.0121528
TNFRSF21	-0.481577	0.0956567	TNFRSF21	0.863869	0.0121875
DPEP1	-0.0521743	0.86558	DPEP1	0.863817	0.0121989
C17orf99	0.88882	4.85552e-05	C17orf99	0.863804	0.0122017
AC078983.1	-0.1963	0.520382	AC078983.1	0.863756	0.012212
TMEM105	-0.312816	0.298041	TMEM105	0.863676	0.0122295
PRSS8	0.135488	0.658972	PRSS8	0.86345	0.0122786
PPARD	-0.215274	0.479987	PPARD	0.863213	0.0123304
AIF1L	0.474329	0.101493	AIF1L	0.863123	0.01235
LINC02179	0.245221	0.419371	LINC02179	0.86309	0.0123573
CELA2B	0.172613	0.572811	CELA2B	0.863074	0.0123607
ADD2	-0.266823	0.378186	ADD2	0.862979	0.0123814
FAM131C	0.0756478	0.805977	FAM131C	0.862867	0.0124061
PTPN20	-0.268546	0.374997	PTPN20	0.862853	0.012409
ARSH	0.42139	0.151552	ARSH	0.862793	0.0124223
OR4F16	0.347658	0.244441	OR4F16	0.862793	0.0124223
ANKRD30BL	-0.247887	0.414172	ANKRD30BL	0.862758	0.0124299
MTND4LP5	0.0362124	0.906506	MTND4LP5	0.862704	0.0124418
GALNS	-0.000374981	0.99903	GALNS	0.862576	0.01247
TSPAN32	0.0680529	0.825171	TSPAN32	0.862507	0.0124852
LDHAL6CP	0.0595775	0.846697	LDHAL6CP	0.862473	0.0124925
MEP1A	0.266218	0.379309	MEP1A	0.862473	0.0124925
HNRNPA1P51	-0.0985952	0.748625	HNRNPA1P51	0.86237	0.0125153
MDH2	0.213369	0.483975	MDH2	0.862314	0.0125277
MIR604	0.209884	0.491312	MIR604	0.862185	0.012556
AC099850.1	0.0794012	0.796527	AC099850.1	0.862038	0.0125886
AC010894.1	0.579962	0.0377354	AC010894.1	0.862016	0.0125935
AL353795.2	0.413884	0.159749	AL353795.2	0.861996	0.0125978
LINC02188	0.0613916	0.84208	LINC02188	0.861985	0.0126002
LRWD1	-0.42737	0.145222	LRWD1	0.861683	0.0126671
AC239803.1	-0.27352	0.365869	AC239803.1	0.86141	0.0127278
SLC25A47	-0.310683	0.301524	SLC25A47	0.861223	0.0127695
CNKSR2	-0.23266	0.444311	CNKSR2	0.861144	0.012787
AL390755.1	-0.0834691	0.786314	AL390755.1	0.860872	0.0128478
MOB3B	0.201939	0.508222	MOB3B	0.86087	0.0128482
OR1N2	-0.179869	0.556525	OR1N2	0.860848	0.0128532
LINC01588	0.0218498	0.943517	LINC01588	0.860797	0.0128646
PRRG2	-0.248098	0.413761	PRRG2	0.860776	0.0128693
TMEM121B	0.116758	0.704046	TMEM121B	0.860649	0.0128976
HDHD5-AS1	-0.047127	0.878492	HDHD5-AS1	0.860469	0.0129381
RTL8A	0.297136	0.324183	RTL8A	0.860274	0.012982
NPFFR2	0.347789	0.24425	NPFFR2	0.860139	0.0130124
AC133963.1	-0.147309	0.63105	AC133963.1	0.86011	0.0130189
MT-TD	-0.121893	0.691594	MT-TD	0.860067	0.0130285
COX18	0.220246	0.469652	COX18	0.860057	0.0130308
ZC3H18	0.239495	0.430652	ZC3H18	0.860047	0.0130331
RNF25	-0.244617	0.420555	RNF25	0.859948	0.0130555
AL391262.1	-0.193537	0.526387	AL391262.1	0.859887	0.0130692
DSG1-AS1	-0.143069	0.641016	DSG1-AS1	0.85984	0.0130797
LINC02104	-0.0887053	0.773214	LINC02104	0.85984	0.0130797
ACKR1	-0.059807	0.846112	ACKR1	0.859803	0.0130882
MTND2P9	0.202362	0.507317	MTND2P9	0.859703	0.0131108
RHOQP2	0.103018	0.737698	RHOQP2	0.859363	0.0131877
AC126124.2	-0.205727	0.500127	AC126124.2	0.859116	0.013244
LINC02576	-0.203147	0.505635	LINC02576	0.859098	0.013248
MTMR2	0.318262	0.289254	MTMR2	0.859057	0.0132574
RPS16	0.116785	0.703981	RPS16	0.85905	0.013259
AP000265.1	-0.397819	0.178238	AP000265.1	0.858939	0.0132842
PPM1G	0.0253934	0.934373	PPM1G	0.8588	0.0133159
AL603914.1	-0.263706	0.383993	AL603914.1	0.858733	0.0133313
GSPT2	0.468773	0.106129	GSPT2	0.858431	0.0134003
MRPL4	0.0542859	0.860187	MRPL4	0.858403	0.0134069
STX19	0.0878835	0.775267	STX19	0.858215	0.0134498
AL049641.1	-0.191617	0.530576	AL049641.1	0.857998	0.0134997
TRIM73	-0.039033	0.899256	TRIM73	0.857948	0.0135113
NTRK3	0.0284778	0.92642	NTRK3	0.85786	0.0135316
AC087633.2	0.228834	0.452049	AC087633.2	0.85778	0.01355
U91328.1	0.0531604	0.863061	U91328.1	0.857631	0.0135845
PRG4	-0.00627556	0.983767	PRG4	0.857515	0.013611
AC108475.1	0.609757	0.0269203	AC108475.1	0.857505	0.0136135
CHORDC1P1	-0.0326228	0.915743	CHORDC1P1	0.857344	0.0136508
MTATP6P5	-0.181616	0.552634	MTATP6P5	0.857169	0.0136913
ATXN1L	0.0218114	0.943616	ATXN1L	0.85696	0.0137397
GPRC5B	-0.662041	0.013697	GPRC5B	0.856953	0.0137414
ABCC1	-0.214427	0.481758	ABCC1	0.856685	0.0138038
NEXMIF	-0.015838	0.959044	NEXMIF	0.856668	0.0138077
AC003669.1	-0.0373632	0.903547	AC003669.1	0.856536	0.0138385
FBXO11	0.00323343	0.991636	FBXO11	0.856487	0.0138499
IL1RL2	-0.290909	0.334906	IL1RL2	0.856229	0.0139102
REPIN1	0.207695	0.495945	REPIN1	0.856198	0.0139175
C1orf94	-0.0875178	0.776181	C1orf94	0.85612	0.0139358
B3GNT7	0.00800779	0.979287	B3GNT7	0.855761	0.01402
AC131254.2	-0.22249	0.465022	AC131254.2	0.855626	0.0140519
ARMC4	-0.194133	0.525089	ARMC4	0.855546	0.0140705
AC021733.3	0.465804	0.108664	AC021733.3	0.855542	0.0140716
CAMKMT	0.221963	0.466106	CAMKMT	0.855462	0.0140905
SYT16	-0.0435953	0.887544	SYT16	0.855289	0.0141313
TESC	0.470739	0.104472	TESC	0.855281	0.0141331
ZNF777	0.0534559	0.862306	ZNF777	0.85504	0.0141901
BHLHE40	-0.0977958	0.750605	BHLHE40	0.855007	0.0141979
EXO5	-0.466413	0.10814	EXO5	0.854968	0.0142071
AC012569.1	0.106821	0.728338	AC012569.1	0.85495	0.0142116
CYP24A1	-0.139459	0.649545	CYP24A1	0.854945	0.0142126
AL139243.1	-0.00393787	0.989813	AL139243.1	0.854746	0.0142598
TMOD1	-0.0249956	0.935399	TMOD1	0.854595	0.0142957
DCAF15	-0.138848	0.650994	DCAF15	0.854315	0.0143625
TMEM72	-0.289874	0.336707	TMEM72	0.854101	0.0144135
PABPC1	0.371146	0.211831	PABPC1	0.854087	0.0144167
BUD23	0.481347	0.0958387	BUD23	0.853998	0.0144381
TOMM22	0.0900166	0.769943	TOMM22	0.853882	0.0144659
LINC01936	-0.122371	0.690439	LINC01936	0.853849	0.0144738
BCL11A	0.165137	0.58979	BCL11A	0.853838	0.0144762
AP001893.1	-0.0872829	0.776768	AP001893.1	0.853729	0.0145024
FHL1	-0.485843	0.0923308	FHL1	0.853689	0.0145121
AL360271.1	0.0649477	0.833045	AL360271.1	0.853629	0.0145265
AC009879.4	-0.145588	0.63509	AC009879.4	0.853585	0.0145369
H2BS1	0.241788	0.426118	H2BS1	0.853277	0.0146109
CIR1P2	-0.137831	0.653405	CIR1P2	0.853274	0.0146118
RN7SL610P	0.269157	0.373869	RN7SL610P	0.853243	0.0146192
ZSCAN9	0.0240916	0.937732	ZSCAN9	0.852996	0.0146788
MIR5000	-0.195825	0.521413	MIR5000	0.852862	0.0147111
MTX1P1	-0.412434	0.161364	MTX1P1	0.852862	0.0147112
TKTL2	-0.173834	0.570057	TKTL2	0.852817	0.014722
AL365223.1	0.27264	0.367474	AL365223.1	0.852817	0.014722
GFI1B	-0.150604	0.623345	GFI1B	0.852786	0.0147295
LAS1L	0.127644	0.677731	LAS1L	0.852711	0.0147477
AC019077.1	-0.0267917	0.930767	AC019077.1	0.852596	0.0147754
AC104623.2	-0.202199	0.507665	AC104623.2	0.852577	0.0147801
FABP3	-0.248027	0.413899	FABP3	0.852549	0.0147868
GOLGA6L17P	0.106792	0.72841	GOLGA6L17P	0.852457	0.0148093
AC093323.3	-0.216568	0.477287	AC093323.3	0.852424	0.0148173
NOL4L	-0.314994	0.294509	NOL4L	0.85242	0.014818
AC005821.1	0.133691	0.663254	AC005821.1	0.852352	0.0148346
AL359852.2	-0.0772568	0.801922	AL359852.2	0.8523	0.0148474
AC008738.1	0.0602767	0.844917	AC008738.1	0.8523	0.0148474
AC002504.1	0.218292	0.473701	AC002504.1	0.8523	0.0148474
TENT5B	-0.0841694	0.784559	TENT5B	0.852134	0.0148877
AL356756.1	-0.14011	0.648005	AL356756.1	0.852122	0.0148904
LINC01923	-0.291418	0.334022	LINC01923	0.85183	0.0149618
SLC22A3	0.0274386	0.929099	SLC22A3	0.85177	0.0149763
AC097518.2	0.226578	0.456642	AC097518.2	0.85167	0.0150008
NUTM2E	0.113715	0.711461	NUTM2E	0.851601	0.0150177
AP003559.1	-0.36858	0.215256	AP003559.1	0.851495	0.0150437
ATAD3B	-0.327179	0.275192	ATAD3B	0.85137	0.0150741
ARHGEF1	0.0329366	0.914935	ARHGEF1	0.851353	0.0150784
MT-CO2	0.0957314	0.755724	MT-CO2	0.851255	0.0151025
LINC02271	-0.161307	0.598563	LINC02271	0.851216	0.0151119
PAX7	-0.200687	0.510911	PAX7	0.851017	0.0151609
AC007622.2	0.0823178	0.789201	AC007622.2	0.850951	0.015177
NCKAP5-AS2	0.0451699	0.883507	NCKAP5-AS2	0.850839	0.0152046
AL390816.2	0.134902	0.660369	AL390816.2	0.850819	0.0152095
ZNF746	0.127546	0.677966	ZNF746	0.85072	0.015234
AL031005.1	0.153616	0.616333	AL031005.1	0.850686	0.0152422
AC012213.3	0.658289	0.0144355	AC012213.3	0.850612	0.0152606
LINC02826	-0.304165	0.312312	LINC02826	0.850564	0.0152724
FAM171A1	-0.332456	0.267062	FAM171A1	0.85052	0.0152833
AL645568.3	-0.0115661	0.970086	AL645568.3	0.850389	0.0153157
WBP2	-0.121932	0.6915	WBP2	0.850382	0.0153175
SLC25A44	-0.0405697	0.895309	SLC25A44	0.850268	0.0153455
AL391419.1	-0.155235	0.612577	AL391419.1	0.850076	0.0153932
AC107214.1	-0.16264	0.595505	AC107214.1	0.849966	0.0154204
AC008115.4	0.305387	0.310272	AC008115.4	0.849958	0.0154226
MAGED1	0.0524955	0.864759	MAGED1	0.849925	0.0154307
MTATP6P1	0.251501	0.407173	MTATP6P1	0.849884	0.0154408
LEP	0.520491	0.0682156	LEP	0.849584	0.0155155
ARHGEF10L	0.0949476	0.75767	ARHGEF10L	0.849583	0.0155158
DSG3	-0.169988	0.578751	DSG3	0.849488	0.0155394
MTPAP	-0.10468	0.733602	MTPAP	0.849465	0.0155452
BMS1P22	0.607962	0.027498	BMS1P22	0.849459	0.0155465
AC091691.3	0.45808	0.115448	AC091691.3	0.849453	0.0155482
STAP1	0.320231	0.286113	STAP1	0.849206	0.0156099
FPR2	-0.00197019	0.994903	FPR2	0.849168	0.0156194
AC016588.2	-0.124231	0.685946	AC016588.2	0.849153	0.0156229
LINC01606	0.0734448	0.811534	LINC01606	0.848739	0.0157269
MIIP	-0.360685	0.226003	MIIP	0.848678	0.015742
UNC93A	0.454199	0.118962	UNC93A	0.848648	0.0157497
ADARB2	-0.364704	0.220492	ADARB2	0.848552	0.0157738
H2BC13	0.284501	0.346144	H2BC13	0.848546	0.0157753
KLK1	-0.212445	0.485915	KLK1	0.848495	0.0157882
EIF2AK1	0.284387	0.346346	EIF2AK1	0.848393	0.0158139
GPS1	0.571375	0.0413656	GPS1	0.848267	0.0158456
DMAC2L	-0.165536	0.588878	DMAC2L	0.848237	0.0158531
RNF122	0.0435377	0.887692	RNF122	0.848227	0.0158556
PTMAP3	0.0616427	0.841442	PTMAP3	0.848148	0.0158755
SRM	-0.0688598	0.823127	SRM	0.848116	0.0158835
MTRNR2L8	0.000176343	0.999544	MTRNR2L8	0.84766	0.0159991
KCNH4	-0.247798	0.414343	KCNH4	0.847624	0.0160081
AP000894.2	0.253573	0.403189	AP000894.2	0.847508	0.0160376
FIRRE	0.232921	0.443787	FIRRE	0.84742	0.0160598
LINC01702	-0.175539	0.566221	LINC01702	0.847413	0.0160618
BEND3	0.524889	0.0655088	BEND3	0.84732	0.0160853
ILF2	0.152933	0.617922	ILF2	0.84721	0.0161134
MT-ND2	0.234386	0.440842	MT-ND2	0.847204	0.016115
MTND5P11	0.0146591	0.962091	MTND5P11	0.846971	0.0161743
PHLPP1	-0.186766	0.541227	PHLPP1	0.846844	0.0162067
AC091932.1	0.0340983	0.911945	AC091932.1	0.846779	0.0162232
RNF180	0.364247	0.221114	RNF180	0.846775	0.0162243
SYCP2L	-0.0940307	0.759948	SYCP2L	0.846725	0.0162369
AC002310.3	-0.0668937	0.828109	AC002310.3	0.846698	0.0162439
RPL15P20	0.54979	0.0515968	RPL15P20	0.846667	0.0162519
RPS20P10	0.475411	0.100608	RPS20P10	0.846593	0.0162709
CER1	0.519331	0.068942	CER1	0.84656	0.0162793
TMEM94	-0.0783914	0.799067	TMEM94	0.846554	0.0162809
FAM32A	-0.205393	0.50084	FAM32A	0.846499	0.0162949
LPL	0.26303	0.385259	LPL	0.846487	0.0162978
MORC1	-0.00444124	0.988511	MORC1	0.846484	0.0162988
PATE3	0.557561	0.0477254	PATE3	0.846443	0.0163091
KRBA1	-0.22941	0.450881	KRBA1	0.846415	0.0163164
C1orf105	-0.308988	0.304309	C1orf105	0.846372	0.0163275
AC068057.3	-0.0818426	0.790394	AC068057.3	0.846279	0.0163514
AL356968.2	-0.589301	0.0340564	AL356968.2	0.846243	0.0163607
NUP42	-0.105961	0.730451	NUP42	0.846124	0.016391
LARGE2	-0.0303437	0.921612	LARGE2	0.846097	0.0163982
AL162385.1	-0.0276218	0.928627	AL162385.1	0.84601	0.0164204
POM121B	0.496314	0.0845058	POM121B	0.845841	0.016464
RPS18P12	0.41386	0.159775	RPS18P12	0.845726	0.0164936
IGSF3	0.558969	0.0470472	IGSF3	0.845711	0.0164976
IQGAP3	0.401217	0.174219	IQGAP3	0.84566	0.0165107
RAVER1	0.00331112	0.991435	RAVER1	0.845539	0.016542
AL356608.1	-0.335243	0.262825	AL356608.1	0.845531	0.016544
STAG3L2	0.00653395	0.983098	STAG3L2	0.84546	0.0165622
SLC22A7	0.183081	0.549378	SLC22A7	0.845454	0.0165639
AC007040.2	0.0441485	0.886126	AC007040.2	0.845423	0.0165717
AL136456.1	-0.194669	0.523924	AL136456.1	0.845384	0.016582
ELP4	0.330585	0.269927	ELP4	0.845339	0.0165936
AC107081.2	-0.34063	0.25475	AC107081.2	0.845323	0.0165978
AC006040.1	0.314372	0.295515	AC006040.1	0.845167	0.0166383
AC048380.2	-0.545566	0.0537924	AC048380.2	0.845152	0.016642
C16orf82	0.362612	0.223351	C16orf82	0.845112	0.0166523
AC012360.2	0.0437179	0.88723	AC012360.2	0.845112	0.0166523
ZNF735	0.0635836	0.836509	ZNF735	0.844788	0.0167367
PRELID3BP1	-0.117582	0.702044	PRELID3BP1	0.844788	0.0167367
AL121829.1	-0.184609	0.545991	AL121829.1	0.844773	0.0167403
AC093690.1	-0.146652	0.632591	AC093690.1	0.844679	0.016765
CMIP	-0.123643	0.687365	CMIP	0.844657	0.0167707
AF287957.1	0.309223	0.303922	AF287957.1	0.844483	0.016816
CAP1P2	-0.096668	0.753401	CAP1P2	0.844423	0.0168316
AC018926.1	0.186565	0.541671	AC018926.1	0.844266	0.0168726
AC087741.3	0.109549	0.721645	AC087741.3	0.844004	0.0169413
ATXN7L1	-0.0843038	0.784222	ATXN7L1	0.84394	0.0169581
LCMT1-AS1	-0.152871	0.618066	LCMT1-AS1	0.843929	0.0169608
TRRAP	0.503337	0.0795225	TRRAP	0.843891	0.0169708
PAIP2B	-0.130571	0.670711	PAIP2B	0.843843	0.0169833
SPATA3-AS1	-0.170869	0.576753	SPATA3-AS1	0.843796	0.0169958
KBTBD12	0.528469	0.0633627	KBTBD12	0.843792	0.0169967
RTKN	-0.155009	0.613101	RTKN	0.843683	0.0170253
TANGO6	-0.00201178	0.994796	TANGO6	0.843561	0.0170576
MIR575	0.123666	0.68731	MIR575	0.843435	0.0170907
USB1	-0.0425532	0.890218	USB1	0.843392	0.0171019
CLCN5	0.0844098	0.783957	CLCN5	0.84329	0.0171288
MTND5P8	-0.0912632	0.766835	MTND5P8	0.843161	0.0171629
ZDHHC13	0.408299	0.166029	ZDHHC13	0.842934	0.0172227
VDAC1P7	0.268973	0.374208	VDAC1P7	0.842553	0.0173236
ZNF239	-0.00350801	0.990925	ZNF239	0.842318	0.0173862
RNF165	-0.204551	0.502635	RNF165	0.842298	0.0173913
HNRNPL	0.392732	0.184365	HNRNPL	0.842262	0.0174009
SMYD1	0.0935922	0.761038	SMYD1	0.842235	0.017408
MB21D2	-0.0090623	0.97656	MB21D2	0.842181	0.0174225
CU639417.1	-0.00467038	0.987919	CU639417.1	0.841784	0.0175284
AC008966.1	0.0395452	0.89794	AC008966.1	0.841568	0.0175861
CICP18	-0.0934463	0.761401	CICP18	0.841456	0.017616
AC019294.2	0.398821	0.177047	AC019294.2	0.841421	0.0176255
AC015689.1	-0.126631	0.680166	AC015689.1	0.841128	0.0177041
H2AC16	0.46972	0.105329	H2AC16	0.841077	0.0177178
NFATC1	-0.214996	0.480568	NFATC1	0.840967	0.0177473
RNASE10	-0.0334235	0.913681	RNASE10	0.840963	0.0177484
MT-ND3	0.124049	0.686387	MT-ND3	0.840953	0.017751
FEM1AP3	-0.238667	0.432295	FEM1AP3	0.840667	0.017828
AL354928.1	0.599747	0.0302586	AL354928.1	0.840667	0.017828
AL513318.1	0.502162	0.0803414	AL513318.1	0.840465	0.0178826
COX6A2	-0.426637	0.145988	COX6A2	0.840401	0.0179
UGT2B7	-0.0978798	0.750397	UGT2B7	0.840401	0.0179
CCN6	-0.470618	0.104574	CCN6	0.840368	0.0179087
AC022509.3	-0.243165	0.423404	AC022509.3	0.840193	0.017956
AC009242.1	-0.565505	0.0439884	AC009242.1	0.840101	0.0179809
PPARGC1A	-0.405053	0.169751	PPARGC1A	0.839808	0.0180605
ECEL1	-0.268968	0.374218	ECEL1	0.839704	0.0180887
INSC	-0.263506	0.384368	INSC	0.839681	0.0180949
MIR4521	0.0194531	0.949705	MIR4521	0.839681	0.0180949
MEX3C	0.222567	0.464862	MEX3C	0.839595	0.0181185
SYT3	-0.104919	0.733016	SYT3	0.839435	0.018162
AC008703.1	-0.234387	0.44084	AC008703.1	0.839235	0.0182166
NUTM1	-0.0454691	0.88274	NUTM1	0.839177	0.0182324
POLR3GP1	-0.207489	0.496382	POLR3GP1	0.839173	0.0182334
SCARB1	-0.47254	0.102971	SCARB1	0.839165	0.0182357
AC239804.1	-0.343854	0.249989	AC239804.1	0.83914	0.0182426
SMPX	-0.190924	0.532092	SMPX	0.839076	0.0182599
RN7SL503P	-0.120386	0.695241	RN7SL503P	0.839067	0.0182624
KCNK12	0.383907	0.195305	KCNK12	0.838975	0.0182877
GAS2	0.186731	0.541305	GAS2	0.838962	0.0182911
AC093418.1	0.61659	0.0248029	AC093418.1	0.838896	0.0183092
AC021590.1	-0.266168	0.379403	AC021590.1	0.838797	0.0183362
AC007216.1	0.0581811	0.850253	AC007216.1	0.83878	0.0183409
MTATP6P21	0.174586	0.568363	MTATP6P21	0.83876	0.0183466
AL358072.1	-0.169094	0.580779	AL358072.1	0.838654	0.0183755
MEOX1	0.444796	0.127772	MEOX1	0.838502	0.0184172
AL592211.1	-0.244755	0.420285	AL592211.1	0.838346	0.01846
SLC6A15	0.534289	0.0599793	SLC6A15	0.838244	0.0184883
PMS2P4	-0.119767	0.696741	PMS2P4	0.838243	0.0184885
CHRNG	-0.145749	0.634711	CHRNG	0.838228	0.0184925
CLVS1	-0.19274	0.528124	CLVS1	0.83796	0.0185665
MALT1	0.609153	0.0271136	MALT1	0.837858	0.0185945
RPL22P16	0.235489	0.438633	RPL22P16	0.837822	0.0186047
SOX11	-0.134472	0.661392	SOX11	0.837814	0.0186067
CEROX1	0.108846	0.723367	CEROX1	0.837549	0.0186801
C1orf61	0.259613	0.391688	C1orf61	0.83736	0.0187325
DRD5	-0.323281	0.281288	DRD5	0.837303	0.0187483
CD300LG	-0.0818275	0.790432	CD300LG	0.837153	0.0187898
AL356113.1	-0.358383	0.229198	AL356113.1	0.836816	0.0188835
ALG1	0.39497	0.181654	ALG1	0.836743	0.0189041
MSH2	0.620368	0.0236864	MSH2	0.836648	0.0189304
SMAD9-IT1	-0.144953	0.636582	SMAD9-IT1	0.836515	0.0189675
PBK	0.884063	6.05617e-05	PBK	0.836511	0.0189688
ONECUT2	0.0555556	0.856946	ONECUT2	0.836492	0.0189742
AF213884.1	-0.199164	0.51419	AF213884.1	0.836415	0.0189955
AC007673.1	-0.0204804	0.947052	AC007673.1	0.836373	0.0190072
ADAT3	0.119523	0.697334	ADAT3	0.836253	0.019041
THAP12P1	-0.196582	0.519771	THAP12P1	0.836229	0.0190476
ACBD3-AS1	0.22437	0.461159	ACBD3-AS1	0.836069	0.0190925
USP31	0.255903	0.398732	USP31	0.835917	0.0191349
MGC16275	0.0567274	0.853958	MGC16275	0.83567	0.0192045
FEM1A	0.18963	0.534929	FEM1A	0.835587	0.0192279
AC079148.1	-0.352567	0.23739	AC079148.1	0.835422	0.0192743
FOLH1B	-0.0698386	0.82065	FOLH1B	0.835139	0.0193541
SCN5A	-0.182437	0.550808	SCN5A	0.835033	0.0193841
NFAT5	0.0121284	0.968632	NFAT5	0.834991	0.0193961
AC007016.1	0.162582	0.595637	AC007016.1	0.834962	0.0194042
RPL21P93	0.648262	0.0165566	RPL21P93	0.834915	0.0194176
AC245884.9	-0.341446	0.25354	AC245884.9	0.834627	0.0194989
AL731702.1	-0.0295127	0.923753	AL731702.1	0.834603	0.0195059
NPM1P43	0.108075	0.72526	NPM1P43	0.834561	0.0195177
AC092692.1	0.192558	0.528522	AC092692.1	0.83454	0.0195239
AL713922.2	-0.181149	0.553673	AL713922.2	0.834455	0.019548
AL353796.1	-0.0461129	0.88109	AL353796.1	0.834422	0.0195573
AP000344.1	0.523308	0.0664731	AP000344.1	0.83422	0.0196147
SF3B4	-0.337136	0.25997	SF3B4	0.834177	0.0196269
EMP3	-0.207534	0.496286	EMP3	0.834116	0.0196444
MTCYBP18	-0.0773152	0.801775	MTCYBP18	0.833966	0.0196871
KLF2P2	-0.151657	0.620891	KLF2P2	0.833922	0.0196997
AC007684.2	0.428925	0.143604	AC007684.2	0.833913	0.0197022
SOX8	-0.0518646	0.866371	SOX8	0.833732	0.019754
NAV2	-0.227422	0.454922	NAV2	0.833538	0.0198095
AL450326.1	-0.0813714	0.791577	AL450326.1	0.833467	0.0198296
PPOX	-0.440356	0.132079	PPOX	0.833459	0.0198321
NPM1P8	-0.189289	0.535676	NPM1P8	0.833126	0.0199274
AL596087.2	-0.194026	0.525322	AL596087.2	0.833104	0.0199337
ZNF280B	0.329327	0.271864	ZNF280B	0.833075	0.0199421
AC074085.2	-0.0105672	0.972668	AC074085.2	0.832998	0.0199644
VARS1	-0.129697	0.672805	VARS1	0.832954	0.019977
GTF2H2B	-0.112335	0.714829	GTF2H2B	0.832913	0.0199888
SDHAF4	-0.296449	0.325356	SDHAF4	0.832897	0.0199933
RPTOR	-0.0345958	0.910665	RPTOR	0.832808	0.0200191
AC239800.2	-0.206512	0.498457	AC239800.2	0.832737	0.0200395
DRD1	0.0128409	0.96679	DRD1	0.83273	0.0200414
BCAR4	-0.109671	0.721345	BCAR4	0.832676	0.0200572
WSCD1	-0.466225	0.108301	WSCD1	0.832633	0.0200694
Z84486.1	-0.0605175	0.844304	Z84486.1	0.832463	0.0201186
SSBP3-AS1	-0.147446	0.63073	SSBP3-AS1	0.832423	0.0201302
NAT10	0.322155	0.283064	NAT10	0.832421	0.0201305
AC243972.3	0.551295	0.0508298	AC243972.3	0.832415	0.0201323
BARX2	0.246675	0.416532	BARX2	0.832389	0.0201399
DBF4P1	0.734243	0.00426555	DBF4P1	0.832248	0.0201808
KRTCAP3	-0.0452569	0.883284	KRTCAP3	0.832231	0.0201856
PPP1R18	0.167026	0.585481	PPP1R18	0.83223	0.0201858
AC003080.1	-0.226897	0.45599	AC003080.1	0.832221	0.0201885
AC079250.1	0.0937687	0.7606	AC079250.1	0.832198	0.020195
AC092120.2	0.525604	0.065076	AC092120.2	0.832111	0.0202204
AC005616.1	0.272911	0.366981	AC005616.1	0.831972	0.0202605
LYPLA2P2	0.010408	0.97308	LYPLA2P2	0.831837	0.0202996
IMMP1LP3	-0.0950757	0.757352	IMMP1LP3	0.83177	0.0203193
BX322562.1	0.00648547	0.983224	BX322562.1	0.831612	0.0203652
LINC01607	-0.32103	0.284845	LINC01607	0.831396	0.020428
MAPK8IP1P1	-0.274788	0.363561	MAPK8IP1P1	0.831313	0.0204522
AC108210.1	-0.202724	0.50654	AC108210.1	0.831311	0.0204528
RPL7A	0.128391	0.675936	RPL7A	0.831296	0.0204572
AL356489.3	0.0196506	0.949195	AL356489.3	0.831229	0.0204766
APOA2	0.291594	0.333717	APOA2	0.831081	0.02052
ABCF2	0.0506759	0.86941	ABCF2	0.83104	0.0205317
ZNF771	-0.00958246	0.975215	ZNF771	0.830965	0.0205536
AC087289.5	0.109788	0.72106	AC087289.5	0.830546	0.0206765
AC006197.1	-0.027934	0.927822	AC006197.1	0.830406	0.0207176
AL139280.2	-0.287726	0.340462	AL139280.2	0.83038	0.0207252
AC099521.2	0.262264	0.386695	AC099521.2	0.830371	0.0207279
RPL13	-0.293579	0.330284	RPL13	0.830334	0.0207386
CRB3	0.237684	0.43425	CRB3	0.830265	0.020759
TMIE	0.355708	0.232945	TMIE	0.830249	0.0207636
TMEM200C	-0.458075	0.115453	TMEM200C	0.830193	0.0207801
LINC00852	0.0676679	0.826147	LINC00852	0.830135	0.0207971
AL121820.3	-0.130338	0.671268	AL121820.3	0.830106	0.0208057
PDCD6IPP2	0.398742	0.17714	PDCD6IPP2	0.829983	0.0208419
AC013470.1	0.327604	0.274532	AC013470.1	0.829952	0.0208509
AC112229.1	-0.254165	0.402054	AC112229.1	0.829829	0.0208874
IGLV2-34	0.0639729	0.83552	IGLV2-34	0.829824	0.0208887
RNU2-34P	0.139931	0.648429	RNU2-34P	0.829788	0.0208994
LRRC52	0.0588862	0.848457	LRRC52	0.829788	0.0208994
RPL36AP48	0.272087	0.368486	RPL36AP48	0.829746	0.0209118
BAG6	0.176383	0.564325	BAG6	0.829744	0.0209122
NOTO	-0.00311137	0.991951	NOTO	0.829671	0.0209339
MTM1	-0.230422	0.44883	MTM1	0.829609	0.0209523
AC013553.3	0.353625	0.235886	AC013553.3	0.829587	0.0209587
AC073439.1	-0.0635096	0.836697	AC073439.1	0.829318	0.0210382
AL445250.1	0.18002	0.556188	AL445250.1	0.829156	0.0210863
CHRAC1	0.645178	0.0172536	CHRAC1	0.829015	0.0211282
RNF216	-0.0288012	0.925587	RNF216	0.828968	0.0211422
SATB1-AS1	0.140927	0.646074	SATB1-AS1	0.828863	0.0211734
KCTD13	0.0365857	0.905546	KCTD13	0.828822	0.0211855
NANOGNBP2	-0.0306664	0.920781	NANOGNBP2	0.828723	0.0212151
EGFLAM-AS4	0.0568734	0.853586	EGFLAM-AS4	0.828653	0.0212359
AC078860.2	0.367297	0.216981	AC078860.2	0.828504	0.0212801
TMC1	0.418361	0.154826	TMC1	0.828479	0.0212876
C16orf71	-0.456882	0.116526	C16orf71	0.828261	0.0213528
AC027627.1	0.100038	0.745057	AC027627.1	0.828236	0.0213603
POGK	0.162277	0.596336	POGK	0.828147	0.0213867
AC099521.4	0.00391834	0.989864	AC099521.4	0.82803	0.0214217
RPS2P17	0.266179	0.379383	RPS2P17	0.827922	0.0214542
ATP2B4	-0.387696	0.19056	ATP2B4	0.827905	0.0214592
CEBPD	-0.145079	0.636285	CEBPD	0.827847	0.0214766
DAPK1-IT1	0.389083	0.18884	DAPK1-IT1	0.827817	0.0214857
RN7SL66P	-0.232363	0.44491	RN7SL66P	0.827551	0.0215655
LINC01700	-0.23247	0.444695	LINC01700	0.827394	0.0216127
WASF3-AS1	-0.125889	0.681951	WASF3-AS1	0.827347	0.0216267
LINC01967	-0.103856	0.735633	LINC01967	0.827311	0.0216374
AC018638.4	0.130083	0.671879	AC018638.4	0.827256	0.021654
RN7SKP91	0.355819	0.232787	RN7SKP91	0.827234	0.0216609
RPS27	0.233523	0.442575	RPS27	0.827225	0.0216634
XKR6	-0.256943	0.396751	XKR6	0.827185	0.0216754
GTF2IP13	-0.111987	0.715681	GTF2IP13	0.827105	0.0216996
AC073270.2	-0.0346037	0.910644	AC073270.2	0.827007	0.0217292
MTRNR2L10	0.104453	0.734163	MTRNR2L10	0.826942	0.0217488
SEC63P1	0.00518172	0.986596	SEC63P1	0.826743	0.0218088
AC011383.1	-0.500765	0.0813232	AC011383.1	0.826516	0.0218774
ARR3	-0.0721971	0.814686	ARR3	0.826507	0.0218803
ADORA1	-0.457318	0.116133	ADORA1	0.826462	0.0218939
HIRIP3	0.208185	0.494905	HIRIP3	0.8263	0.0219431
NUCB1	-0.0442376	0.885897	NUCB1	0.826263	0.0219544
HTR5A-AS1	-0.18602	0.542873	HTR5A-AS1	0.826008	0.0220315
NR2E1	-0.0408419	0.89461	NR2E1	0.825968	0.0220438
RBM42	0.339439	0.256522	RBM42	0.825866	0.0220749
AL096711.1	-0.268104	0.375813	AL096711.1	0.825782	0.0221005
PDE3B	0.441416	0.131042	PDE3B	0.825665	0.0221362
PRNCR1	-0.134717	0.660808	PRNCR1	0.825495	0.0221878
SUN3	0.345975	0.246885	SUN3	0.82524	0.0222659
ATL2	0.412359	0.161448	ATL2	0.825169	0.0222876
SPRYD7	0.19253	0.528583	SPRYD7	0.825095	0.0223101
AC009884.1	0.502884	0.0798373	AC009884.1	0.825007	0.0223371
AP000640.1	-0.0742289	0.809555	AP000640.1	0.824979	0.0223458
NMRAL2P	-0.0552867	0.857633	NMRAL2P	0.824931	0.0223604
MTCO2P12	0.126717	0.679959	MTCO2P12	0.824928	0.0223615
MT-TQ	0.3271	0.275314	MT-TQ	0.824896	0.0223711
SFTA3	0.555581	0.0486915	SFTA3	0.824896	0.0223711
SIPA1L3	-0.100329	0.744338	SIPA1L3	0.824861	0.0223819
PCDHGB4	-0.274869	0.363414	PCDHGB4	0.82483	0.0223915
LINC02018	0.188979	0.536358	LINC02018	0.824803	0.0223997
SPTBN1	-0.0721049	0.814919	SPTBN1	0.824629	0.0224533
AP001462.1	0.140512	0.647054	AP001462.1	0.824598	0.0224628
KCNMB1	0.122605	0.689872	KCNMB1	0.824475	0.0225006
REL	0.425366	0.147324	REL	0.824298	0.022555
RGP1	0.449272	0.123526	RGP1	0.824287	0.0225584
CADM3	-0.335196	0.262896	CADM3	0.824257	0.0225676
AC016831.6	-0.368207	0.215757	AC016831.6	0.824221	0.0225787
SETD1A	0.00162725	0.99579	SETD1A	0.824079	0.0226226
ASXL1	0.397446	0.178683	ASXL1	0.82384	0.0226964
AL139398.1	-0.117366	0.702569	AL139398.1	0.823835	0.0226979
SRP68	0.49538	0.0851846	SRP68	0.823803	0.0227077
ADHFE1	0.27487	0.363413	ADHFE1	0.823743	0.0227265
USP36	0.433599	0.138815	USP36	0.823714	0.0227353
BX679664.3	0.134603	0.66108	BX679664.3	0.82345	0.0228172
KLF15	-0.0439904	0.886531	KLF15	0.82343	0.0228233
AL139353.1	0.222553	0.464892	AL139353.1	0.823356	0.0228463
RASAL2	-0.15608	0.610619	RASAL2	0.823199	0.0228949
SHC4	-0.276715	0.360069	SHC4	0.823196	0.0228959
ANKS1A	0.159037	0.603787	ANKS1A	0.823137	0.0229144
AC087427.1	-0.331241	0.26892	AC087427.1	0.823103	0.0229248
PLA2G4A	0.0940138	0.75999	PLA2G4A	0.822918	0.0229824
AC097638.1	-0.184787	0.545599	AC097638.1	0.822799	0.0230195
AL365330.1	0.199363	0.513762	AL365330.1	0.822793	0.0230215
AL590764.1	-0.139301	0.649919	AL590764.1	0.822765	0.0230302
AC024028.1	-0.174937	0.567575	AC024028.1	0.822687	0.0230545
MFGE8	-0.33805	0.258598	MFGE8	0.822569	0.0230912
KALRN	-0.0909866	0.767524	KALRN	0.822489	0.0231161
RBMX2	0.251865	0.406471	RBMX2	0.822453	0.0231276
AC011773.4	-0.197691	0.517372	AC011773.4	0.82235	0.0231597
AC053513.1	0.178656	0.559234	AC053513.1	0.822296	0.0231764
AL132633.1	0.0791033	0.797276	AL132633.1	0.822068	0.0232478
MTATP6P17	0.268381	0.375302	MTATP6P17	0.822059	0.0232508
AC022239.1	0.675637	0.0112564	AC022239.1	0.822031	0.0232595
NUP93	-0.167823	0.583667	NUP93	0.821955	0.0232834
PCDHB17P	0.194229	0.524881	PCDHB17P	0.821908	0.023298
RNF112	0.0802377	0.794424	RNF112	0.821663	0.023375
PLB1	-0.215587	0.479334	PLB1	0.821568	0.0234049
LINC01964	0.385667	0.193092	LINC01964	0.821385	0.0234626
AC008758.6	-0.193579	0.526295	AC008758.6	0.821327	0.0234809
PRRC2A	0.149351	0.626271	PRRC2A	0.821222	0.0235139
AC021087.2	0.320692	0.285381	AC021087.2	0.821037	0.0235723
MT-ATP6	0.286201	0.343143	MT-ATP6	0.820973	0.0235925
AL121877.1	-0.162294	0.596298	AL121877.1	0.820882	0.0236214
RUBCN	-0.0318946	0.917618	RUBCN	0.820842	0.023634
AC114728.1	0.59509	0.0319113	AC114728.1	0.820822	0.0236402
SFT2D2	0.338071	0.258567	SFT2D2	0.820742	0.0236657
AC002550.2	-0.232024	0.445594	AC002550.2	0.820718	0.0236731
LINC01762	-0.017252	0.955391	LINC01762	0.820517	0.023737
CEP164P1	-0.0876593	0.775827	CEP164P1	0.820456	0.0237563
UCK2	-0.270801	0.370844	UCK2	0.820391	0.023777
PABPC1P4	0.394389	0.182355	PABPC1P4	0.82039	0.0237772
AC007318.1	0.146905	0.631998	AC007318.1	0.820365	0.023785
DNAJB6	-0.24415	0.42147	DNAJB6	0.820273	0.0238145
SPINT1	-0.136417	0.656763	SPINT1	0.820244	0.0238235
AC012485.3	0.190587	0.532831	AC012485.3	0.820232	0.0238273
POU3F4	-0.0171387	0.955684	POU3F4	0.820083	0.0238747
UGT8	-0.241203	0.427273	UGT8	0.82002	0.0238949
AL512643.1	0.190287	0.533488	AL512643.1	0.820001	0.0239007
Z84478.1	0.429772	0.142729	Z84478.1	0.819987	0.0239054
DDX49	0.0110795	0.971344	DDX49	0.819973	0.0239098
DEPP1	-0.258082	0.394586	DEPP1	0.819932	0.0239227
GIGYF2	-0.0475674	0.877365	GIGYF2	0.819903	0.0239319
AC009053.2	-0.0238184	0.938437	AC009053.2	0.819892	0.0239356
RPP30	0.0650307	0.832835	RPP30	0.819886	0.0239373
ATP12A	-0.0908092	0.767966	ATP12A	0.819783	0.0239703
VARS2	-0.184483	0.546271	VARS2	0.81937	0.0241021
SOS2	-0.0412442	0.893577	SOS2	0.819341	0.0241114
ATP6V0E2-AS1	-0.0529547	0.863586	ATP6V0E2-AS1	0.819273	0.0241333
MYBPH	-0.326008	0.277014	MYBPH	0.81927	0.0241343
HIPK2	-0.112508	0.714406	HIPK2	0.819182	0.0241624
ATAT1	-0.367138	0.217195	ATAT1	0.819149	0.0241729
THCAT155	-0.221348	0.467375	THCAT155	0.81904	0.024208
TMEM202-AS1	-0.340825	0.254461	TMEM202-AS1	0.819025	0.0242127
RRM2P3	-0.077555	0.801172	RRM2P3	0.819017	0.0242153
AC010913.1	-0.29599	0.326141	AC010913.1	0.819007	0.0242185
KMT2B	0.174418	0.568742	KMT2B	0.818864	0.0242643
AL512274.1	-0.304751	0.311332	AL512274.1	0.818803	0.0242839
LINC01311	0.523035	0.0666408	LINC01311	0.818687	0.024321
AC011899.3	-0.125876	0.681982	AC011899.3	0.818408	0.024411
MIR4269	0.521384	0.0676597	MIR4269	0.818388	0.0244172
AC084212.1	-0.300378	0.318676	AC084212.1	0.818283	0.0244511
AC138028.5	0.273746	0.365457	AC138028.5	0.817933	0.0245641
SNRNP200	0.321463	0.284159	SNRNP200	0.817915	0.02457
ABCB6	0.0124506	0.967799	ABCB6	0.817824	0.0245993
MTND4LP1	0.359017	0.228315	MTND4LP1	0.817775	0.0246154
SLC45A4	-0.130713	0.670371	SLC45A4	0.817541	0.0246912
NUP153	0.430127	0.142363	NUP153	0.817536	0.0246928
AL034428.1	0.571187	0.0414479	AL034428.1	0.817494	0.0247064
AC008735.4	0.0672431	0.827223	AC008735.4	0.817419	0.0247307
AL133371.2	0.147187	0.631338	AL133371.2	0.81724	0.0247888
AL049629.1	0.521384	0.0676597	AL049629.1	0.817207	0.0247995
TMEM259	0.0959028	0.755299	TMEM259	0.816978	0.0248739
AC091646.1	-0.419061	0.154065	AC091646.1	0.816962	0.0248792
VPREB3	-0.205697	0.50019	VPREB3	0.816859	0.0249128
DCAF12L1	-0.0679221	0.825502	DCAF12L1	0.816801	0.0249317
ZNF385C	-0.364647	0.22057	ZNF385C	0.816799	0.0249324
MYO9B	0.0676955	0.826076	MYO9B	0.816774	0.0249405
ITPKC	-0.190504	0.533013	ITPKC	0.816768	0.0249423
SMPD2	0.204892	0.501908	SMPD2	0.8166	0.0249971
ETF1P2	0.572732	0.0407757	ETF1P2	0.816508	0.0250273
COL27A1	-0.251408	0.407353	COL27A1	0.816506	0.0250279
FBXO4	0.11317	0.71279	FBXO4	0.816375	0.0250706
TCF7L1	-0.0562495	0.855177	TCF7L1	0.816311	0.0250916
SINHCAFP1	-0.0373901	0.903478	SINHCAFP1	0.816279	0.0251022
TAFA4	-0.177732	0.561301	TAFA4	0.816204	0.0251268
LACTB2-AS1	-0.0679032	0.82555	LACTB2-AS1	0.81618	0.0251345
FBXL6	-0.057878	0.851025	FBXL6	0.816117	0.0251553
AC092803.4	0.562746	0.0452616	AC092803.4	0.816008	0.0251909
GREM2	-0.18598	0.542962	GREM2	0.815974	0.0252021
SRC	-0.170341	0.57795	SRC	0.815879	0.0252332
MTATP8P2	0.336587	0.260797	MTATP8P2	0.815866	0.0252376
AC008764.6	0.21746	0.475431	AC008764.6	0.81586	0.0252393
AC021106.3	-0.0986228	0.748557	AC021106.3	0.815792	0.0252617
MYL12BP1	0.323568	0.280837	MYL12BP1	0.815715	0.0252871
AMD1	0.112456	0.714533	AMD1	0.815521	0.0253507
AC244517.5	0.354563	0.234559	AC244517.5	0.815333	0.0254127
AP005264.5	-0.0104614	0.972942	AP005264.5	0.815331	0.0254133
NKAIN2	-0.638778	0.0187698	NKAIN2	0.815182	0.0254624
NXF1	-0.0143984	0.962764	NXF1	0.815016	0.0255174
CCDC188	-0.23962	0.430405	CCDC188	0.814978	0.0255299
CRABP2	-0.26427	0.382938	CRABP2	0.814936	0.0255439
LINC02481	0.07643	0.804005	LINC02481	0.814923	0.0255481
CYCSP6	0.0669687	0.827919	CYCSP6	0.814909	0.0255526
NECTIN4	-0.0362265	0.90647	NECTIN4	0.814739	0.025609
MTCO1P25	-0.0913187	0.766697	MTCO1P25	0.814642	0.0256409
RPL12P14	0.642806	0.0178044	RPL12P14	0.814514	0.0256835
NDRG2	-0.202372	0.507295	NDRG2	0.814396	0.0257226
RTL8C	-0.159194	0.603426	RTL8C	0.81431	0.0257511
AL627230.1	0.216721	0.476969	AL627230.1	0.814248	0.0257718
ZNF474	-6.27366e-05	0.999838	ZNF474	0.814133	0.02581
RPS5	0.105294	0.732093	RPS5	0.814119	0.0258146
ELF5	0.350356	0.24055	ELF5	0.814024	0.0258462
HVCN1	0.0103709	0.973176	HVCN1	0.813921	0.0258806
SPHKAP	-0.135673	0.658532	SPHKAP	0.813817	0.025915
SNX18	-0.20835	0.494556	SNX18	0.813794	0.0259228
KCNH7-AS1	-0.0487579	0.874317	KCNH7-AS1	0.813623	0.0259798
SOX10	-0.229273	0.451158	SOX10	0.813375	0.0260625
MIR4500	0.29849	0.321876	MIR4500	0.813301	0.0260872
AC004554.1	0.114675	0.709118	AC004554.1	0.813301	0.0260872
AC013731.1	-0.301087	0.317479	AC013731.1	0.813195	0.0261227
RN7SL202P	0.0204509	0.947129	RN7SL202P	0.812995	0.0261897
MTND2P16	0.607325	0.0277052	MTND2P16	0.812717	0.0262829
AC116552.1	-0.154085	0.615244	AC116552.1	0.812715	0.0262836
RELL2	0.542497	0.0554292	RELL2	0.812672	0.026298
LINC01678	-0.12099	0.693779	LINC01678	0.81264	0.026309
AC018553.1	-0.112685	0.713975	AC018553.1	0.812138	0.026478
NSDHL	-0.012057	0.968817	NSDHL	0.812125	0.0264823
MTRNR2L1	0.219045	0.472138	MTRNR2L1	0.812044	0.0265097
MAPRE2	-0.183031	0.549489	MAPRE2	0.811987	0.0265288
SLC30A3	0.0547711	0.858948	SLC30A3	0.811869	0.0265686
XDH	0.0862929	0.779243	XDH	0.811816	0.0265865
HRH3	-0.280719	0.35287	HRH3	0.811816	0.0265865
SFRP1	-0.130576	0.6707	SFRP1	0.811699	0.0266261
AC107464.2	0.000119304	0.999691	AC107464.2	0.811655	0.026641
AC005479.2	0.446955	0.125712	AC005479.2	0.811593	0.0266619
AC010327.7	-0.0836544	0.785849	AC010327.7	0.811591	0.0266627
AC120024.1	-0.321681	0.283813	AC120024.1	0.811579	0.0266666
SLC12A5	0.343155	0.251017	SLC12A5	0.811505	0.0266918
AL157884.3	-0.128442	0.675814	AL157884.3	0.811496	0.0266948
ACTR3C	-0.0281632	0.927231	ACTR3C	0.811404	0.026726
HDHD5	-0.117083	0.703257	HDHD5	0.811384	0.0267327
AL445363.2	-0.0591618	0.847755	AL445363.2	0.81136	0.0267408
AC008969.1	0.0105002	0.972841	AC008969.1	0.811273	0.0267704
AC011592.1	-0.0199426	0.948441	AC011592.1	0.811228	0.0267858
AC107029.2	0.103335	0.736917	AC107029.2	0.811205	0.0267936
LINC02331	0.292387	0.332344	LINC02331	0.811165	0.026807
LINC01816	0.132683	0.665661	LINC01816	0.81113	0.0268189
EIF3M	0.138363	0.652142	EIF3M	0.811113	0.0268246
AL023775.2	0.264701	0.382135	AL023775.2	0.811105	0.0268274
USP2	0.281757	0.351016	USP2	0.811038	0.0268502
AC110611.2	0.195613	0.521872	AC110611.2	0.81103	0.0268528
SLC35G2	-0.381804	0.197971	SLC35G2	0.811023	0.0268554
PCAT6	0.184385	0.546488	PCAT6	0.811011	0.0268595
ST6GALNAC4P1	-0.251918	0.406369	ST6GALNAC4P1	0.810895	0.0268989
MLLT10P1	0.0917602	0.765597	MLLT10P1	0.810889	0.026901
CCT7	0.0306963	0.920704	CCT7	0.810854	0.0269128
NT5C3B	-0.216098	0.478268	NT5C3B	0.810817	0.0269255
AC009563.1	0.0843873	0.784013	AC009563.1	0.810766	0.0269429
PTMA	0.750452	0.00312262	PTMA	0.810746	0.0269496
AC009093.7	-0.0099093	0.974369	AC009093.7	0.810709	0.0269622
RNU2-63P	0.6485	0.0165038	RNU2-63P	0.810683	0.0269711
SERINC2	-0.236308	0.436995	SERINC2	0.810379	0.0270747
ZNF101	0.562169	0.0455311	ZNF101	0.810363	0.0270801
AC092685.1	0.0587892	0.848704	AC092685.1	0.810286	0.0271066
IZUMO2	0.558596	0.0472263	IZUMO2	0.810249	0.0271193
LRFN3	0.0612933	0.84233	LRFN3	0.810058	0.0271846
AC006947.1	-0.432225	0.140212	AC006947.1	0.809798	0.0272736
AAK1	-0.296998	0.324419	AAK1	0.809659	0.0273214
AC104232.3	-0.0111857	0.971069	AC104232.3	0.809558	0.0273559
TSSK6	0.0836109	0.785958	TSSK6	0.809493	0.0273782
AC008406.3	-0.0686065	0.823769	AC008406.3	0.809491	0.0273789
HSPBAP1	0.010276	0.973421	HSPBAP1	0.809476	0.0273841
AL157392.3	-0.303727	0.313043	AL157392.3	0.809469	0.0273866
PPIAP71	-0.286188	0.343165	PPIAP71	0.809327	0.0274354
AC012178.1	-0.110512	0.719286	AC012178.1	0.809305	0.0274427
AHCYL2	-0.0718373	0.815595	AHCYL2	0.80915	0.0274962
LINC01278	-0.197422	0.517953	LINC01278	0.809072	0.0275231
DRD2	-0.433226	0.139193	DRD2	0.809062	0.0275267
MAP4K3	0.343742	0.250153	MAP4K3	0.808992	0.0275507
KIAA1549L	-0.0431765	0.888618	KIAA1549L	0.808929	0.0275723
TMEM116	0.367731	0.216396	TMEM116	0.808815	0.0276119
URB1-AS1	0.00833465	0.978441	URB1-AS1	0.808793	0.0276194
MTND2P28	0.184671	0.545854	MTND2P28	0.808751	0.027634
DNAJB6P1	0.244344	0.421089	DNAJB6P1	0.808626	0.0276771
CARNS1	-0.0406143	0.895194	CARNS1	0.808563	0.0276987
MOSPD3	-0.00214497	0.994451	MOSPD3	0.808529	0.0277107
PRRC2C	0.0696952	0.821012	PRRC2C	0.808394	0.0277574
AL355578.1	0.302609	0.314917	AL355578.1	0.808325	0.0277813
OR14J1	-0.0316017	0.918372	OR14J1	0.808198	0.0278252
AC018693.1	0.0598096	0.846106	AC018693.1	0.808194	0.0278266
AL161725.2	-0.0721273	0.814862	AL161725.2	0.808179	0.0278318
RANP4	0.289754	0.336917	RANP4	0.808161	0.0278382
SIRT6	-0.036126	0.906728	SIRT6	0.808119	0.0278528
AL442063.1	0.177672	0.561436	AL442063.1	0.808048	0.0278773
LINC01597	-0.302358	0.315339	LINC01597	0.807952	0.0279106
PPP1R1C	-0.442852	0.129645	PPP1R1C	0.807841	0.0279493
ZNF98	-0.261531	0.388071	ZNF98	0.807789	0.0279673
AC080013.5	-0.212256	0.486314	AC080013.5	0.807787	0.0279678
AC097713.2	0.0583686	0.849775	AC097713.2	0.807721	0.027991
PTMAP9	0.56958	0.0421552	PTMAP9	0.807683	0.0280043
RPS8P3	-0.0835675	0.786067	RPS8P3	0.807657	0.0280132
PPIAP30	0.180973	0.554065	PPIAP30	0.807569	0.0280437
ADGRL3	-0.234837	0.439938	ADGRL3	0.807512	0.0280636
CRTC2	0.00829761	0.978537	CRTC2	0.807448	0.028086
BAX	0.0493277	0.872859	BAX	0.807351	0.0281196
TRAV13-1	-0.0912632	0.766835	TRAV13-1	0.807273	0.028147
OR11I1P	-0.426637	0.145988	OR11I1P	0.807254	0.0281536
MFAP4	-0.0431436	0.888703	MFAP4	0.807248	0.0281558
RHPN1-AS1	0.0041164	0.989352	RHPN1-AS1	0.807124	0.0281989
C1orf127	0.450276	0.122587	C1orf127	0.807084	0.0282131
LYNX1	0.0287881	0.925621	LYNX1	0.806924	0.0282688
EML4	0.462318	0.111691	EML4	0.806841	0.0282981
TTC3-AS1	0.0605141	0.844313	TTC3-AS1	0.806648	0.0283656
AC020910.3	-0.241273	0.427134	AC020910.3	0.806542	0.0284027
PSMC1P8	-0.0956872	0.755834	PSMC1P8	0.806542	0.0284027
H2BC4	0.409784	0.164343	H2BC4	0.806498	0.0284182
CES1	-0.428365	0.144186	CES1	0.806458	0.0284321
AC021755.1	0.43028	0.142206	AC021755.1	0.806453	0.0284339
SELP	-0.253842	0.402672	SELP	0.806392	0.0284554
AC016727.1	0.625939	0.0221084	AC016727.1	0.806362	0.028466
CD209	-0.245487	0.418851	CD209	0.806221	0.0285154
AC024995.1	-0.0469719	0.87889	AC024995.1	0.806174	0.0285321
Z82206.1	-0.0833874	0.786519	Z82206.1	0.806173	0.0285323
MTCYBP3	0.202016	0.508059	MTCYBP3	0.806161	0.0285365
AL021578.1	0.207516	0.496325	AL021578.1	0.806152	0.0285397
AL353152.2	-0.171532	0.575253	AL353152.2	0.806136	0.0285454
SNORD74B	0.112044	0.715539	SNORD74B	0.805951	0.0286104
OPA3	-0.180483	0.555156	OPA3	0.805905	0.0286266
RAB3A	0.0467706	0.879405	RAB3A	0.805896	0.0286299
AL157373.2	0.115858	0.706236	AL157373.2	0.805741	0.0286845
RTL8B	0.468761	0.106139	RTL8B	0.805725	0.02869
AC007773.1	0.485653	0.0924771	AC007773.1	0.805705	0.0286973
AC093765.2	0.557053	0.0479721	AC093765.2	0.805689	0.0287028
HPSE2	-0.0960978	0.754815	HPSE2	0.805527	0.0287598
LINC00393	-0.092932	0.762681	LINC00393	0.805501	0.0287691
ARHGEF2	-0.459858	0.113862	ARHGEF2	0.805325	0.0288315
SH2B2	-0.3292	0.272061	SH2B2	0.805268	0.0288517
AMPD1	-0.117287	0.702761	AMPD1	0.805254	0.0288564
AC027335.2	0.468055	0.106738	AC027335.2	0.805021	0.0289391
AL021937.1	-0.414451	0.159119	AL021937.1	0.804985	0.0289519
MTCYBP16	0.172543	0.572969	MTCYBP16	0.804964	0.0289591
AC076966.1	0.522852	0.066753	AC076966.1	0.804946	0.0289658
ILDR2	-0.508978	0.0756701	ILDR2	0.804941	0.0289675
ELOF1	0.117934	0.701189	ELOF1	0.804912	0.0289776
AC018832.1	-0.239717	0.430213	AC018832.1	0.804906	0.0289799
ABITRAMP1	-0.105459	0.731687	ABITRAMP1	0.804774	0.0290265
PRKY	0.532681	0.060901	PRKY	0.804748	0.0290359
AC022858.1	-0.148512	0.628235	AC022858.1	0.804729	0.0290425
AC093214.1	0.432595	0.139835	AC093214.1	0.804715	0.0290475
TIMM50	-0.0887998	0.772979	TIMM50	0.804601	0.029088
FUT6	-0.152212	0.619598	FUT6	0.804528	0.029114
LL22NC03-63E9.3	-0.0291146	0.924779	LL22NC03-63E9.3	0.804494	0.0291263
AC010327.8	-0.284557	0.346045	AC010327.8	0.804494	0.0291263
TUBB4A	-0.210627	0.489743	TUBB4A	0.804431	0.0291486
AC104393.1	-0.220584	0.468953	AC104393.1	0.804397	0.0291607
AC092648.1	0.525938	0.0648751	AC092648.1	0.804391	0.0291627
AC103746.1	-0.0989897	0.747649	AC103746.1	0.804376	0.0291682
BX255925.3	0.191451	0.530941	BX255925.3	0.804343	0.02918
CHCHD2P9	-0.112405	0.714659	CHCHD2P9	0.80431	0.0291915
INTS1	-0.0405206	0.895435	INTS1	0.804292	0.0291982
ARG1	0.211879	0.487106	ARG1	0.804279	0.0292026
IL24	0.0186224	0.951851	IL24	0.804225	0.0292221
EIF3B	0.031463	0.918729	EIF3B	0.804178	0.0292386
RPS6P20	-0.198295	0.516065	RPS6P20	0.804173	0.0292405
SRRM2	-0.386976	0.191456	SRRM2	0.804169	0.0292418
RBP1	-0.167858	0.583587	RBP1	0.804102	0.029266
HSD17B8	-0.0289355	0.925241	HSD17B8	0.804035	0.0292897
TUBBP1	0.192877	0.527826	TUBBP1	0.80403	0.0292914
AL161851.2	0.255306	0.399871	AL161851.2	0.803896	0.0293395
AC114964.1	-0.193964	0.525457	AC114964.1	0.803872	0.0293479
AP000320.1	0.388922	0.189039	AP000320.1	0.803847	0.0293569
HMGN3P1	0.6234	0.0228175	HMGN3P1	0.803834	0.0293615
OLFM2	-0.140953	0.646011	OLFM2	0.803812	0.0293693
HECTD3	-0.125398	0.683134	HECTD3	0.80377	0.0293842
AL354733.1	0.21727	0.475825	AL354733.1	0.803694	0.0294116
H2BC16P	-0.0501071	0.870865	H2BC16P	0.803682	0.0294158
AL157392.2	-0.153622	0.61632	AL157392.2	0.803573	0.0294549
FAUP2	-0.226357	0.457092	FAUP2	0.803485	0.0294865
ZBTB7B	-0.107878	0.725743	ZBTB7B	0.803376	0.0295254
AC005524.1	-0.167509	0.584381	AC005524.1	0.80336	0.0295311
CBLL1	0.32162	0.28391	CBLL1	0.803325	0.0295436
NRBF2P3	0.168681	0.581715	NRBF2P3	0.803226	0.0295793
LINC00397	0.281701	0.351116	LINC00397	0.803184	0.0295943
AL589787.2	-0.0663082	0.829593	AL589787.2	0.803167	0.0296005
LINC02206	-0.350766	0.239961	LINC02206	0.80316	0.029603
ZNF282	-0.20592	0.499716	ZNF282	0.803125	0.0296154
RPS29P11	0.294972	0.327887	RPS29P11	0.803069	0.0296356
C1QTNF1-AS1	0.297145	0.324167	C1QTNF1-AS1	0.803065	0.0296369
NUS1P3	-0.154383	0.614552	NUS1P3	0.803061	0.0296386
CAPNS1	0.122434	0.690285	CAPNS1	0.803038	0.0296467
AC120349.2	0.153641	0.616276	AC120349.2	0.803034	0.0296482
AC073862.2	-0.0912632	0.766835	AC073862.2	0.803007	0.029658
HDGF	-0.220852	0.468398	HDGF	0.803	0.0296602
RNU6ATAC22P	-0.271158	0.370188	RNU6ATAC22P	0.803	0.0296603
AC130366.1	-0.25503	0.400398	AC130366.1	0.803	0.0296603
RNU2-50P	-0.0811786	0.792061	RNU2-50P	0.803	0.0296603
AC025741.1	-0.0818393	0.790402	AC025741.1	0.80298	0.0296676
SKA1	0.553804	0.0495699	SKA1	0.802967	0.0296722
YTHDF1P1	-0.19006	0.533985	YTHDF1P1	0.802961	0.0296745
AC234781.2	-0.163133	0.594375	AC234781.2	0.802958	0.0296753
AL355501.1	0.0161184	0.958319	AL355501.1	0.802955	0.0296767
MRPL20-AS1	0.168309	0.582562	MRPL20-AS1	0.802943	0.0296809
AC008494.3	0.090658	0.768343	AC008494.3	0.802919	0.0296895
AC009446.1	0.389367	0.18849	AC009446.1	0.802878	0.0297043
ISCA1P2	-0.258878	0.393079	ISCA1P2	0.802836	0.0297194
AC211486.5	-0.0944295	0.758957	AC211486.5	0.802798	0.029733
AC126773.6	-0.254773	0.40089	AC126773.6	0.802749	0.0297505
AC112673.1	-0.0591618	0.847755	AC112673.1	0.802732	0.0297566
RN7SL635P	-0.415665	0.157778	RN7SL635P	0.802668	0.0297797
TMEM86B	-0.436978	0.135419	TMEM86B	0.802601	0.0298041
NCOA2	0.214446	0.481719	NCOA2	0.802546	0.0298237
HCG22	-0.0651705	0.83248	HCG22	0.802528	0.0298304
KCNJ16	-0.0787696	0.798115	KCNJ16	0.802484	0.0298462
AL607028.1	-0.0518947	0.866294	AL607028.1	0.80248	0.0298475
AP005212.2	0.0218332	0.94356	AP005212.2	0.802472	0.0298506
RNU6-504P	-0.108984	0.72303	RNU6-504P	0.802448	0.0298592
AC117395.1	-0.00243409	0.993703	AC117395.1	0.802425	0.0298675
AC092745.2	-0.242704	0.424312	AC092745.2	0.802397	0.0298777
RPS2P55	-0.201845	0.508425	RPS2P55	0.802358	0.0298915
AC036176.1	0.0400348	0.896683	AC036176.1	0.802321	0.0299049
LINC00349	-0.190924	0.532092	LINC00349	0.802289	0.0299164
ST13P2	-0.225056	0.459754	ST13P2	0.802289	0.0299164
APEX1	-0.200459	0.511403	APEX1	0.802286	0.0299177
ASRGL1	-0.331259	0.268893	ASRGL1	0.802275	0.0299216
AC107881.1	-0.0702489	0.819611	AC107881.1	0.80224	0.0299342
RNU6-1294P	0.00730473	0.981105	RNU6-1294P	0.802134	0.0299726
RNU7-30P	-0.0493664	0.87276	RNU7-30P	0.802117	0.0299786
GABRA5	-0.119171	0.698186	GABRA5	0.802074	0.0299943
KDM1B	0.451268	0.121664	KDM1B	0.802052	0.0300023
KCNQ4	0.215106	0.480339	KCNQ4	0.801996	0.0300225
AC128687.3	-0.285588	0.344222	AC128687.3	0.801955	0.0300372
FGF16	-0.2592	0.39247	FGF16	0.801914	0.030052
KIAA2013	0.198144	0.516392	KIAA2013	0.801897	0.0300584
AC008568.1	-0.143205	0.640696	AC008568.1	0.801845	0.0300771
NCK1	-0.371692	0.211108	NCK1	0.801836	0.0300805
SCAT8	-0.263706	0.383993	SCAT8	0.801791	0.0300966
ZSWIM4	-0.213548	0.483599	ZSWIM4	0.801736	0.0301166
PHBP13	-0.0638407	0.835856	PHBP13	0.801733	0.0301176
AC009501.2	0.555449	0.0487563	AC009501.2	0.801701	0.0301293
FAM207BP	-0.00758218	0.980387	FAM207BP	0.8017	0.0301294
LINC02034	-0.263706	0.383993	LINC02034	0.8017	0.0301294
ZNF462	-0.0911063	0.767226	ZNF462	0.801671	0.03014
BCL9	-0.183516	0.548414	BCL9	0.801634	0.0301536
LINC01567	0.225824	0.458182	LINC01567	0.801617	0.0301597
IFNL3	0.118401	0.700055	IFNL3	0.801527	0.0301923
OR10R3P	-0.180137	0.555928	OR10R3P	0.801498	0.0302028
DHODH	-0.193789	0.525837	DHODH	0.801482	0.0302086
RNASE4	-0.266968	0.377918	RNASE4	0.801372	0.0302487
AC090888.2	-0.0912632	0.766835	AC090888.2	0.801371	0.0302491
ZFP36	0.0162516	0.957975	ZFP36	0.801314	0.0302697
CSN3	-0.190924	0.532092	CSN3	0.801298	0.0302755
PLA2G2C	-0.494528	0.0858073	PLA2G2C	0.801295	0.0302768
H2AC12	0.50151	0.0807988	H2AC12	0.801288	0.0302791
HTN1	-0.0991997	0.747129	HTN1	0.801219	0.0303041
AL160410.1	0.552157	0.0503947	AL160410.1	0.801206	0.0303091
AC090921.1	0.493964	0.0862211	AC090921.1	0.800948	0.0304028
BBIP1P1	-0.00172009	0.99555	BBIP1P1	0.800894	0.0304226
AC096541.1	0.58024	0.037622	AC096541.1	0.800894	0.0304226
TMEM231P1	-0.242902	0.423923	TMEM231P1	0.800894	0.0304226
ZNF259P1	0.226273	0.457264	ZNF259P1	0.800874	0.03043
AC025279.1	0.0329298	0.914952	AC025279.1	0.800872	0.0304306
BAK1P1	0.0656464	0.831272	BAK1P1	0.800822	0.030449
NLGN3	-0.385471	0.193337	NLGN3	0.800725	0.0304843
RN7SL520P	-0.241782	0.426129	RN7SL520P	0.800674	0.0305029
AL352979.3	-0.218694	0.472867	AL352979.3	0.800641	0.030515
AC138470.2	-0.239259	0.43112	AC138470.2	0.800577	0.0305381
MSH5	0.33311	0.266064	MSH5	0.800466	0.030579
NUDT19	0.270946	0.370578	NUDT19	0.800447	0.0305856
AC025811.1	-0.245989	0.41787	AC025811.1	0.800351	0.0306209
AUNIP	0.680039	0.0105417	AUNIP	0.800324	0.0306307
AL133373.2	-0.200775	0.510723	AL133373.2	0.800318	0.0306331
QSER1	0.420558	0.152447	QSER1	0.800252	0.0306572
COX6B1	0.0650606	0.832759	COX6B1	0.800147	0.0306957
LINC01902	0.0821582	0.789602	LINC01902	0.800125	0.0307035
TMEM131	0.407463	0.166982	TMEM131	0.800105	0.0307109
HNRNPA1P54	-0.247696	0.414542	HNRNPA1P54	0.800095	0.0307147
TMEM217	0.230532	0.448607	TMEM217	0.800052	0.0307303
AC087491.1	-0.144914	0.636674	AC087491.1	0.80002	0.0307422
SPEN	0.173824	0.57008	SPEN	0.799976	0.0307583
AC106872.3	-0.219984	0.470193	AC106872.3	0.799966	0.0307618
PDE4B-AS1	-0.444851	0.12772	PDE4B-AS1	0.799906	0.0307838
YTHDF1	0.180029	0.556168	YTHDF1	0.799846	0.030806
AP000563.1	-0.205356	0.500918	AP000563.1	0.799735	0.0308468
OR2A14	-0.0970577	0.752434	OR2A14	0.799714	0.0308543
AL355612.1	0.254912	0.400624	AL355612.1	0.799692	0.0308624
TEX261	0.253101	0.404095	TEX261	0.799628	0.0308859
PRKX	0.163044	0.594579	PRKX	0.799537	0.0309195
PDE1A	-0.145133	0.636159	PDE1A	0.79946	0.0309477
GGTA1P	0.144506	0.637632	GGTA1P	0.799437	0.0309563
AC011483.1	-0.196806	0.519285	AC011483.1	0.799402	0.0309691
NMTRQ-TTG12-1	-0.0383503	0.90101	NMTRQ-TTG12-1	0.799394	0.030972
SRSF3P2	0.00648286	0.983231	SRSF3P2	0.799264	0.03102
AC104805.1	-0.143893	0.639076	AC104805.1	0.799186	0.0310488
AC005165.1	-0.210269	0.490498	AC005165.1	0.799176	0.0310523
ZNF296	-0.2669	0.378043	ZNF296	0.799134	0.0310679
AL357972.1	0.419263	0.153846	AL357972.1	0.799076	0.0310892
AL353597.2	-0.121901	0.691575	AL353597.2	0.799076	0.0310893
ANO7L1	0.0749066	0.807846	ANO7L1	0.799076	0.0310893
TRAJ12	-0.217959	0.474393	TRAJ12	0.799069	0.0310918
RCN1P2	-0.126827	0.679695	RCN1P2	0.799069	0.031092
AL355112.1	-0.0851247	0.782166	AL355112.1	0.799069	0.031092
NPY5R	0.0302678	0.921808	NPY5R	0.799069	0.031092
LINC01845	-0.274934	0.363295	LINC01845	0.799065	0.0310934
RPL12P7	-0.230354	0.448968	RPL12P7	0.799064	0.0310937
AC068213.1	-0.180137	0.555928	AC068213.1	0.799049	0.0310993
AC005165.3	-0.0364971	0.905774	AC005165.3	0.799048	0.0310997
HIGD1AP18	-0.0328531	0.91515	HIGD1AP18	0.799048	0.0310997
NOTCH2	-0.170896	0.576693	NOTCH2	0.799027	0.0311075
AC131009.3	-0.159517	0.602682	AC131009.3	0.799021	0.0311096
TRBJ2-6	-0.0710002	0.817711	TRBJ2-6	0.799021	0.0311096
AC008050.1	0.392243	0.184961	AC008050.1	0.799021	0.0311096
AC092435.4	-0.221319	0.467435	AC092435.4	0.798992	0.0311202
PTMAP6	-0.0650851	0.832696	PTMAP6	0.798992	0.0311202
LINC02177	-0.323435	0.281046	LINC02177	0.798974	0.0311269
RNA5SP289	0.573282	0.0405385	RNA5SP289	0.798942	0.0311389
FAM41C	0.281023	0.352327	FAM41C	0.798893	0.031157
HNRNPA3P13	-0.0934354	0.761428	HNRNPA3P13	0.798891	0.0311577
AC010883.1	0.584386	0.0359584	AC010883.1	0.798876	0.0311633
MIR6075	0.522268	0.0671128	MIR6075	0.798859	0.0311693
EDDM3B	-0.112389	0.714697	EDDM3B	0.798825	0.0311821
AL031587.1	-0.207608	0.496128	AL031587.1	0.798806	0.0311892
AC079466.1	-0.217385	0.475586	AC079466.1	0.798794	0.0311935
AC020911.3	0.153736	0.616054	AC020911.3	0.79879	0.0311949
OR52V1P	0.173861	0.569996	OR52V1P	0.798785	0.0311967
AC068448.2	-0.185056	0.545004	AC068448.2	0.79877	0.0312023
RN7SL89P	-0.0710002	0.817711	RN7SL89P	0.798753	0.0312087
AC009299.1	0.547952	0.0525441	AC009299.1	0.798753	0.0312088
MTFP1	-0.0106267	0.972515	MTFP1	0.798747	0.0312108
KLK8	-0.0912632	0.766835	KLK8	0.798741	0.0312132
AL590787.1	0.0772578	0.80192	AL590787.1	0.798739	0.0312138
PDZK1IP1	-0.130687	0.670433	PDZK1IP1	0.798738	0.0312141
AC100797.1	-0.34538	0.247755	AC100797.1	0.798723	0.0312198
AL031709.1	0.406651	0.167912	AL031709.1	0.798707	0.0312258
TLE1P1	0.313617	0.29674	TLE1P1	0.798647	0.0312479
EDDM3A	-0.33701	0.26016	EDDM3A	0.798628	0.031255
AC083906.1	-0.190913	0.532117	AC083906.1	0.798628	0.031255
AL592295.2	0.0879768	0.775034	AL592295.2	0.798628	0.031255
AC020634.2	-0.0328207	0.915233	AC020634.2	0.79862	0.0312578
GUCY2D	0.0153202	0.960382	GUCY2D	0.798616	0.0312591
AL160394.2	-0.225819	0.458192	AL160394.2	0.79861	0.0312615
AMER1	0.346988	0.245412	AMER1	0.798597	0.0312664
AC105910.1	0.472778	0.102773	AC105910.1	0.798458	0.0313179
AC092435.3	-0.486538	0.0917967	AC092435.3	0.798382	0.0313458
AC097450.1	-0.471779	0.103603	AC097450.1	0.798382	0.0313458
AC097637.3	-0.469301	0.105682	AC097637.3	0.798382	0.0313458
NPY4R2	-0.453464	0.119636	NPY4R2	0.798382	0.0313458
AL008638.1	-0.448954	0.123824	AL008638.1	0.798382	0.0313458
AP003100.1	-0.43097	0.141496	AP003100.1	0.798382	0.0313458
AL138729.1	-0.426637	0.145988	AL138729.1	0.798382	0.0313458
AC091073.1	-0.426637	0.145988	AC091073.1	0.798382	0.0313458
AC092647.2	-0.426637	0.145988	AC092647.2	0.798382	0.0313458
ALKAL1	-0.426637	0.145988	ALKAL1	0.798382	0.0313458
CR848007.1	-0.426637	0.145988	CR848007.1	0.798382	0.0313458
SCO2	-0.426637	0.145988	SCO2	0.798382	0.0313458
UBE2V1P8	-0.426637	0.145988	UBE2V1P8	0.798382	0.0313458
AL359762.2	-0.425757	0.146912	AL359762.2	0.798382	0.0313458
NPY4R	-0.409433	0.164741	NPY4R	0.798382	0.0313458
MIR181B2	-0.37717	0.203927	MIR181B2	0.798382	0.0313458
AC064805.1	-0.360538	0.226207	AC064805.1	0.798382	0.0313458
MIR924	-0.352322	0.237739	MIR924	0.798382	0.0313458
AC006548.3	-0.338477	0.257959	AC006548.3	0.798382	0.0313458
AC113368.1	-0.328893	0.272535	AC113368.1	0.798382	0.0313458
H3P2	-0.328568	0.273037	H3P2	0.798382	0.0313458
MIR4735	-0.32828	0.273482	MIR4735	0.798382	0.0313458
LYPD4	-0.319986	0.286503	LYPD4	0.798382	0.0313458
RN7SL754P	-0.308324	0.305404	RN7SL754P	0.798382	0.0313458
MAPK6-DT	-0.282881	0.349017	MAPK6-DT	0.798382	0.0313458
AC008534.2	-0.277653	0.358375	AC008534.2	0.798382	0.0313458
AL357556.4	-0.275542	0.362192	AL357556.4	0.798382	0.0313458
RPL23AP56	-0.268139	0.375748	RPL23AP56	0.798382	0.0313458
AC092132.1	-0.263706	0.383993	AC092132.1	0.798382	0.0313458
ACSL6-AS1	-0.263706	0.383993	ACSL6-AS1	0.798382	0.0313458
AL078601.1	-0.263706	0.383993	AL078601.1	0.798382	0.0313458
ATP5PBP4	-0.263706	0.383993	ATP5PBP4	0.798382	0.0313458
AC073539.3	-0.259163	0.392539	AC073539.3	0.798382	0.0313458
RN7SL210P	-0.254353	0.401694	RN7SL210P	0.798382	0.0313458
CHRM4	-0.242415	0.424882	CHRM4	0.798382	0.0313458
AL356747.1	-0.238667	0.432295	AL356747.1	0.798382	0.0313458
CLEC4GP1	-0.231233	0.447191	CLEC4GP1	0.798382	0.0313458
BX842559.1	-0.226851	0.456086	BX842559.1	0.798382	0.0313458
FIGLA	-0.225629	0.45858	FIGLA	0.798382	0.0313458
AC018358.1	-0.225056	0.459754	AC018358.1	0.798382	0.0313458
AC005392.1	-0.221557	0.466944	AC005392.1	0.798382	0.0313458
AL161665.2	-0.219527	0.471139	AL161665.2	0.798382	0.0313458
AL445072.1	-0.21925	0.471713	AL445072.1	0.798382	0.0313458
AC020549.2	-0.218453	0.473367	AC020549.2	0.798382	0.0313458
Z95118.1	-0.218453	0.473367	Z95118.1	0.798382	0.0313458
AL157823.2	-0.216977	0.476435	AL157823.2	0.798382	0.0313458
MYCL-AS1	-0.210383	0.490257	MYCL-AS1	0.798382	0.0313458
AC010319.5	-0.208468	0.494306	AC010319.5	0.798382	0.0313458
AL353803.3	-0.208057	0.495177	AL353803.3	0.798382	0.0313458
FNDC3CP	-0.201812	0.508496	FNDC3CP	0.798382	0.0313458
AC010729.2	-0.200413	0.5115	AC010729.2	0.798382	0.0313458
AL157896.1	-0.200041	0.512301	AL157896.1	0.798382	0.0313458
AC005209.1	-0.194026	0.525322	AC005209.1	0.798382	0.0313458
RNA5SP145	-0.194026	0.525322	RNA5SP145	0.798382	0.0313458
PPIAP1	-0.194026	0.525322	PPIAP1	0.798382	0.0313458
SNORA59A	-0.194026	0.525322	SNORA59A	0.798382	0.0313458
ATP5MC1P6	-0.193061	0.527425	ATP5MC1P6	0.798382	0.0313458
AC022679.1	-0.190924	0.532092	AC022679.1	0.798382	0.0313458
AC090517.3	-0.190924	0.532092	AC090517.3	0.798382	0.0313458
AC091691.2	-0.190924	0.532092	AC091691.2	0.798382	0.0313458
AC107918.1	-0.190924	0.532092	AC107918.1	0.798382	0.0313458
AC010997.1	-0.190924	0.532092	AC010997.1	0.798382	0.0313458
AL118511.2	-0.190924	0.532092	AL118511.2	0.798382	0.0313458
AL445237.1	-0.190924	0.532092	AL445237.1	0.798382	0.0313458
AC080080.2	-0.188054	0.538391	AC080080.2	0.798382	0.0313458
RNU6-1335P	-0.186435	0.541958	RNU6-1335P	0.798382	0.0313458
RN7SL482P	-0.184224	0.546845	RN7SL482P	0.798382	0.0313458
AP005660.1	-0.177668	0.561445	AP005660.1	0.798382	0.0313458
AC017099.2	-0.177243	0.562397	AC017099.2	0.798382	0.0313458
RAG2	-0.176452	0.564171	RAG2	0.798382	0.0313458
OR7E24	-0.175649	0.565972	OR7E24	0.798382	0.0313458
LINC01532	-0.173065	0.571791	LINC01532	0.798382	0.0313458
MIR601	-0.172033	0.57412	MIR601	0.798382	0.0313458
TEX48	-0.164668	0.59086	TEX48	0.798382	0.0313458
AL139081.1	-0.160922	0.599449	AL139081.1	0.798382	0.0313458
AC006013.1	-0.158876	0.60416	AC006013.1	0.798382	0.0313458
AC011477.8	-0.158876	0.60416	AC011477.8	0.798382	0.0313458
MS4A19P	-0.158341	0.605393	MS4A19P	0.798382	0.0313458
AC099535.1	-0.15748	0.60738	AC099535.1	0.798382	0.0313458
AC097625.1	-0.157187	0.608058	AC097625.1	0.798382	0.0313458
LINC02772	-0.155584	0.611768	LINC02772	0.798382	0.0313458
RN7SL726P	-0.155466	0.612042	RN7SL726P	0.798382	0.0313458
AC137579.2	-0.154809	0.613565	AC137579.2	0.798382	0.0313458
NEUROG2-AS1	-0.154661	0.613906	NEUROG2-AS1	0.798382	0.0313458
HAO2	-0.153786	0.61594	HAO2	0.798382	0.0313458
TNP2	-0.151795	0.62057	TNP2	0.798382	0.0313458
AC234644.2	-0.151736	0.620707	AC234644.2	0.798382	0.0313458
RNASEH1P2	-0.143543	0.639899	RNASEH1P2	0.798382	0.0313458
AL391704.1	-0.141788	0.644038	AL391704.1	0.798382	0.0313458
AL132796.1	-0.141184	0.645465	AL132796.1	0.798382	0.0313458
LINC01545	-0.127533	0.677997	LINC01545	0.798382	0.0313458
AC010967.3	-0.126827	0.679695	AC010967.3	0.798382	0.0313458
AC020719.1	-0.126827	0.679695	AC020719.1	0.798382	0.0313458
AC090193.1	-0.126827	0.679695	AC090193.1	0.798382	0.0313458
PIMREGP2	-0.126827	0.679695	PIMREGP2	0.798382	0.0313458
RN7SKP75	-0.126827	0.679695	RN7SKP75	0.798382	0.0313458
LINC00974	-0.12362	0.687421	LINC00974	0.798382	0.0313458
AL358453.1	-0.121915	0.691541	AL358453.1	0.798382	0.0313458
RNU6-422P	-0.120922	0.693943	RNU6-422P	0.798382	0.0313458
AC010323.2	-0.119368	0.69771	AC010323.2	0.798382	0.0313458
AL109828.1	-0.117244	0.702865	AL109828.1	0.798382	0.0313458
LINC01647	-0.115147	0.707968	LINC01647	0.798382	0.0313458
PSG7	-0.110074	0.720359	PSG7	0.798382	0.0313458
NTRK3-AS1	-0.109166	0.722583	NTRK3-AS1	0.798382	0.0313458
TRIM60P19	-0.105472	0.731656	TRIM60P19	0.798382	0.0313458
AL034348.1	-0.105022	0.732761	AL034348.1	0.798382	0.0313458
AL096800.1	-0.101322	0.741884	AL096800.1	0.798382	0.0313458
MORF4L1P7	-0.0979705	0.750172	MORF4L1P7	0.798382	0.0313458
RNU6-512P	-0.0975246	0.751277	RNU6-512P	0.798382	0.0313458
AC002486.1	-0.0912632	0.766835	AC002486.1	0.798382	0.0313458
AC130365.1	-0.0912632	0.766835	AC130365.1	0.798382	0.0313458
AC148477.9	-0.0912632	0.766835	AC148477.9	0.798382	0.0313458
AL162511.1	-0.0912632	0.766835	AL162511.1	0.798382	0.0313458
AL357052.1	-0.0912632	0.766835	AL357052.1	0.798382	0.0313458
CSN1S2AP	-0.0912632	0.766835	CSN1S2AP	0.798382	0.0313458
LINC00392	-0.0912632	0.766835	LINC00392	0.798382	0.0313458
LINC02721	-0.0912632	0.766835	LINC02721	0.798382	0.0313458
SNORA62	-0.0912632	0.766835	SNORA62	0.798382	0.0313458
TOMM22P5	-0.0912632	0.766835	TOMM22P5	0.798382	0.0313458
AC004485.1	-0.0912632	0.766835	AC004485.1	0.798382	0.0313458
AC009237.12	-0.0912632	0.766835	AC009237.12	0.798382	0.0313458
AC023158.1	-0.0912632	0.766835	AC023158.1	0.798382	0.0313458
AC078880.1	-0.0912632	0.766835	AC078880.1	0.798382	0.0313458
AC097372.2	-0.0912632	0.766835	AC097372.2	0.798382	0.0313458
AC112481.2	-0.0912632	0.766835	AC112481.2	0.798382	0.0313458
AL035411.2	-0.0912632	0.766835	AL035411.2	0.798382	0.0313458
AL049765.1	-0.0912632	0.766835	AL049765.1	0.798382	0.0313458
AL132875.1	-0.0912632	0.766835	AL132875.1	0.798382	0.0313458
AL136301.1	-0.0912632	0.766835	AL136301.1	0.798382	0.0313458
AL355836.4	-0.0912632	0.766835	AL355836.4	0.798382	0.0313458
AL355974.1	-0.0912632	0.766835	AL355974.1	0.798382	0.0313458
AL512310.2	-0.0912632	0.766835	AL512310.2	0.798382	0.0313458
CAPZA1P5	-0.0912632	0.766835	CAPZA1P5	0.798382	0.0313458
LINC02305	-0.0912632	0.766835	LINC02305	0.798382	0.0313458
OR51F1	-0.0912632	0.766835	OR51F1	0.798382	0.0313458
RAD23BP2	-0.0912632	0.766835	RAD23BP2	0.798382	0.0313458
RTP1	-0.0912632	0.766835	RTP1	0.798382	0.0313458
VN1R18P	-0.0912632	0.766835	VN1R18P	0.798382	0.0313458
VTRNA3-1P	-0.0912632	0.766835	VTRNA3-1P	0.798382	0.0313458
XAGE5	-0.0912632	0.766835	XAGE5	0.798382	0.0313458
HSPD1P14	-0.0876353	0.775887	HSPD1P14	0.798382	0.0313458
NTF6G	-0.0864988	0.778728	NTF6G	0.798382	0.0313458
OR2T7	-0.084071	0.784805	OR2T7	0.798382	0.0313458
AC111149.2	-0.0825588	0.788597	AC111149.2	0.798382	0.0313458
THAP12P4	-0.0821433	0.789639	THAP12P4	0.798382	0.0313458
AC084759.2	-0.0795031	0.796271	AC084759.2	0.798382	0.0313458
ADAM5	-0.0723088	0.814403	ADAM5	0.798382	0.0313458
AC092143.3	-0.0710002	0.817711	AC092143.3	0.798382	0.0313458
AC105424.1	-0.0710002	0.817711	AC105424.1	0.798382	0.0313458
AL133211.1	-0.0710002	0.817711	AL133211.1	0.798382	0.0313458
MRPL35P1	-0.0710002	0.817711	MRPL35P1	0.798382	0.0313458
AL357078.1	-0.0694826	0.821551	AL357078.1	0.798382	0.0313458
AC105398.1	-0.0588277	0.848606	AC105398.1	0.798382	0.0313458
AL354798.1	-0.0503532	0.870235	AL354798.1	0.798382	0.0313458
AC104117.3	-0.0471044	0.87855	AC104117.3	0.798382	0.0313458
AC008638.2	-0.0405271	0.895418	AC008638.2	0.798382	0.0313458
RNU6-1199P	-0.0197444	0.948953	RNU6-1199P	0.798382	0.0313458
AC010333.3	-0.01868	0.951702	AC010333.3	0.798382	0.0313458
AL360169.1	-0.00537264	0.986102	AL360169.1	0.798382	0.0313458
FDX2	-0.00534232	0.986181	FDX2	0.798382	0.0313458
GAS2L1P2	-0.00475422	0.987702	GAS2L1P2	0.798382	0.0313458
MTCYBP38	0.00195317	0.994947	MTCYBP38	0.798382	0.0313458
AC007656.1	0.00586955	0.984817	AC007656.1	0.798382	0.0313458
AC108136.1	0.00717211	0.981448	AC108136.1	0.798382	0.0313458
AC244517.9	0.0154279	0.960104	AC244517.9	0.798382	0.0313458
RBPMS2P1	0.0154279	0.960104	RBPMS2P1	0.798382	0.0313458
AC004835.2	0.0154279	0.960104	AC004835.2	0.798382	0.0313458
AC079466.2	0.0154279	0.960104	AC079466.2	0.798382	0.0313458
AC098614.1	0.0154279	0.960104	AC098614.1	0.798382	0.0313458
TRBJ2-1	0.0158346	0.959053	TRBJ2-1	0.798382	0.0313458
SPATA48	0.0221088	0.942849	SPATA48	0.798382	0.0313458
AL117350.1	0.025386	0.934392	AL117350.1	0.798382	0.0313458
FAM25C	0.0271117	0.929942	FAM25C	0.798382	0.0313458
FAM25G	0.0271117	0.929942	FAM25G	0.798382	0.0313458
AL590408.1	0.027727	0.928356	AL590408.1	0.798382	0.0313458
AC135731.2	0.0301791	0.922036	AC135731.2	0.798382	0.0313458
EEF1DP4	0.0433279	0.88823	EEF1DP4	0.798382	0.0313458
GNAI2P2	0.0471016	0.878557	GNAI2P2	0.798382	0.0313458
AL359771.2	0.0484709	0.875052	AL359771.2	0.798382	0.0313458
AC023855.1	0.050342	0.870264	AC023855.1	0.798382	0.0313458
AC112230.1	0.0508697	0.868915	AC112230.1	0.798382	0.0313458
LINC02040	0.0669166	0.828051	LINC02040	0.798382	0.0313458
EEF1A1P31	0.0748459	0.807999	EEF1A1P31	0.798382	0.0313458
UPP2-IT1	0.0815205	0.791202	UPP2-IT1	0.798382	0.0313458
MIR3609	0.0824423	0.788889	MIR3609	0.798382	0.0313458
PAGE4	0.0849118	0.782699	PAGE4	0.798382	0.0313458
MTND6P33	0.0973861	0.751621	MTND6P33	0.798382	0.0313458
AC073288.2	0.110243	0.719946	AC073288.2	0.798382	0.0313458
AL589743.2	0.114675	0.709118	AL589743.2	0.798382	0.0313458
AL389889.2	0.114675	0.709118	AL389889.2	0.798382	0.0313458
MT-TW	0.116752	0.704063	MT-TW	0.798382	0.0313458
AL009181.1	0.121801	0.691816	AL009181.1	0.798382	0.0313458
RNA5SP332	0.125478	0.682942	RNA5SP332	0.798382	0.0313458
SUN5	0.126259	0.681061	SUN5	0.798382	0.0313458
AC008750.2	0.133762	0.663084	AC008750.2	0.798382	0.0313458
AF196969.1	0.134499	0.66133	AF196969.1	0.798382	0.0313458
LINC02636	0.135219	0.659615	LINC02636	0.798382	0.0313458
OR1L1	0.149316	0.626354	OR1L1	0.798382	0.0313458
ARHGAP42P5	0.150938	0.622568	ARHGAP42P5	0.798382	0.0313458
AL050343.1	0.159516	0.602685	AL050343.1	0.798382	0.0313458
AL354710.2	0.161494	0.598134	AL354710.2	0.798382	0.0313458
AC105052.1	0.170299	0.578044	AC105052.1	0.798382	0.0313458
LINC02874	0.173154	0.57159	LINC02874	0.798382	0.0313458
AC234771.2	0.18135	0.553225	AC234771.2	0.798382	0.0313458
RPL22P17	0.188714	0.53694	RPL22P17	0.798382	0.0313458
AC017006.1	0.199609	0.513231	AC017006.1	0.798382	0.0313458
FAM230D	0.202237	0.507583	FAM230D	0.798382	0.0313458
OR5G1P	0.206734	0.497986	OR5G1P	0.798382	0.0313458
AL096870.2	0.210691	0.489608	AL096870.2	0.798382	0.0313458
KRT2	0.221276	0.467524	KRT2	0.798382	0.0313458
AC009570.1	0.221343	0.467385	AC009570.1	0.798382	0.0313458
OR8J3	0.23602	0.437571	OR8J3	0.798382	0.0313458
H4C7	0.236734	0.436146	H4C7	0.798382	0.0313458
AC005394.2	0.23999	0.429671	AC005394.2	0.798382	0.0313458
AC016682.1	0.240409	0.428842	AC016682.1	0.798382	0.0313458
AC121247.2	0.247585	0.414759	AC121247.2	0.798382	0.0313458
AP000916.1	0.257212	0.39624	AP000916.1	0.798382	0.0313458
EML6-AS1	0.260396	0.39021	EML6-AS1	0.798382	0.0313458
AC116353.1	0.263851	0.383722	AC116353.1	0.798382	0.0313458
AL008720.2	0.270976	0.370523	AL008720.2	0.798382	0.0313458
MUC7	0.271566	0.369441	MUC7	0.798382	0.0313458
SLC25A15P2	0.272081	0.368497	SLC25A15P2	0.798382	0.0313458
ADIPOQ-AS1	0.274453	0.364171	ADIPOQ-AS1	0.798382	0.0313458
SDCBP2P1	0.292926	0.331412	SDCBP2P1	0.798382	0.0313458
AL353604.1	0.293407	0.330582	AL353604.1	0.798382	0.0313458
AP000553.6	0.294972	0.327887	AP000553.6	0.798382	0.0313458
AC090415.1	0.29849	0.321876	AC090415.1	0.798382	0.0313458
OR7E15P	0.29849	0.321876	OR7E15P	0.798382	0.0313458
AC079340.1	0.29849	0.321876	AC079340.1	0.798382	0.0313458
AL021707.9	0.29849	0.321876	AL021707.9	0.798382	0.0313458
MYO5BP2	0.29849	0.321876	MYO5BP2	0.798382	0.0313458
RNU6-1151P	0.29849	0.321876	RNU6-1151P	0.798382	0.0313458
RNU6-1337P	0.312778	0.298103	RNU6-1337P	0.798382	0.0313458
AC117465.1	0.313428	0.297046	AC117465.1	0.798382	0.0313458
TCF4-AS2	0.353726	0.235743	TCF4-AS2	0.798382	0.0313458
BSNDP2	0.358006	0.229724	BSNDP2	0.798382	0.0313458
MTND4P22	0.36353	0.222093	MTND4P22	0.798382	0.0313458
AC007679.1	0.369358	0.214214	AC007679.1	0.798382	0.0313458
AP005899.2	0.381434	0.198443	AP005899.2	0.798382	0.0313458
AC091887.1	0.381659	0.198157	AC091887.1	0.798382	0.0313458
AC244517.12	0.382088	0.197611	AC244517.12	0.798382	0.0313458
SELENOV	0.397514	0.178601	SELENOV	0.798382	0.0313458
RNU6ATAC35P	0.419142	0.153978	RNU6ATAC35P	0.798382	0.0313458
AC007066.3	0.432503	0.139929	AC007066.3	0.798382	0.0313458
AP005203.1	0.443689	0.128837	AP005203.1	0.798382	0.0313458
RNA5SP251	0.452303	0.120705	RNA5SP251	0.798382	0.0313458
BSNDP1	0.455145	0.1181	BSNDP1	0.798382	0.0313458
AC053527.1	0.475184	0.100793	AC053527.1	0.798382	0.0313458
RNA5SP511	0.512753	0.073166	RNA5SP511	0.798382	0.0313458
AL390866.1	0.513195	0.0728769	AL390866.1	0.798382	0.0313458
AC244035.1	0.521384	0.0676597	AC244035.1	0.798382	0.0313458
FLYWCH1P1	0.525847	0.0649297	FLYWCH1P1	0.798382	0.0313458
AL590385.1	0.527917	0.0636899	AL590385.1	0.798382	0.0313458
GLIS3-AS1	0.529714	0.0626281	GLIS3-AS1	0.798382	0.0313458
OR51B3P	0.530004	0.0624576	OR51B3P	0.798382	0.0313458
RNU6-731P	0.541922	0.0557397	RNU6-731P	0.798382	0.0313458
AC008764.4	0.543521	0.054879	AC008764.4	0.798382	0.0313458
AC026120.1	0.5443	0.0544634	AC026120.1	0.798382	0.0313458
AC010273.3	0.547891	0.0525759	AC010273.3	0.798382	0.0313458
AC018866.1	0.550703	0.0511306	AC018866.1	0.798382	0.0313458
SLC9A9-AS2	0.55132	0.050817	SLC9A9-AS2	0.798382	0.0313458
AC104961.1	0.555003	0.048976	AC104961.1	0.798382	0.0313458
OR51B2	0.56236	0.0454417	OR51B2	0.798382	0.0313458
AL133477.2	0.573282	0.0405385	AL133477.2	0.798382	0.0313458
MARK2P12	0.573282	0.0405385	MARK2P12	0.798382	0.0313458
RNU6-143P	0.573282	0.0405385	RNU6-143P	0.798382	0.0313458
RNU6-670P	0.573282	0.0405385	RNU6-670P	0.798382	0.0313458
SERPINB4	0.573282	0.0405385	SERPINB4	0.798382	0.0313458
CYCSP32	0.573282	0.0405385	CYCSP32	0.798382	0.0313458
TRBV6-1	0.573282	0.0405385	TRBV6-1	0.798382	0.0313458
UBQLN4P2	0.573282	0.0405385	UBQLN4P2	0.798382	0.0313458
UMLILO	0.573282	0.0405385	UMLILO	0.798382	0.0313458
AC061708.1	0.582584	0.0366748	AC061708.1	0.798382	0.0313458
AC133919.1	0.592688	0.0327889	AC133919.1	0.798382	0.0313458
AC105415.1	0.639669	0.018553	AC105415.1	0.798382	0.0313458
RNVU1-30	0.652309	0.0156742	RNVU1-30	0.798382	0.0313458
LINC02536	0.653112	0.0155035	LINC02536	0.798382	0.0313458
AC110768.2	0.661467	0.0138081	AC110768.2	0.798382	0.0313458
RPS26P35	0.739155	0.00388975	RPS26P35	0.798382	0.0313458
AC034244.2	-0.486974	0.0914629	AC034244.2	0.798382	0.0313458
MIR553	-0.483551	0.0941075	MIR553	0.798382	0.0313458
RPL29P2	-0.469301	0.105682	RPL29P2	0.798382	0.0313458
AC004253.2	-0.426637	0.145988	AC004253.2	0.798382	0.0313458
AL136084.2	-0.426637	0.145988	AL136084.2	0.798382	0.0313458
NACAP5	-0.426637	0.145988	NACAP5	0.798382	0.0313458
AC026336.2	-0.41393	0.159697	AC026336.2	0.798382	0.0313458
AC087639.1	-0.390961	0.186529	AC087639.1	0.798382	0.0313458
RN7SL219P	-0.389773	0.187989	RN7SL219P	0.798382	0.0313458
AC023491.2	-0.346998	0.245398	AC023491.2	0.798382	0.0313458
MTND6P17	-0.333753	0.265085	MTND6P17	0.798382	0.0313458
AC011373.1	-0.327496	0.274699	AC011373.1	0.798382	0.0313458
ATP5MGP2	-0.32442	0.279499	ATP5MGP2	0.798382	0.0313458
CR769775.1	-0.305009	0.310902	CR769775.1	0.798382	0.0313458
S100G	-0.296605	0.325089	S100G	0.798382	0.0313458
AL139280.1	-0.294228	0.329166	AL139280.1	0.798382	0.0313458
AL591468.1	-0.292386	0.332345	AL591468.1	0.798382	0.0313458
AC026458.1	-0.282557	0.349593	AC026458.1	0.798382	0.0313458
OR2L6P	-0.282352	0.349958	OR2L6P	0.798382	0.0313458
AC239800.1	-0.27829	0.357229	AC239800.1	0.798382	0.0313458
AL359732.1	-0.2755	0.362269	AL359732.1	0.798382	0.0313458
AC093787.2	-0.267067	0.377735	AC093787.2	0.798382	0.0313458
AC006482.1	-0.263706	0.383993	AC006482.1	0.798382	0.0313458
AC007363.1	-0.263706	0.383993	AC007363.1	0.798382	0.0313458
AC091819.1	-0.263706	0.383993	AC091819.1	0.798382	0.0313458
MIR5195	-0.263706	0.383993	MIR5195	0.798382	0.0313458
AC242022.2	-0.262852	0.385593	AC242022.2	0.798382	0.0313458
RPL31P60	-0.25915	0.392563	RPL31P60	0.798382	0.0313458
AP000696.2	-0.253644	0.403052	AP000696.2	0.798382	0.0313458
AC096746.1	-0.253612	0.403114	AC096746.1	0.798382	0.0313458
SNORD20	-0.252088	0.406043	SNORD20	0.798382	0.0313458
AC008550.1	-0.250267	0.409556	AC008550.1	0.798382	0.0313458
TSSK1B	-0.246933	0.416029	TSSK1B	0.798382	0.0313458
AC091198.1	-0.239719	0.430208	AC091198.1	0.798382	0.0313458
AL591516.1	-0.231721	0.446205	AL591516.1	0.798382	0.0313458
AC090159.1	-0.230411	0.448852	AC090159.1	0.798382	0.0313458
AC108002.2	-0.224076	0.46176	AC108002.2	0.798382	0.0313458
AC010485.1	-0.220729	0.468652	AC010485.1	0.798382	0.0313458
AC131159.1	-0.220052	0.470053	AC131159.1	0.798382	0.0313458
LINC00383	-0.217355	0.475649	LINC00383	0.798382	0.0313458
AL136967.2	-0.213857	0.482953	AL136967.2	0.798382	0.0313458
AL136982.6	-0.213735	0.483207	AL136982.6	0.798382	0.0313458
AQP7P3	-0.210657	0.48968	AQP7P3	0.798382	0.0313458
AC021146.12	-0.210157	0.490735	AC021146.12	0.798382	0.0313458
F11	-0.206422	0.498649	F11	0.798382	0.0313458
LINC02461	-0.204995	0.501688	LINC02461	0.798382	0.0313458
AC087045.3	-0.202837	0.506298	AC087045.3	0.798382	0.0313458
AC091173.1	-0.198151	0.516377	AC091173.1	0.798382	0.0313458
AC012414.6	-0.197897	0.516926	AC012414.6	0.798382	0.0313458
AC103778.1	-0.197559	0.517656	AC103778.1	0.798382	0.0313458
CXADRP2	-0.196155	0.520697	CXADRP2	0.798382	0.0313458
OLIG3	-0.19457	0.524139	OLIG3	0.798382	0.0313458
AC011505.1	-0.194026	0.525322	AC011505.1	0.798382	0.0313458
RNA5SP161	-0.194026	0.525322	RNA5SP161	0.798382	0.0313458
RNU6-1100P	-0.194026	0.525322	RNU6-1100P	0.798382	0.0313458
Z69720.1	-0.194026	0.525322	Z69720.1	0.798382	0.0313458
PMM2P1	-0.194026	0.525322	PMM2P1	0.798382	0.0313458
SRSF1P1	-0.194026	0.525322	SRSF1P1	0.798382	0.0313458
AC128687.2	-0.193811	0.52579	AC128687.2	0.798382	0.0313458
AC007333.2	-0.190924	0.532092	AC007333.2	0.798382	0.0313458
AC026826.2	-0.190924	0.532092	AC026826.2	0.798382	0.0313458
AC073326.2	-0.190924	0.532092	AC073326.2	0.798382	0.0313458
AP000354.1	-0.190924	0.532092	AP000354.1	0.798382	0.0313458
AP002748.1	-0.190924	0.532092	AP002748.1	0.798382	0.0313458
HM13-AS1	-0.190924	0.532092	HM13-AS1	0.798382	0.0313458
MIR340	-0.190924	0.532092	MIR340	0.798382	0.0313458
MTND2P22	-0.190924	0.532092	MTND2P22	0.798382	0.0313458
MTND4LP31	-0.190924	0.532092	MTND4LP31	0.798382	0.0313458
PTCSC3	-0.190924	0.532092	PTCSC3	0.798382	0.0313458
RNU6-880P	-0.190924	0.532092	RNU6-880P	0.798382	0.0313458
AL031864.2	-0.189342	0.535561	AL031864.2	0.798382	0.0313458
SUMO2P15	-0.179625	0.557069	SUMO2P15	0.798382	0.0313458
PARP4P3	-0.179584	0.557162	PARP4P3	0.798382	0.0313458
RNA5SP443	-0.177321	0.562223	RNA5SP443	0.798382	0.0313458
AC083864.2	-0.176117	0.564923	AC083864.2	0.798382	0.0313458
HINT1P2	-0.168074	0.583096	HINT1P2	0.798382	0.0313458
TAL2	-0.165158	0.589741	TAL2	0.798382	0.0313458
LINC01323	-0.164988	0.59013	LINC01323	0.798382	0.0313458
AC123904.1	-0.158876	0.60416	AC123904.1	0.798382	0.0313458
H3P33	-0.158876	0.60416	H3P33	0.798382	0.0313458
BPIFB6	-0.158002	0.606175	BPIFB6	0.798382	0.0313458
C10orf120	-0.158002	0.606175	C10orf120	0.798382	0.0313458
SNX18P14	-0.156466	0.609726	SNX18P14	0.798382	0.0313458
RNU6-45P	-0.156166	0.610419	RNU6-45P	0.798382	0.0313458
RNU6-784P	-0.15129	0.621747	RNU6-784P	0.798382	0.0313458
AC116003.1	-0.145487	0.635328	AC116003.1	0.798382	0.0313458
DUXAP3	-0.143443	0.640135	DUXAP3	0.798382	0.0313458
AC114501.2	-0.143118	0.640901	AC114501.2	0.798382	0.0313458
CYCSP39	-0.136556	0.656434	CYCSP39	0.798382	0.0313458
AC005798.1	-0.134488	0.661354	AC005798.1	0.798382	0.0313458
AC010163.2	-0.133693	0.663249	AC010163.2	0.798382	0.0313458
AL583808.1	-0.133229	0.664356	AL583808.1	0.798382	0.0313458
AC116353.5	-0.131567	0.668328	AC116353.5	0.798382	0.0313458
PSG3	-0.130573	0.670705	PSG3	0.798382	0.0313458
OR6C72P	-0.12688	0.679568	OR6C72P	0.798382	0.0313458
AC063949.1	-0.126827	0.679695	AC063949.1	0.798382	0.0313458
RNU6-1052P	-0.126827	0.679695	RNU6-1052P	0.798382	0.0313458
RNU6-719P	-0.126827	0.679695	RNU6-719P	0.798382	0.0313458
AL591503.3	-0.122659	0.689743	AL591503.3	0.798382	0.0313458
AC013644.1	-0.120569	0.694799	AC013644.1	0.798382	0.0313458
LINC02355	-0.117473	0.70231	LINC02355	0.798382	0.0313458
AC106871.1	-0.117473	0.70231	AC106871.1	0.798382	0.0313458
LINC02020	-0.115418	0.70731	LINC02020	0.798382	0.0313458
LINC01508	-0.115345	0.707487	LINC01508	0.798382	0.0313458
AC241644.2	-0.114618	0.709258	AC241644.2	0.798382	0.0313458
AC233290.1	-0.113086	0.712995	AC233290.1	0.798382	0.0313458
OR6C71P	-0.112645	0.714071	OR6C71P	0.798382	0.0313458
AC068397.1	-0.109019	0.722945	AC068397.1	0.798382	0.0313458
LINC02797	-0.108288	0.724737	LINC02797	0.798382	0.0313458
MTCYBP19	-0.105406	0.731817	MTCYBP19	0.798382	0.0313458
AC090888.3	-0.10477	0.733382	AC090888.3	0.798382	0.0313458
MTND2P8	-0.0996604	0.74599	MTND2P8	0.798382	0.0313458
VTRNA2-2P	-0.0988371	0.748027	VTRNA2-2P	0.798382	0.0313458
MAGEE2	-0.0959029	0.755299	MAGEE2	0.798382	0.0313458
AL450309.1	-0.0955892	0.756077	AL450309.1	0.798382	0.0313458
MTCO1P23	-0.0938419	0.760418	MTCO1P23	0.798382	0.0313458
AC017007.3	-0.0937426	0.760665	AC017007.3	0.798382	0.0313458
AC006458.1	-0.0912632	0.766835	AC006458.1	0.798382	0.0313458
AC007920.1	-0.0912632	0.766835	AC007920.1	0.798382	0.0313458
AC106707.1	-0.0912632	0.766835	AC106707.1	0.798382	0.0313458
AC233266.1	-0.0912632	0.766835	AC233266.1	0.798382	0.0313458
AC245047.6	-0.0912632	0.766835	AC245047.6	0.798382	0.0313458
AL031601.2	-0.0912632	0.766835	AL031601.2	0.798382	0.0313458
AL132796.3	-0.0912632	0.766835	AL132796.3	0.798382	0.0313458
AL161636.2	-0.0912632	0.766835	AL161636.2	0.798382	0.0313458
AL356295.1	-0.0912632	0.766835	AL356295.1	0.798382	0.0313458
AP005202.1	-0.0912632	0.766835	AP005202.1	0.798382	0.0313458
ARAFP1	-0.0912632	0.766835	ARAFP1	0.798382	0.0313458
HMGN1P10	-0.0912632	0.766835	HMGN1P10	0.798382	0.0313458
LINC01776	-0.0912632	0.766835	LINC01776	0.798382	0.0313458
MORN5	-0.0912632	0.766835	MORN5	0.798382	0.0313458
RNA5SP227	-0.0912632	0.766835	RNA5SP227	0.798382	0.0313458
SEMG2	-0.0912632	0.766835	SEMG2	0.798382	0.0313458
OR2T27	-0.0907869	0.768022	OR2T27	0.798382	0.0313458
TEX43	-0.0905296	0.768663	TEX43	0.798382	0.0313458
RN7SKP113	-0.0862168	0.779433	RN7SKP113	0.798382	0.0313458
EGILA	-0.085301	0.781725	EGILA	0.798382	0.0313458
AC007029.1	-0.0839612	0.785081	AC007029.1	0.798382	0.0313458
AP005328.1	-0.0838783	0.785288	AP005328.1	0.798382	0.0313458
AC025887.1	-0.0795031	0.796271	AC025887.1	0.798382	0.0313458
AL133499.1	-0.0791035	0.797275	AL133499.1	0.798382	0.0313458
MTND2P13	-0.0784056	0.799031	MTND2P13	0.798382	0.0313458
MIR202HG	-0.0754246	0.806539	MIR202HG	0.798382	0.0313458
FKBP1AP4	-0.0741341	0.809794	FKBP1AP4	0.798382	0.0313458
AP005901.6	-0.0721781	0.814734	AP005901.6	0.798382	0.0313458
AC100793.4	-0.0713442	0.816841	AC100793.4	0.798382	0.0313458
AC118755.2	-0.0710002	0.817711	AC118755.2	0.798382	0.0313458
IGKV7-3	-0.0710002	0.817711	IGKV7-3	0.798382	0.0313458
MIR548I3	-0.0710002	0.817711	MIR548I3	0.798382	0.0313458
MIR8059	-0.0710002	0.817711	MIR8059	0.798382	0.0313458
OR7E8P	-0.0710002	0.817711	OR7E8P	0.798382	0.0313458
RPL32P35	-0.0710002	0.817711	RPL32P35	0.798382	0.0313458
DMRTC1	-0.0701501	0.819861	DMRTC1	0.798382	0.0313458
LINC01168	-0.0546658	0.859217	LINC01168	0.798382	0.0313458
AL360227.1	-0.0546043	0.859374	AL360227.1	0.798382	0.0313458
HSFX3	-0.0545032	0.859632	HSFX3	0.798382	0.0313458
RNU6-1256P	-0.0522527	0.86538	RNU6-1256P	0.798382	0.0313458
YBX2P1	-0.0503908	0.870139	YBX2P1	0.798382	0.0313458
AL159156.1	-0.0382055	0.901382	AL159156.1	0.798382	0.0313458
AC026634.1	-0.0364971	0.905774	AC026634.1	0.798382	0.0313458
AC022695.1	-0.0347649	0.91023	AC022695.1	0.798382	0.0313458
AC108734.2	-0.0344773	0.91097	AC108734.2	0.798382	0.0313458
AC133555.6	-0.0277742	0.928234	AC133555.6	0.798382	0.0313458
MIR148B	-0.0261283	0.932478	MIR148B	0.798382	0.0313458
AC105206.2	-0.0199907	0.948317	AC105206.2	0.798382	0.0313458
LINC02291	-0.0103334	0.973273	LINC02291	0.798382	0.0313458
AC084834.1	-0.00973757	0.974813	AC084834.1	0.798382	0.0313458
AC009237.10	-0.00872252	0.977438	AC009237.10	0.798382	0.0313458
ALOX15P2	0.00148626	0.996155	ALOX15P2	0.798382	0.0313458
LINC02734	0.00314958	0.991852	LINC02734	0.798382	0.0313458
RPL5P27	0.00341413	0.991168	RPL5P27	0.798382	0.0313458
AC002069.2	0.00494675	0.987204	AC002069.2	0.798382	0.0313458
AC084033.1	0.00525271	0.986412	AC084033.1	0.798382	0.0313458
RN7SKP285	0.00970355	0.974901	RN7SKP285	0.798382	0.0313458
AC079304.1	0.0128409	0.96679	AC079304.1	0.798382	0.0313458
OR7E145P	0.0128409	0.96679	OR7E145P	0.798382	0.0313458
AC016168.2	0.013658	0.964678	AC016168.2	0.798382	0.0313458
AC074281.2	0.0154279	0.960104	AC074281.2	0.798382	0.0313458
AL138686.2	0.0154279	0.960104	AL138686.2	0.798382	0.0313458
UNC93B4	0.0154279	0.960104	UNC93B4	0.798382	0.0313458
RPS3AP50	0.0158495	0.959014	RPS3AP50	0.798382	0.0313458
RN7SKP143	0.0176581	0.954342	RN7SKP143	0.798382	0.0313458
MIR4284	0.0391023	0.899078	MIR4284	0.798382	0.0313458
PIP5K1P2	0.0467993	0.879332	PIP5K1P2	0.798382	0.0313458
AC103874.1	0.0554402	0.857241	AC103874.1	0.798382	0.0313458
AC091074.2	0.0570725	0.853078	AC091074.2	0.798382	0.0313458
DEFB124	0.0687522	0.8234	DEFB124	0.798382	0.0313458
NCRNA00250	0.0725916	0.813689	NCRNA00250	0.798382	0.0313458
MTND2P6	0.0782162	0.799507	MTND2P6	0.798382	0.0313458
DYNLL1P4	0.0814302	0.791429	DYNLL1P4	0.798382	0.0313458
SERTM2	0.0844668	0.783814	SERTM2	0.798382	0.0313458
AC093909.5	0.0869678	0.777555	AC093909.5	0.798382	0.0313458
ATP6V1G1P3	0.0930952	0.762275	ATP6V1G1P3	0.798382	0.0313458
AC092377.1	0.101036	0.74259	AC092377.1	0.798382	0.0313458
UBE2V2P1	0.105138	0.732476	UBE2V2P1	0.798382	0.0313458
BOD1P1	0.114675	0.709118	BOD1P1	0.798382	0.0313458
KHDRBS2-OT1	0.114675	0.709118	KHDRBS2-OT1	0.798382	0.0313458
MIR554	0.114675	0.709118	MIR554	0.798382	0.0313458
RN7SL401P	0.114675	0.709118	RN7SL401P	0.798382	0.0313458
RNA5SP330	0.114675	0.709118	RNA5SP330	0.798382	0.0313458
RNU5B-2P	0.114675	0.709118	RNU5B-2P	0.798382	0.0313458
TPM3P3	0.114675	0.709118	TPM3P3	0.798382	0.0313458
ZNF885P	0.114675	0.709118	ZNF885P	0.798382	0.0313458
LINC01989	0.11881	0.699064	LINC01989	0.798382	0.0313458
AC226118.1	0.120027	0.696111	AC226118.1	0.798382	0.0313458
AC062037.1	0.135244	0.659553	AC062037.1	0.798382	0.0313458
AL513318.2	0.140334	0.647474	AL513318.2	0.798382	0.0313458
AC104211.3	0.141803	0.644003	AC104211.3	0.798382	0.0313458
RPL10AP3	0.142957	0.641282	RPL10AP3	0.798382	0.0313458
AC010327.1	0.142957	0.641282	AC010327.1	0.798382	0.0313458
AC006960.3	0.143866	0.639139	AC006960.3	0.798382	0.0313458
[truncated: 40,948 more rows]

## Sheet: C1D15
Supplementary Data 5
Sensitive			Resistant
Gene	Correlation	PValue	Gene	Correlation	PValue
NCAPH	0.346612	0.146002	NCAPH	0.988103	5.97705e-07
CTSV	0.209019	0.39046	CTSV	0.966426	2.20956e-05
AC090971.7	0.171198	0.483443	AC090971.7	0.96314	3.05356e-05
TINCR	-0.00127735	0.995859	TINCR	0.960823	3.77117e-05
AC006504.1	0.101051	0.680616	AC006504.1	0.959845	4.10714e-05
GYG1	0.591259	0.00767243	GYG1	0.957419	5.03105e-05
ELOVL1	0.599971	0.00661562	ELOVL1	0.955991	5.63884e-05
HJURP	0.63036	0.0038137	HJURP	0.955305	5.94864e-05
AC093155.2	0.392159	0.0967875	AC093155.2	0.954951	6.11314e-05
RFC3	-0.176141	0.470707	RFC3	0.951865	7.68491e-05
SERBP1P5	0.137526	0.574496	SERBP1P5	0.951105	8.11231e-05
SF3B3	0.0660973	0.788049	SF3B3	0.947514	0.000103587
RPL6P7	0.0459498	0.851825	RPL6P7	0.946319	0.000111952
MELK	0.262174	0.278226	MELK	0.946016	0.000114141
SLCO4A1-AS1	0.811123	2.51243e-05	SLCO4A1-AS1	0.945797	0.000115747
VAMP8	0.245608	0.310804	VAMP8	0.945209	0.00012013
TMEM208	0.258558	0.285148	TMEM208	0.945058	0.000121273
LAD1	0.438681	0.0602603	LAD1	0.943698	0.000131934
PTMAP10	0.252196	0.297586	PTMAP10	0.943473	0.000133756
UQCR10	0.451726	0.0521911	UQCR10	0.942447	0.000142307
STOML2	0.0862343	0.725571	STOML2	0.942375	0.000142923
NFIL3	-0.11333	0.644118	NFIL3	0.941882	0.000147171
TDO2	-0.0863302	0.725277	TDO2	0.940981	0.000155173
CLTA	0.318337	0.18409	CLTA	0.940499	0.000159581
H2BC8	0.191616	0.431952	H2BC8	0.939575	0.000168265
POLR2F	0.479483	0.0377716	POLR2F	0.93949	0.00016908
RNF181	0.134755	0.582302	RNF181	0.937688	0.000187033
POP1	0.23321	0.336621	POP1	0.93703	0.000193915
NDUFS5	0.408265	0.0826838	NDUFS5	0.935055	0.000215625
PFN2	0.194649	0.424559	PFN2	0.934856	0.000217903
CLDN4	0.157582	0.519382	CLDN4	0.931769	0.000255446
SFN	-0.242407	0.317353	SFN	0.931371	0.000260602
CENPI	0.190091	0.435694	CENPI	0.931122	0.00026386
CD82	0.677323	0.00144329	CD82	0.930917	0.000266569
TES	0.0811122	0.741323	TES	0.930217	0.00027594
VDAC3	-0.0841501	0.731968	VDAC3	0.930007	0.000278804
MKI67	0.737301	0.000315818	MKI67	0.929605	0.000284337
RPS2P46	0.358559	0.131691	RPS2P46	0.929594	0.000284484
LINGO3	0.116596	0.634535	LINGO3	0.929397	0.000287229
PRKDC	0.243335	0.315446	PRKDC	0.929246	0.000289338
TLX2	-0.287636	0.232439	TLX2	0.928548	0.00029925
KARS1P3	0.0369713	0.880556	KARS1P3	0.927878	0.000308967
GLIPR2	-0.127893	0.601827	GLIPR2	0.927627	0.000312669
POLR1D	0.223802	0.357018	POLR1D	0.926247	0.000333589
BCAS2	0.412697	0.0790838	BCAS2	0.926215	0.000334075
TICRR	-0.178157	0.465564	TICRR	0.92621	0.000334163
C22orf23	0.0300458	0.902818	C22orf23	0.926177	0.000334664
ATP2C1	0.170161	0.486137	ATP2C1	0.923776	0.000373451
CYB5B	-0.42133	0.0724043	CYB5B	0.923709	0.000374563
GTF2E2	0.13514	0.581216	GTF2E2	0.923333	0.000380932
EIF5AL1	0.347388	0.145042	EIF5AL1	0.922745	0.00039102
PREP	0.413947	0.0780896	PREP	0.922395	0.000397112
COX5A	0.567272	0.0113078	COX5A	0.921425	0.00041437
FUOM	0.261224	0.280033	FUOM	0.920619	0.000429079
MOGS	-0.34777	0.14457	MOGS	0.920388	0.000433364
ANKRD27	0.291629	0.22573	ANKRD27	0.920242	0.000436102
TPX2	0.356393	0.134209	TPX2	0.920168	0.000437482
MESTP2	0.833172	9.47343e-06	MESTP2	0.920157	0.000437684
SKA3	0.342572	0.151077	SKA3	0.920091	0.000438921
CCDC150	0.0874832	0.721746	CCDC150	0.919854	0.0004434
PCBP1	-0.0854131	0.72809	PCBP1	0.919336	0.000453264
POLQ	0.612895	0.00526895	POLQ	0.918361	0.000472265
DSC2	0.313857	0.190686	DSC2	0.918331	0.000472864
EIF4EBP1	0.215037	0.376643	EIF4EBP1	0.918106	0.00047733
SMU1	0.15633	0.522749	SMU1	0.918077	0.000477918
EBPL	0.113516	0.643569	EBPL	0.91795	0.00048045
AC010547.2	-0.032525	0.89484	AC010547.2	0.917562	0.000488269
CCT7	0.0171301	0.944509	CCT7	0.916887	0.000502066
AC104117.3	0.420754	0.0728361	AC104117.3	0.916884	0.000502115
PLK1	0.151969	0.534552	PLK1	0.916065	0.00051922
DPH2	0.231013	0.341322	DPH2	0.915982	0.000520978
SLC7A5	0.448757	0.0539511	SLC7A5	0.915414	0.000533116
RANP1	-0.0116982	0.96209	RANP1	0.915222	0.000537246
TPI1P3	0.0727208	0.767341	TPI1P3	0.913965	0.000564948
RCL1	0.069435	0.777596	RCL1	0.913791	0.000568856
EIF4E2	0.32462	0.175103	EIF4E2	0.911571	0.000620407
CAMKMT	-0.0586929	0.811359	CAMKMT	0.910968	0.000634954
RPS27A	-0.00296611	0.990385	RPS27A	0.910223	0.000653268
MACROH2A2	0.327078	0.17167	MACROH2A2	0.908672	0.00069253
CHD7	-0.0933548	0.703849	CHD7	0.90865	0.000693105
GTF3C6	0.674723	0.00152972	GTF3C6	0.908632	0.000693574
SIGMAR1	-0.209305	0.389797	SIGMAR1	0.907518	0.000722823
AC093840.1	0.525088	0.0209708	AC093840.1	0.906667	0.000745722
RPS29	0.136046	0.578658	RPS29	0.906298	0.000755827
SOS1	0.36755	0.121594	SOS1	0.906125	0.000760583
DCTN3	-0.0234387	0.924121	DCTN3	0.905931	0.000765952
MFSD2A	0.503733	0.0278851	MFSD2A	0.905918	0.000766309
AGMAT	0.335951	0.159657	AGMAT	0.905329	0.000782769
TROAP	0.417797	0.0750847	TROAP	0.905156	0.000787647
NECTIN4	0.502065	0.028492	NECTIN4	0.904274	0.000812854
PLEKHG4B	-0.158374	0.517258	PLEKHG4B	0.904221	0.000814388
TALDO1	0.810946	2.53084e-05	TALDO1	0.903906	0.000823532
GJB3	-0.384096	0.10447	GJB3	0.903761	0.000827785
SLC34A2	-0.0487167	0.843005	SLC34A2	0.90372	0.000828992
A2ML1	0.488371	0.0338759	A2ML1	0.903115	0.000846828
BMS1	0.491422	0.0326131	BMS1	0.903034	0.000849241
YBX1	0.392604	0.0963762	YBX1	0.902907	0.000853048
CENPL	0.306593	0.20171	CENPL	0.90241	0.000868002
ST14	0.657508	0.00221807	ST14	0.902289	0.00087164
FTSJ3	-0.243354	0.315408	FTSJ3	0.902196	0.000874468
KIF18A	0.143364	0.558196	KIF18A	0.90185	0.000885042
TMX2P1	0.036316	0.882659	TMX2P1	0.901626	0.000891922
AC002310.1	0.321408	0.17966	AC002310.1	0.901035	0.000910298
TMEM147	0.342871	0.150698	TMEM147	0.900902	0.000914465
SSRP1	0.379671	0.108868	SSRP1	0.900434	0.000929208
KIF18B	0.366538	0.122702	KIF18B	0.900345	0.000932061
APOBEC3B	-0.301031	0.21043	APOBEC3B	0.900222	0.000935965
GRHPR	0.239619	0.323122	GRHPR	0.900036	0.00094191
BIRC5	0.665113	0.00188766	BIRC5	0.899291	0.00096599
OPA1	0.557299	0.0131781	OPA1	0.89904	0.000974199
POMP	0.145574	0.55208	POMP	0.898967	0.000976568
RAN	0.600651	0.0065384	RAN	0.89868	0.000986056
DNAJA1	0.161864	0.507948	DNAJA1	0.898668	0.000986446
PODXL2	0.509959	0.0257075	PODXL2	0.898253	0.00100024
PLOD1	-0.0699278	0.776056	PLOD1	0.898023	0.00100794
GSTP1	-0.331766	0.165249	GSTP1	0.897984	0.00100926
OXLD1	0.0199838	0.935282	OXLD1	0.897865	0.00101324
GPT2	0.408243	0.0827019	GPT2	0.897799	0.00101548
AC092168.2	0.215388	0.375847	AC092168.2	0.897661	0.00102014
ALG3	0.442365	0.0578921	ALG3	0.896594	0.00105671
MYC	0.5528	0.0140995	MYC	0.896484	0.00106055
CHI3L2	0.578949	0.00939585	CHI3L2	0.896099	0.00107398
MRPS21	0.1814	0.457345	MRPS21	0.895892	0.00108128
UBAP2	0.211087	0.38568	UBAP2	0.89567	0.00108911
TMEM214	-0.2299	0.343717	TMEM214	0.895608	0.00109133
WWC1	0.472412	0.0411111	WWC1	0.895175	0.00110677
SNRPG	-0.15871	0.516358	SNRPG	0.894443	0.0011332
TPD52L1	0.631876	0.00370486	TPD52L1	0.894319	0.00113771
EI24	0.490802	0.032867	EI24	0.894234	0.00114085
MPZL2	0.180771	0.458935	MPZL2	0.89409	0.00114612
SNRPGP2	0.256904	0.288351	SNRPGP2	0.894078	0.00114657
NOMO1	0.45127	0.0524582	NOMO1	0.893954	0.00115111
ASCC2	0.496248	0.0306907	ASCC2	0.893333	0.00117415
FANCA	0.0422762	0.863561	FANCA	0.893222	0.00117829
CDC25B	0.0231456	0.925068	CDC25B	0.892881	0.00119111
SLIRP	0.250654	0.300648	SLIRP	0.892585	0.0012023
FATE1	0.677144	0.00144909	FATE1	0.892231	0.00121579
CCNB1	0.55266	0.0141288	CCNB1	0.891992	0.00122496
PPP1R7	0.493698	0.0316952	PPP1R7	0.891519	0.00124324
SMIM30	0.0880726	0.719943	SMIM30	0.891463	0.00124542
MDH1	-0.179113	0.463134	MDH1	0.891412	0.0012474
DNAJB6	0.131096	0.59268	DNAJB6	0.891199	0.00125571
NIP7	0.0453005	0.853897	NIP7	0.891174	0.00125669
SDHB	-0.0013995	0.995463	SDHB	0.890487	0.00128379
CENPF	0.0994609	0.685393	CENPF	0.890179	0.00129607
ANLN	0.322334	0.178337	ANLN	0.889273	0.00133266
RAP1GAP2	0.0381998	0.876616	RAP1GAP2	0.889032	0.00134252
UBQLN4P2	-0.183708	0.451544	UBQLN4P2	0.888736	0.0013547
SMARCD2	-0.19798	0.416518	SMARCD2	0.888255	0.00137465
AC011506.1	-0.206616	0.396053	AC011506.1	0.887951	0.00138732
ZHX1-C8orf76	0.395649	0.0935932	ZHX1-C8orf76	0.887936	0.00138798
ZNF286B	-0.220161	0.365098	ZNF286B	0.887466	0.00140778
CALU	0.00470068	0.984762	CALU	0.887052	0.0014254
AC091057.2	0.200899	0.409539	AC091057.2	0.886966	0.00142908
CDCA5	0.071472	0.771234	CDCA5	0.886643	0.00144292
MAPK6P5	0.00727285	0.976426	MAPK6P5	0.886639	0.0014431
AL359075.1	0.00603604	0.980434	AL359075.1	0.884994	0.00151519
RAB6B	0.486518	0.0346612	RAB6B	0.884849	0.00152167
SYT16	0.35671	0.133839	SYT16	0.884287	0.00154693
TMPRSS15	0.341759	0.152114	TMPRSS15	0.88428	0.00154726
AL161912.1	-0.127704	0.602365	AL161912.1	0.88415	0.00155315
H2BC18	0.414539	0.0776216	H2BC18	0.88367	0.00157504
PARD3	-0.504298	0.0276818	PARD3	0.883516	0.00158209
GINS4	-0.124973	0.610214	GINS4	0.88261	0.00162409
SPRTN	0.176917	0.468724	SPRTN	0.882377	0.00163504
ZNF22-AS1	0.213805	0.379449	ZNF22-AS1	0.882113	0.00164745
HDDC2	0.207315	0.394423	HDDC2	0.88206	0.00164995
IRAK1	0.596915	0.0069719	IRAK1	0.882051	0.00165037
LRRC4	0.301814	0.209189	LRRC4	0.881788	0.00166284
GMCL1	-0.166096	0.496764	GMCL1	0.881718	0.00166617
MICALL1	0.00199765	0.993524	MICALL1	0.881359	0.00168335
EIF4G1	0.443922	0.0569128	EIF4G1	0.881208	0.0016906
WDHD1	-0.271949	0.260033	WDHD1	0.881082	0.00169664
RC3H2	-0.0209383	0.932197	RC3H2	0.880677	0.00171625
PRR11	0.0693032	0.778008	PRR11	0.879293	0.00178445
COPS7B	-0.0456246	0.852862	COPS7B	0.878768	0.00181077
DCUN1D4	0.36723	0.121943	DCUN1D4	0.87842	0.00182842
GGH	0.196705	0.419587	GGH	0.878378	0.00183053
GPR3	-0.0755507	0.758539	GPR3	0.87758	0.0018714
MIR548U	0.567042	0.0113483	MIR548U	0.877457	0.00187774
RPL7P9	0.215476	0.375646	RPL7P9	0.877401	0.00188065
PLOD2	-0.231293	0.340719	PLOD2	0.877149	0.00189373
SNHG16	0.100034	0.683671	SNHG16	0.877014	0.00190075
MUC20	0.398235	0.0912756	MUC20	0.876987	0.00190219
ACTR2	-0.104224	0.671115	ACTR2	0.876908	0.00190632
MTATP6P3	0.216104	0.374223	MTATP6P3	0.876742	0.00191497
LAPTM4B	0.541712	0.016591	LAPTM4B	0.876635	0.00192061
SULT4A1	-0.0826443	0.736601	SULT4A1	0.876573	0.00192386
BMP10	0.012533	0.959387	BMP10	0.876557	0.0019247
NBN	0.160308	0.512088	NBN	0.876281	0.00193927
NAA10	-0.189118	0.438091	NAA10	0.876223	0.00194231
SMPDL3B	0.203265	0.403928	SMPDL3B	0.87593	0.0019579
CIT	0.348133	0.144123	CIT	0.875246	0.00199454
KCNQ4	-0.0407738	0.868369	KCNQ4	0.874816	0.00201784
DYSF	0.50628	0.0269776	DYSF	0.874569	0.0020313
EIF2AP4	0.00851869	0.972389	EIF2AP4	0.874383	0.00204146
EPCAM	0.319053	0.183051	EPCAM	0.874223	0.00205026
SERBP1P1	0.306138	0.202413	SERBP1P1	0.873999	0.00206256
MPHOSPH10	-0.0885679	0.718429	MPHOSPH10	0.873879	0.00206921
DNTTIP2	0.065425	0.790158	DNTTIP2	0.873592	0.00208512
MCM10	0.258125	0.285985	MCM10	0.8735	0.00209023
MAP3K21	-0.0407316	0.868504	MAP3K21	0.873468	0.00209205
TMEM125	0.218519	0.368775	TMEM125	0.873296	0.00210161
DHCR7	0.169061	0.489002	DHCR7	0.873162	0.00210912
RPS20	0.249204	0.303547	RPS20	0.873101	0.00211253
HLA-Z	0.0628204	0.798345	HLA-Z	0.872898	0.00212394
PTTG1	0.282554	0.241162	PTTG1	0.872581	0.00214185
DCK	-0.112769	0.645768	DCK	0.872088	0.00216994
FOXN2	0.0648291	0.79203	FOXN2	0.87206	0.00217152
SFRP1	0.0981737	0.68927	SFRP1	0.87205	0.00217208
ORC6	0.484338	0.0356031	ORC6	0.871955	0.00217754
C1QTNF1-AS1	0.58553	0.00843942	C1QTNF1-AS1	0.871932	0.00217885
B3GNT5	-0.242219	0.317741	B3GNT5	0.87186	0.00218301
ADAR	0.104052	0.671627	ADAR	0.87173	0.00219046
PROSER2	-0.00167292	0.994577	PROSER2	0.871654	0.00219483
MRPL54	0.292753	0.223864	MRPL54	0.871593	0.00219835
RN7SKP171	0.419399	0.0738603	RN7SKP171	0.871496	0.00220394
LINC01979	0.219485	0.366609	LINC01979	0.871161	0.00222339
VCP	0.65891	0.00215377	VCP	0.871073	0.00222846
GNAI1	-0.0400873	0.870567	GNAI1	0.870956	0.0022353
UBAP1	0.0659432	0.788532	UBAP1	0.870697	0.00225045
CPSF3	-0.249219	0.303517	CPSF3	0.870521	0.00226076
IER2	0.209462	0.389433	IER2	0.870464	0.00226414
RPS2	0.679272	0.00138119	RPS2	0.870164	0.00228187
FOXM1	0.143018	0.559158	FOXM1	0.86993	0.00229571
EML4	-0.0711176	0.77234	EML4	0.869704	0.00230918
CDK2AP1	0.294126	0.221597	CDK2AP1	0.8694	0.00232739
FABP5P10	-0.0676564	0.783161	FABP5P10	0.86917	0.00234121
ESRP1	0.58112	0.00907112	ESRP1	0.869065	0.00234756
AL049844.2	0.479259	0.0378744	AL049844.2	0.868946	0.00235473
RPIA	0.0462392	0.850901	RPIA	0.868943	0.00235488
H2BC12	-0.0736285	0.764515	H2BC12	0.868558	0.00237825
CCDC189	-0.106018	0.665763	CCDC189	0.868346	0.00239119
CKS1B	0.472675	0.0409831	CKS1B	0.867829	0.00242298
ERI1	0.19191	0.431233	ERI1	0.867753	0.00242765
YWHAQ	0.096616	0.693971	YWHAQ	0.867599	0.00243715
CDC45	0.793693	4.99231e-05	CDC45	0.867568	0.00243909
DYNLL1	0.402348	0.0876773	DYNLL1	0.867553	0.00244004
MLF1	0.397235	0.0921669	MLF1	0.867264	0.002458
GAPDHP64	0.279863	0.245865	GAPDHP64	0.867253	0.00245869
PTMA	0.21811	0.369694	PTMA	0.866876	0.00248227
AL663070.1	0.0365589	0.88188	AL663070.1	0.866255	0.00252143
BAZ1A	0.39268	0.0963057	BAZ1A	0.866097	0.00253142
CDK6	-0.356245	0.134383	CDK6	0.86588	0.00254525
AL390728.1	0.277474	0.250088	AL390728.1	0.865831	0.00254842
STIL	0.343774	0.149555	STIL	0.865813	0.00254956
FOSB	-0.179999	0.460888	FOSB	0.865647	0.00256015
HBEGF	-0.355038	0.135803	HBEGF	0.865507	0.00256917
RPL7P1	0.129889	0.596118	RPL7P1	0.865155	0.00259181
AC005546.1	0.0834073	0.734253	AC005546.1	0.865143	0.00259262
TTF2	0.0227382	0.926383	TTF2	0.865105	0.00259505
CEBPG	0.0901352	0.713645	CEBPG	0.865046	0.00259885
NUP62	0.510208	0.0256234	NUP62	0.865001	0.00260182
RPS29P2	-0.129074	0.598446	RPS29P2	0.864918	0.00260719
MXD1	0.187506	0.442077	MXD1	0.864827	0.00261305
NUTF2	0.0833808	0.734334	NUTF2	0.864784	0.00261589
FANCE	0.34654	0.146092	FANCE	0.864068	0.00266272
RPS27AP16	0.026879	0.913022	RPS27AP16	0.863916	0.00267274
PRKAR1B	0.352371	0.138976	PRKAR1B	0.86387	0.0026758
H3C3	0.0161395	0.947714	H3C3	0.86384	0.00267776
CTAGE14P	0.324807	0.174841	CTAGE14P	0.863611	0.00269296
APH1A	0.661298	0.00204786	APH1A	0.863565	0.002696
TTLL4	0.126608	0.605511	TTLL4	0.863544	0.00269735
LINC01315	0.332838	0.163803	LINC01315	0.863519	0.00269902
AC012433.2	-0.266202	0.270636	AC012433.2	0.863362	0.00270949
ITGB4	0.26331	0.27607	ITGB4	0.863309	0.00271306
SEPHS1	0.343469	0.149941	SEPHS1	0.86287	0.0027424
MRPL30	0.58995	0.00784253	MRPL30	0.862592	0.00276112
VPS26B	0.364206	0.125283	VPS26B	0.862553	0.00276376
GAPDHP60	0.107327	0.66187	GAPDHP60	0.86236	0.00277684
HSPE1	0.592355	0.0075325	HSPE1	0.862291	0.00278151
ECT2	0.343994	0.149278	ECT2	0.862099	0.00279459
SHCBP1	-0.152185	0.533965	SHCBP1	0.861736	0.00281938
HMGB3P6	0.244786	0.312479	HMGB3P6	0.861336	0.00284681
RPP25L	-0.201485	0.408144	RPP25L	0.861178	0.00285771
L3MBTL4	-0.355008	0.135838	L3MBTL4	0.861155	0.00285932
TCAM1P	-0.0953263	0.697872	TCAM1P	0.860968	0.00287225
BX322650.1	0.326796	0.172062	BX322650.1	0.860868	0.00287921
AIF1L	0.730515	0.000382381	AIF1L	0.86025	0.0029224
KIF2C	-0.0304517	0.901511	KIF2C	0.860151	0.00292935
DLG1	0.425145	0.0695898	DLG1	0.859409	0.00298184
MELTF	-0.179401	0.462401	MELTF	0.859405	0.00298209
SLC25A33	0.292621	0.224083	SLC25A33	0.859109	0.00300327
MYBL2	0.638759	0.00324234	MYBL2	0.858731	0.00303033
CDC34	0.465595	0.0445411	CDC34	0.858423	0.00305261
RPL23AP30	0.596791	0.00698663	RPL23AP30	0.858394	0.00305472
H1-5	-0.034076	0.889854	H1-5	0.858284	0.00306265
UBALD1	0.47225	0.0411903	UBALD1	0.857751	0.00310147
MIS18BP1	0.0434741	0.859731	MIS18BP1	0.857499	0.00311996
GFM1	0.390854	0.098002	GFM1	0.857467	0.00312228
EIF5B	-0.0192427	0.937677	EIF5B	0.857421	0.00312564
CDCA2	0.434231	0.0632167	CDCA2	0.857282	0.00313589
SEC63	0.306762	0.201449	SEC63	0.857148	0.00314582
PLIN2	-0.473281	0.0406887	PLIN2	0.857121	0.00314777
MTAP	-0.278543	0.248194	MTAP	0.856973	0.00315874
OLFM2	-0.176442	0.469938	OLFM2	0.856936	0.00316149
CENPQ	-0.159676	0.513776	CENPQ	0.856853	0.0031676
CDC20	0.233368	0.336283	CDC20	0.856807	0.00317106
YEATS2	0.175072	0.47345	YEATS2	0.85648	0.00319537
KPNA4	0.670519	0.00167862	KPNA4	0.856329	0.00320668
ATP6V1F	0.500793	0.0289621	ATP6V1F	0.856183	0.00321762
LSM7	0.253886	0.29425	LSM7	0.856067	0.00322631
AC112187.3	0.0029734	0.990361	AC112187.3	0.85604	0.00322834
CCT4	0.00439834	0.985742	CCT4	0.856028	0.00322921
CHMP1A	0.0439677	0.858153	CHMP1A	0.855687	0.00325494
GRM6	-0.379854	0.108684	GRM6	0.855653	0.00325752
TRMT10C	0.115119	0.638862	TRMT10C	0.855432	0.00327426
H2BC14	0.345288	0.147653	H2BC14	0.855356	0.00328006
SMYD5	-0.267128	0.268909	SMYD5	0.855225	0.00329005
RPL7P23	-0.0227985	0.926189	RPL7P23	0.855003	0.00330694
AL589843.1	-0.336814	0.15852	AL589843.1	0.854726	0.00332821
AC009268.1	-0.0314887	0.898174	AC009268.1	0.854703	0.00332991
CCDC28A	0.192243	0.430419	CCDC28A	0.854554	0.00334142
RANBP1	0.222996	0.358798	RANBP1	0.854539	0.00334257
NCAPG	0.583689	0.00869857	NCAPG	0.854186	0.00336981
C1orf198	0.367179	0.121999	C1orf198	0.854155	0.00337223
TMEM185B	0.0739184	0.763612	TMEM185B	0.853849	0.00339598
PPP1R14B	0.500984	0.0288911	PPP1R14B	0.85332	0.00343733
CHCHD3	0.209029	0.390437	CHCHD3	0.853183	0.00344812
SNORD63	0.0227687	0.926285	SNORD63	0.853128	0.00345245
CCNB1IP1	-0.215441	0.375726	CCNB1IP1	0.852798	0.00347847
BEND7	-0.0146205	0.952629	BEND7	0.852781	0.00347985
KIF4A	0.509094	0.026002	KIF4A	0.852552	0.00349794
FAM50A	-0.0758636	0.757567	FAM50A	0.851918	0.00354855
DNAJB1	0.242282	0.317611	DNAJB1	0.851909	0.00354935
ALYREF	0.183468	0.452146	ALYREF	0.851727	0.00356392
AC026979.3	0.230745	0.341898	AC026979.3	0.851707	0.00356559
KLHL17	0.115548	0.637603	KLHL17	0.851455	0.00358585
FOSL2	-0.0472422	0.847703	FOSL2	0.851134	0.00361188
GPR37	0.321752	0.179168	GPR37	0.85079	0.0036399
CDK8	0.258212	0.285817	CDK8	0.850527	0.00366142
TMEM184B	0.364684	0.12475	TMEM184B	0.850442	0.00366837
CDKN3	0.057832	0.81408	CDKN3	0.849842	0.00371787
RPS27AP5	-0.0640614	0.794442	RPS27AP5	0.849823	0.00371943
SLC2A1	0.491882	0.0324258	SLC2A1	0.849767	0.00372409
CEP55	0.805744	3.12788e-05	CEP55	0.849717	0.00372821
BCR	0.459008	0.048059	BCR	0.849563	0.00374101
SLC25A39	0.177534	0.467151	SLC25A39	0.849527	0.00374399
POMK	0.169513	0.487824	POMK	0.849509	0.00374549
L3MBTL4-AS1	-0.24981	0.302333	L3MBTL4-AS1	0.849315	0.00376171
AC093227.2	-0.186547	0.444459	AC093227.2	0.849195	0.00377172
RPS4XP11	0.339957	0.154428	RPS4XP11	0.849093	0.00378026
STMP1	0.134247	0.583738	STMP1	0.849061	0.00378296
AC018607.1	-0.0526087	0.830629	AC018607.1	0.848997	0.0037883
FAM72B	-0.00115688	0.99625	FAM72B	0.84832	0.00384543
UBXN7	0.15127	0.536456	UBXN7	0.847618	0.0039052
B3GNT3	-0.140349	0.566587	B3GNT3	0.84735	0.00392821
NUP205	0.600346	0.00657296	NUP205	0.847183	0.00394262
AF130417.1	0.0285246	0.907718	AF130417.1	0.84685	0.00397143
SLC35F1	-0.0565002	0.818292	SLC35F1	0.846791	0.00397656
H2AX	0.348816	0.143284	H2AX	0.846273	0.00402169
NFKBID	-0.17434	0.47533	NFKBID	0.845909	0.0040536
AUNIP	0.217648	0.370734	AUNIP	0.845797	0.00406343
MRPS5	0.166028	0.496943	MRPS5	0.845727	0.00406962
ENO1	0.169551	0.487725	ENO1	0.845654	0.00407598
ATP13A3	0.189663	0.436749	ATP13A3	0.845616	0.0040794
DNAJB6P1	0.46682	0.0439091	DNAJB6P1	0.84512	0.00412334
MCM3	0.372007	0.116797	MCM3	0.845103	0.00412481
UTP14A	0.0893408	0.716068	UTP14A	0.844842	0.00414814
BX322639.1	-0.304584	0.204831	BX322639.1	0.844819	0.00415013
MICAL3	0.38351	0.105045	MICAL3	0.844764	0.00415508
PPIAP22	0.558481	0.0129444	PPIAP22	0.844753	0.00415602
DSG2	0.122021	0.618743	DSG2	0.844726	0.00415845
COX5B	0.375682	0.112945	COX5B	0.844239	0.00420219
AC091185.2	-0.101664	0.678775	AC091185.2	0.844013	0.00422261
HNRNPA1P28	-0.00941303	0.969492	HNRNPA1P28	0.843926	0.00423046
IFITM3P5	-0.151325	0.536306	IFITM3P5	0.84386	0.00423641
PTMAP5	0.119501	0.626059	PTMAP5	0.843808	0.00424117
RPL12P4	0.057053	0.816543	RPL12P4	0.843596	0.00426042
PKP3	0.425974	0.0689893	PKP3	0.843392	0.004279
RPL35A	0.512783	0.024765	RPL35A	0.843328	0.00428486
AC005086.5	-0.356495	0.13409	AC005086.5	0.843193	0.00429714
AC006210.2	0.18599	0.445843	AC006210.2	0.843059	0.0043094
PSMB4	0.644593	0.00288866	PSMB4	0.842925	0.0043217
PPP2R3A	0.299434	0.212979	PPP2R3A	0.842746	0.00433815
LINC01082	-0.0782225	0.750254	LINC01082	0.842557	0.00435564
AC008694.1	-0.186694	0.444093	AC008694.1	0.842545	0.00435676
CLCN5	0.390623	0.0982182	CLCN5	0.842466	0.00436401
PRIM2	-0.356244	0.134384	PRIM2	0.842376	0.00437237
FAM71F2	0.442646	0.0577141	FAM71F2	0.842276	0.00438166
IL34	-0.337799	0.157229	IL34	0.842231	0.00438578
PSMG3	0.155637	0.524616	PSMG3	0.841945	0.00441241
LSR	0.388288	0.100423	LSR	0.841775	0.00442827
AC008736.1	-0.230473	0.342483	AC008736.1	0.841677	0.00443738
PSAT1	-0.0726231	0.767645	PSAT1	0.841637	0.00444111
U40455.1	-0.127384	0.603283	U40455.1	0.841572	0.00444723
AL353135.2	0.360188	0.12982	AL353135.2	0.841522	0.00445193
AL513165.1	0.203442	0.40351	AL513165.1	0.841433	0.00446027
NDUFA4	0.219406	0.366786	NDUFA4	0.841381	0.00446516
RPS3AP44	0.202808	0.405009	RPS3AP44	0.841139	0.00448791
NOL6	0.175999	0.471072	NOL6	0.841047	0.0044966
DPM3	0.0725734	0.7678	DPM3	0.840795	0.00452038
DESI2	0.092339	0.706935	DESI2	0.840625	0.00453653
SNORD3B-1	-0.0584158	0.812234	SNORD3B-1	0.840606	0.00453836
RFX6	-0.127232	0.603719	RFX6	0.84054	0.00454459
MCL1	0.424906	0.0697638	MCL1	0.840409	0.00455704
HNRNPAB	0.494288	0.0314606	HNRNPAB	0.840362	0.00456157
ATG9B	0.334062	0.162165	ATG9B	0.840174	0.00457952
SNHG6	-0.0784554	0.749533	SNHG6	0.84001	0.00459522
SNHG26	-0.265634	0.271697	SNHG26	0.839739	0.00462115
PUS7	0.0977392	0.69058	PUS7	0.838981	0.00469443
SGO2	-0.0118683	0.961539	SGO2	0.838909	0.0047015
TNFSF18	-0.115741	0.637038	TNFSF18	0.838873	0.00470494
SIKE1	0.294052	0.22172	SIKE1	0.838838	0.00470841
HYAL3	-0.0508619	0.836179	HYAL3	0.838552	0.00473632
SBDS	0.140945	0.564924	SBDS	0.838428	0.00474843
SFT2D2	0.461157	0.0468887	SFT2D2	0.838203	0.00477051
TUBA1C	0.334152	0.162044	TUBA1C	0.838192	0.00477162
GCNT2	0.593944	0.00733315	GCNT2	0.83811	0.00477967
SNX8	0.141304	0.563923	SNX8	0.838103	0.0047804
RAB1A	-0.0224934	0.927174	RAB1A	0.838029	0.00478765
FZD9	-0.271727	0.260437	FZD9	0.837824	0.00480785
FAM83B	0.0395935	0.872149	FAM83B	0.837689	0.00482121
DPY30	-0.0775871	0.752222	DPY30	0.837584	0.00483161
HSPA5	0.0571592	0.816207	HSPA5	0.83708	0.00488178
PTMAP2	0.259053	0.284195	PTMAP2	0.837005	0.00488923
MRPL19	-0.222481	0.359939	MRPL19	0.83659	0.00493081
MTMR3	0.0821819	0.738025	MTMR3	0.836586	0.00493128
SRSF7	-0.28887	0.230352	SRSF7	0.836095	0.00498077
PNP	0.448343	0.0542	PNP	0.836094	0.00498091
SLC16A1	0.569742	0.0108793	SLC16A1	0.836029	0.00498741
KPNA2	0.173921	0.476408	KPNA2	0.835936	0.0049969
RAVER2	-0.481964	0.0366512	RAVER2	0.835882	0.00500239
AL671309.1	-0.0234129	0.924205	AL671309.1	0.835832	0.00500748
AL365204.1	-0.142135	0.56161	AL365204.1	0.83569	0.0050219
POLE4	-0.28316	0.240112	POLE4	0.835583	0.00503277
KLF11	0.134936	0.581789	KLF11	0.835578	0.00503326
TMED2	0.27398	0.256349	TMED2	0.835447	0.00504669
ADRM1	0.337939	0.157046	ADRM1	0.835423	0.0050491
PRKD3	-0.554302	0.0137863	PRKD3	0.835364	0.00505509
LINC02438	-0.261231	0.28002	LINC02438	0.835273	0.00506444
NRBF2	0.217818	0.370352	NRBF2	0.83521	0.00507093
AL583832.1	-0.056019	0.819816	AL583832.1	0.834933	0.00509931
TPI1P1	0.277978	0.249194	TPI1P1	0.834499	0.00514409
AP006545.1	-0.0323101	0.895531	AP006545.1	0.834319	0.0051628
HDGF	0.492556	0.032153	HDGF	0.834064	0.0051893
PRKX	0.505203	0.0273585	PRKX	0.833965	0.00519961
MRPL14	0.178866	0.463761	MRPL14	0.833956	0.0052005
PABPC4	0.677568	0.00143536	PABPC4	0.833621	0.00523554
ZDHHC21	-0.0722254	0.768885	ZDHHC21	0.833531	0.00524498
KIAA1841	-0.212046	0.383475	KIAA1841	0.833239	0.00527566
AL139230.1	-0.107111	0.662512	AL139230.1	0.833116	0.00528863
TMEM201	0.0802897	0.743862	TMEM201	0.833046	0.00529597
SLC6A9	0.3031	0.207158	SLC6A9	0.832668	0.00533591
SRM	0.278359	0.248519	SRM	0.832475	0.00535642
UBE3C	0.52144	0.0220442	UBE3C	0.832302	0.00537491
SERPINH1P1	0.408049	0.0828627	SERPINH1P1	0.832265	0.00537888
SLC7A1	0.3467	0.145894	SLC7A1	0.832253	0.00538012
C9orf40	0.259331	0.283659	C9orf40	0.832163	0.00538971
ATAD3A	0.247008	0.307967	ATAD3A	0.832135	0.00539274
OSTM1	0.260337	0.281729	OSTM1	0.832093	0.00539716
HADHA	0.112504	0.646549	HADHA	0.831907	0.00541715
KRTCAP2P1	0.470068	0.0422666	KRTCAP2P1	0.831884	0.00541955
AC139453.1	0.597212	0.00693661	AC139453.1	0.830943	0.00552117
TMEM161A	0.291457	0.226016	TMEM161A	0.83084	0.00553232
KRT16P3	0.751048	0.000210569	KRT16P3	0.830818	0.00553476
SLC4A1AP	0.0451924	0.854242	SLC4A1AP	0.830623	0.00555599
AL355075.6	-0.295381	0.219541	AL355075.6	0.830385	0.00558193
NDUFS5P3	0.309913	0.19662	NDUFS5P3	0.830271	0.00559448
GINS3	0.153687	0.529888	GINS3	0.830101	0.00561308
RAD54B	0.225688	0.352874	RAD54B	0.829781	0.00564832
AC016027.2	0.495275	0.0310708	AC016027.2	0.82963	0.00566496
CCNB2	0.320365	0.181156	CCNB2	0.829357	0.00569521
NHP2	0.164638	0.500603	NHP2	0.829292	0.00570236
LINC02768	-0.236943	0.328719	LINC02768	0.829176	0.00571524
TMEM104	-0.136086	0.578547	TMEM104	0.829082	0.00572573
TFG	0.547296	0.0152958	TFG	0.829071	0.00572697
MRPL23	0.444459	0.0565779	MRPL23	0.82899	0.00573597
ZFP1	-0.342747	0.150855	ZFP1	0.828876	0.00574875
MRGBP	0.3395	0.155017	MRGBP	0.828866	0.00574978
GOLPH3L	0.653295	0.00242089	GOLPH3L	0.82882	0.005755
MTFR1	0.282434	0.24137	MTFR1	0.828719	0.00576623
CREB3L2	0.119812	0.625152	CREB3L2	0.828448	0.00579665
ABCA13	-0.275909	0.252881	ABCA13	0.828164	0.00582861
RRM1	0.241635	0.318944	RRM1	0.828083	0.0058377
AC073909.1	0.0973194	0.691847	AC073909.1	0.827958	0.00585186
AL359922.2	-0.188134	0.440524	AL359922.2	0.827887	0.00585984
AP000867.5	0.327647	0.170882	AP000867.5	0.827852	0.00586379
CCT6A	0.371549	0.117283	CCT6A	0.827619	0.00589018
SNAPC3	-0.248971	0.304013	SNAPC3	0.827534	0.00589981
SRD5A1	0.241843	0.318516	SRD5A1	0.82738	0.00591737
SPINK5	0.125598	0.608413	SPINK5	0.8273	0.00592652
TTC7A	-0.319538	0.182349	TTC7A	0.827018	0.00595869
SMG7	0.125543	0.608574	SMG7	0.82682	0.00598133
ARHGAP11A	0.00262563	0.991488	ARHGAP11A	0.826781	0.00598585
AHCTF1	0.291908	0.225265	AHCTF1	0.826585	0.00600835
MTCO1P2	0.435656	0.0622581	MTCO1P2	0.826564	0.00601073
SASS6	0.158503	0.516912	SASS6	0.826517	0.00601617
TRIM47	-0.240137	0.322046	TRIM47	0.826398	0.0060299
HDAC2	0.551174	0.0144446	HDAC2	0.826325	0.00603826
MSRB1	0.585685	0.0084179	MSRB1	0.826303	0.00604089
RARRES1	0.533191	0.0187341	RARRES1	0.826263	0.00604545
STMN1	0.141408	0.563634	STMN1	0.82604	0.00607124
MRPL37	0.493671	0.0317059	MRPL37	0.825911	0.00608623
ACTL6A	0.401516	0.0883968	ACTL6A	0.825898	0.00608772
RPS16	0.0525271	0.830888	RPS16	0.825683	0.00611269
AC004910.1	-0.210818	0.386302	AC004910.1	0.825537	0.00612971
KRT6A	-0.0797287	0.745595	KRT6A	0.825454	0.00613945
IL1A	-0.149581	0.541067	IL1A	0.825424	0.00614292
AC108729.2	-0.0918802	0.70833	AC108729.2	0.824599	0.00623979
NANOGNBP1	-0.0893014	0.716189	NANOGNBP1	0.824454	0.00625698
CTSC	-0.1183	0.629557	CTSC	0.824451	0.00625724
DOCK3	-0.147967	0.545491	DOCK3	0.824347	0.00626958
PTMAP6	-0.191849	0.431383	PTMAP6	0.824332	0.00627135
C15orf48	-0.192368	0.430113	C15orf48	0.824306	0.00627441
CACYBPP2	0.0502116	0.838247	CACYBPP2	0.824298	0.00627536
PLK4	0.25758	0.28704	PLK4	0.824262	0.00627963
AL159169.2	-0.211653	0.384378	AL159169.2	0.824191	0.00628808
AL391095.3	-0.25087	0.300219	AL391095.3	0.824174	0.00629005
TMEM178B	0.646648	0.00277194	TMEM178B	0.824168	0.00629077
GOLPH3	0.0313281	0.89869	GOLPH3	0.824081	0.0063011
TXN	0.223252	0.358232	TXN	0.823974	0.00631388
PSMB5	0.53872	0.0173201	PSMB5	0.823914	0.00632099
UQCRFS1	0.174256	0.475545	UQCRFS1	0.823895	0.00632328
WAC	0.0292867	0.905263	WAC	0.823888	0.00632412
MTND4LP30	-0.101203	0.680157	MTND4LP30	0.823627	0.00635527
FBXW5	0.407654	0.0831898	FBXW5	0.823599	0.00635857
TOMM22	0.386591	0.102047	TOMM22	0.822972	0.00643388
COX7A2L	-0.002828	0.990832	COX7A2L	0.822957	0.00643572
GAPDH	0.554528	0.0137397	GAPDH	0.82281	0.00645336
DENND4B	0.026235	0.915098	DENND4B	0.82276	0.00645945
RPS6	0.233578	0.335836	RPS6	0.82273	0.00646304
HNRNPUP1	0.0233814	0.924306	HNRNPUP1	0.822614	0.00647709
KIFC1	-0.0559184	0.820134	KIFC1	0.82224	0.00652255
POLR2I	0.0607654	0.804818	POLR2I	0.82214	0.00653468
TMX2	0.44759	0.0546549	TMX2	0.821846	0.00657058
SDF2L1	0.475838	0.0394658	SDF2L1	0.821824	0.00657329
PABPC1	0.370189	0.118737	PABPC1	0.821625	0.00659758
CLDN7	0.493274	0.0318648	CLDN7	0.82159	0.00660193
AC018638.3	0.45717	0.0490779	AC018638.3	0.821552	0.00660657
RPS19P3	0.436644	0.0616006	RPS19P3	0.821295	0.00663814
SEPHS1P6	-0.0552085	0.822383	SEPHS1P6	0.821144	0.00665678
RPL39L	0.112015	0.64799	RPL39L	0.821069	0.00666601
ANKRD17	0.673323	0.00157803	ANKRD17	0.821055	0.00666774
AGTRAP	-0.0274901	0.911052	AGTRAP	0.820953	0.00668035
ADAMDEC1	0.281365	0.243234	ADAMDEC1	0.820702	0.0067114
ATP11C	0.148303	0.544569	ATP11C	0.820642	0.00671894
COPB2	0.288485	0.231002	COPB2	0.820471	0.00674017
SEPTIN2	0.547536	0.015242	SEPTIN2	0.82047	0.00674031
COL4A1	-0.0103049	0.966603	COL4A1	0.820193	0.00677478
AP000942.1	0.034762	0.887649	AP000942.1	0.820068	0.00679041
MIR4653	0.248804	0.304348	MIR4653	0.819917	0.0068093
AL161909.1	0.258834	0.284616	AL161909.1	0.819702	0.00683631
AC009802.1	-0.0488989	0.842424	AC009802.1	0.819387	0.00687588
CD3EAP	0.112543	0.646433	CD3EAP	0.819344	0.00688138
DDOST	-0.0455568	0.853079	DDOST	0.819323	0.00688394
PLSCR2	-0.349229	0.142779	PLSCR2	0.818947	0.00693155
SMYD2	0.0134082	0.956553	SMYD2	0.81867	0.00696673
TGS1	-0.0399564	0.870986	TGS1	0.818607	0.00697471
AL137845.1	-0.147105	0.547861	AL137845.1	0.818459	0.00699362
ZBTB5	0.2217	0.36167	ZBTB5	0.818396	0.00700164
UGT8	-0.233961	0.335021	UGT8	0.81838	0.00700367
ACER1	-0.035419	0.885539	ACER1	0.81816	0.00703175
SNRPA	-0.0251829	0.918492	SNRPA	0.818154	0.00703254
CENPN	0.598184	0.0068221	CENPN	0.818038	0.00704746
PRELID1P6	0.161782	0.508165	PRELID1P6	0.817844	0.00707241
FBL	-0.0982555	0.689023	FBL	0.817809	0.00707685
TMEM105	-0.149348	0.541707	TMEM105	0.817729	0.0070872
HNRNPA1P67	-0.0239971	0.922319	HNRNPA1P67	0.817513	0.00711498
UBE2E3	-0.236819	0.32898	UBE2E3	0.8175	0.00711671
COA6	0.114908	0.639479	COA6	0.817305	0.0071418
YARS1	-0.250237	0.30148	YARS1	0.817269	0.00714649
RPL13AP5	0.62058	0.00458089	RPL13AP5	0.817104	0.00716795
DHX9	0.264043	0.274687	DHX9	0.817103	0.00716805
AARS1	-0.206437	0.396474	AARS1	0.817077	0.00717136
FOLH1	0.0545573	0.824446	FOLH1	0.81699	0.00718271
PDIA6	0.0189549	0.938608	PDIA6	0.816965	0.007186
YBX1P1	0.359989	0.130047	YBX1P1	0.816814	0.00720561
NUP98	0.0562386	0.81912	NUP98	0.816781	0.0072099
KRT16	-0.190401	0.434934	KRT16	0.81672	0.00721779
AP001053.1	-0.108683	0.657843	AP001053.1	0.816652	0.00722671
RBM38	0.662399	0.00200053	RBM38	0.816587	0.00723519
INSIG1	0.281442	0.243099	INSIG1	0.816568	0.00723761
TARS1	0.470391	0.0421057	TARS1	0.816374	0.007263
ZNF454	-0.192698	0.429307	ZNF454	0.816371	0.00726346
URI1	-0.0988141	0.68734	URI1	0.816276	0.00727587
AP002387.1	-0.216773	0.372708	AP002387.1	0.816078	0.00730177
OLAH	-0.252529	0.296926	OLAH	0.81605	0.00730548
FABP5P7	-0.114687	0.64013	FABP5P7	0.816031	0.00730806
FAM136A	0.0658443	0.788842	FAM136A	0.815967	0.0073164
WDR45BP1	0.0582367	0.812801	WDR45BP1	0.815666	0.0073561
LARGE2	0.504145	0.0277367	LARGE2	0.815638	0.00735974
API5	0.641813	0.00305297	API5	0.81534	0.00739918
CNOT1	-0.0462039	0.851014	CNOT1	0.815329	0.00740063
BEND3	0.339481	0.155043	BEND3	0.81515	0.00742448
ARMC1	0.238845	0.324736	ARMC1	0.815048	0.00743793
KIF1B	-0.000718967	0.997669	KIF1B	0.814772	0.00747472
UXT	0.229123	0.345397	UXT	0.814723	0.00748136
POLD2	0.568807	0.01104	POLD2	0.814675	0.00748773
CGREF1	0.115509	0.637719	CGREF1	0.814632	0.00749344
TOPORS	-0.149748	0.540611	TOPORS	0.814424	0.00752131
TMEM14A	0.0812824	0.740798	TMEM14A	0.814347	0.00753161
GALE	0.280617	0.244542	GALE	0.81427	0.00754195
AC090921.1	-0.337627	0.157455	AC090921.1	0.81425	0.00754466
GTSE1	0.52308	0.0215563	GTSE1	0.814249	0.00754472
SLC52A2	0.702517	0.000796621	SLC52A2	0.813922	0.00758881
PGM2	0.297453	0.216171	PGM2	0.813767	0.00760969
PKP2	-0.155534	0.524893	PKP2	0.813752	0.00761167
ISCA1P6	0.173471	0.477567	ISCA1P6	0.813653	0.00762515
PTGES2	0.270033	0.263538	PTGES2	0.813637	0.00762724
CAMSAP1	0.382306	0.106234	CAMSAP1	0.813525	0.00764238
TENT4A	-0.0665679	0.786573	TENT4A	0.81334	0.00766756
TUBBP1	0.495911	0.0308218	TUBBP1	0.813224	0.00768333
KIF14	0.132583	0.588453	KIF14	0.812984	0.00771604
NR2C2AP	0.138918	0.570591	NR2C2AP	0.81284	0.00773567
SEPTIN3	0.65736	0.00222494	SEPTIN3	0.812599	0.00776862
LSM4	0.279639	0.246259	LSM4	0.81256	0.00777391
SERBP1	0.401213	0.0886601	SERBP1	0.812556	0.00777448
UBALD2	-0.284502	0.237795	UBALD2	0.812473	0.00778582
SPEG	0.31322	0.191635	SPEG	0.812333	0.00780505
MINDY4	0.387949	0.100746	MINDY4	0.812325	0.00780621
SEMA4C	0.585262	0.00847679	SEMA4C	0.812182	0.00782592
RPL13P12	0.00469706	0.984774	RPL13P12	0.812142	0.00783135
GMPSP1	0.312075	0.193351	GMPSP1	0.812117	0.00783484
B3GNT4	-0.256476	0.289183	B3GNT4	0.811956	0.00785697
DYNC1LI2	-0.448773	0.0539415	DYNC1LI2	0.811949	0.00785797
TULP2	0.221954	0.361106	TULP2	0.811417	0.00793173
TIPRL	0.527764	0.0202101	TIPRL	0.811099	0.007976
AGO2	0.0486525	0.843209	AGO2	0.811027	0.00798602
IL27	-0.0874532	0.721838	IL27	0.811013	0.00798789
CDH3	0.274898	0.254695	CDH3	0.810769	0.008022
AC009902.3	-0.177192	0.468024	AC009902.3	0.810735	0.00802689
SLC37A3	0.0860285	0.726202	SLC37A3	0.810604	0.00804515
HPDL	0.143002	0.5592	HPDL	0.810227	0.00809819
CICP7	0.127962	0.601629	CICP7	0.810222	0.0080989
PRELID3BP11	-0.347573	0.144814	PRELID3BP11	0.810013	0.00812839
RNA5SP233	-0.207619	0.393713	RNA5SP233	0.809876	0.0081477
PSMB7	0.259954	0.282464	PSMB7	0.809776	0.00816188
XPO4	0.0187205	0.939366	XPO4	0.80973	0.00816845
CD151	0.459419	0.0478334	CD151	0.809478	0.00820422
SPC24	0.340341	0.153932	SPC24	0.809448	0.00820853
AP000251.1	0.178573	0.464505	AP000251.1	0.809372	0.00821931
LLGL2	0.403044	0.0870788	LLGL2	0.809226	0.00824013
ZC4H2	0.0395382	0.872326	ZC4H2	0.809178	0.00824687
RDH10	0.260837	0.280772	RDH10	0.809082	0.00826068
MTND4P12	0.0831365	0.735086	MTND4P12	0.808958	0.00827842
AGFG1	0.209233	0.389963	AGFG1	0.808822	0.00829789
TIGD2	0.333551	0.162848	TIGD2	0.808792	0.00830217
ENSAP2	0.565627	0.0116005	ENSAP2	0.808677	0.00831857
MPST	0.510104	0.0256587	MPST	0.808661	0.00832094
RAB12	0.338609	0.156174	RAB12	0.80863	0.00832541
PPP4R3B	-0.0626297	0.798945	PPP4R3B	0.80843	0.00835414
YME1L1	0.4486	0.0540455	YME1L1	0.808354	0.0083651
NCL	0.033031	0.893213	NCL	0.808267	0.00837763
TRIM59	0.202371	0.406044	TRIM59	0.808224	0.00838373
MTCO3P24	-0.0876775	0.721152	MTCO3P24	0.80804	0.0084103
DGKZ	0.684892	0.0012145	DGKZ	0.80804	0.00841037
AC113143.2	0.173229	0.478192	AC113143.2	0.807787	0.00844694
CLPTM1	-0.0267966	0.913288	CLPTM1	0.807677	0.00846288
THOC5	0.293788	0.222153	THOC5	0.807614	0.00847211
RFC2	0.286063	0.235117	RFC2	0.807591	0.00847544
H2AC19	0.338969	0.155705	H2AC19	0.807539	0.00848299
PARPBP	0.0477799	0.845989	PARPBP	0.807221	0.00852937
SF3B4	0.35103	0.14059	SF3B4	0.806968	0.00856623
POLR1E	0.23523	0.332332	POLR1E	0.806885	0.00857852
YBX1P2	0.441395	0.058509	YBX1P2	0.806797	0.00859139
TERF2	-0.453278	0.0512885	TERF2	0.806718	0.00860292
AC079250.1	0.512951	0.02471	AC079250.1	0.806631	0.00861574
EWSR1	0.276949	0.251023	EWSR1	0.80655	0.00862761
RPL35AP21	0.182287	0.455111	RPL35AP21	0.806308	0.00866334
ATAD3B	0.0404196	0.869502	ATAD3B	0.806231	0.00867462
RAD23A	0.0965479	0.694177	RAD23A	0.806067	0.00869895
AC055716.2	0.176445	0.469931	AC055716.2	0.806044	0.00870234
H3C1	-0.208336	0.392045	H3C1	0.805707	0.00875228
MRPL36	0.295139	0.219935	MRPL36	0.805682	0.00875596
PINX1	-0.054464	0.824742	PINX1	0.805492	0.00878416
ZNF232	-0.141412	0.563622	ZNF232	0.805415	0.00879561
VWDE	-0.173703	0.476969	VWDE	0.805248	0.00882058
H4C9	0.127525	0.602879	H4C9	0.805159	0.00883385
AC107021.2	-0.248551	0.304856	AC107021.2	0.805064	0.0088481
FAM98A	0.14197	0.562068	FAM98A	0.805006	0.00885672
STOX2	-0.162495	0.506272	STOX2	0.804944	0.00886611
H2BC17	-0.203564	0.403223	H2BC17	0.804898	0.00887291
RGMA	0.390628	0.0982137	RGMA	0.804872	0.00887682
SNHG15	0.149544	0.54117	SNHG15	0.80471	0.00890114
LDHA	0.336764	0.158585	LDHA	0.804602	0.00891747
MSH6	-0.370566	0.118333	MSH6	0.804486	0.00893487
CASP5	0.106458	0.664455	CASP5	0.804294	0.00896384
RPP25	0.268475	0.26641	RPP25	0.804103	0.00899263
H1-1	0.00953117	0.969109	H1-1	0.804023	0.00900481
ASF1B	0.417055	0.0756574	ASF1B	0.803991	0.00900955
NPM1	0.130205	0.595218	NPM1	0.803934	0.00901819
AURKA	0.387269	0.101396	AURKA	0.803605	0.00906818
USP6NL	0.0750402	0.760125	USP6NL	0.803549	0.0090767
VPS54	-0.23994	0.322455	VPS54	0.803541	0.00907799
EPCAM-DT	-0.126698	0.605253	EPCAM-DT	0.803507	0.00908318
RPL21P116	-0.259564	0.283212	RPL21P116	0.803495	0.00908492
IGSF11-AS1	-0.185834	0.446232	IGSF11-AS1	0.803426	0.00909555
AP1B1	0.565007	0.0117125	AP1B1	0.803343	0.00910809
ZNF669	0.285947	0.235316	ZNF669	0.803251	0.00912211
HSD17B10	0.303781	0.206088	HSD17B10	0.803088	0.00914716
VARS1	0.400997	0.0888479	VARS1	0.803002	0.00916021
PHF23	0.0548121	0.823639	PHF23	0.802874	0.00917991
PDSS1	0.280954	0.243951	PDSS1	0.802831	0.00918641
DCAF13P1	-0.176912	0.468737	DCAF13P1	0.802807	0.00919018
ESPL1	0.425805	0.0691119	ESPL1	0.802663	0.00921228
SRPRB	0.714908	0.000581686	SRPRB	0.802625	0.00921811
PLAAT1	0.742619	0.000270774	PLAAT1	0.802529	0.00923286
MCM4	0.492043	0.0323605	MCM4	0.802396	0.00925343
XPO1	0.120763	0.62239	XPO1	0.802241	0.0092773
HSPA8	0.627299	0.00404143	HSPA8	0.80221	0.00928215
TFAP2C	0.236989	0.328622	TFAP2C	0.802163	0.00928934
GPC2	0.141081	0.564547	GPC2	0.80201	0.00931303
AC118758.3	-0.0403236	0.86981	AC118758.3	0.80199	0.00931609
POGK	0.047807	0.845903	POGK	0.80186	0.00933639
PTDSS1	0.136543	0.577258	PTDSS1	0.801487	0.00939433
PGAM5	0.183956	0.450922	PGAM5	0.801437	0.00940207
SKA1	0.567177	0.0113245	SKA1	0.801428	0.00940358
UPF1	0.196896	0.419125	UPF1	0.801352	0.00941533
AC020658.3	-0.0527553	0.830163	AC020658.3	0.801233	0.00943399
BTC	0.13309	0.587014	BTC	0.801084	0.00945725
ATR	0.312853	0.192185	ATR	0.800811	0.00949999
PAFAH1B2	0.406727	0.083961	PAFAH1B2	0.800806	0.00950086
NDUFB4	0.260857	0.280734	NDUFB4	0.800666	0.00952285
ENHO	-0.236172	0.330342	ENHO	0.800629	0.00952856
CALR	0.41064	0.0807403	CALR	0.800496	0.00954959
MTIF2P1	0.126015	0.607215	MTIF2P1	0.800467	0.00955417
SOX11	0.263589	0.275543	SOX11	0.800245	0.00958916
GCC1	0.485341	0.0351672	GCC1	0.800102	0.0096117
AC026271.1	-0.0748268	0.760788	AC026271.1	0.800003	0.00962743
AC087516.2	0.00488366	0.984169	AC087516.2	0.79997	0.00963275
SPRY4	0.117868	0.630817	SPRY4	0.799844	0.00965265
BBOX1	-0.0758949	0.75747	BBOX1	0.799826	0.00965553
C1orf131	0.344654	0.148447	C1orf131	0.799824	0.00965579
BATF3	-0.245649	0.310722	BATF3	0.799813	0.00965754
AC073413.2	-0.161236	0.509616	AC073413.2	0.799706	0.00967455
RPL12P14	0.584582	0.00857203	RPL12P14	0.799654	0.00968283
AL161652.1	-0.142388	0.560906	AL161652.1	0.799607	0.00969031
SEC61A1	0.501063	0.0288618	SEC61A1	0.799448	0.00971569
RCC1	0.296329	0.217994	RCC1	0.799109	0.00976977
STK25	0.638534	0.00325668	STK25	0.7991	0.00977128
GALNT3	0.395934	0.0933354	GALNT3	0.79905	0.00977916
SKP2	0.0810911	0.741388	SKP2	0.798995	0.00978807
LRR1	-0.0808572	0.74211	LRR1	0.798919	0.00980016
KDF1	-0.0515318	0.834049	KDF1	0.798737	0.00982943
PIF1	0.077965	0.751052	PIF1	0.798694	0.00983633
TEX261	0.0883129	0.719208	TEX261	0.798516	0.00986493
TLE1	0.561208	0.0124175	TLE1	0.798332	0.00989467
AC124944.2	0.281891	0.242316	AC124944.2	0.79811	0.00993047
SERPINB5	-0.039	0.87405	SERPINB5	0.798083	0.00993481
AL592166.1	-0.098278	0.688956	AL592166.1	0.797927	0.00996018
PPIAP11	0.644227	0.00290987	PPIAP11	0.7978	0.00998075
SCYGR4	0.305217	0.203844	SCYGR4	0.797749	0.00998903
GALK1	-0.486845	0.0345218	GALK1	0.79767	0.0100018
RPL7	0.285534	0.236022	RPL7	0.797567	0.0100185
U2AF2	0.240894	0.320477	U2AF2	0.797543	0.0100224
LINC00662	0.0706932	0.773665	LINC00662	0.797378	0.0100493
PLEKHG3	0.0599077	0.807524	PLEKHG3	0.797292	0.0100634
AL360091.1	-0.176141	0.470708	AL360091.1	0.796944	0.0101204
POC1A	0.285911	0.235377	POC1A	0.796844	0.0101367
EGFEM1P	-0.128395	0.600387	EGFEM1P	0.796837	0.0101379
RPL27A	0.627339	0.00403839	RPL27A	0.796818	0.0101409
OST4	0.32954	0.168277	OST4	0.796541	0.0101865
MARVELD3	0.138381	0.572096	MARVELD3	0.7965	0.0101931
ARF1	0.507858	0.0264268	ARF1	0.796494	0.0101942
TUBB8P1	0.380832	0.107702	TUBB8P1	0.796032	0.0102705
PAICSP4	-0.142316	0.561108	PAICSP4	0.795741	0.0103186
ICMT	0.0393202	0.873024	ICMT	0.795655	0.0103329
PES1	0.556503	0.0133376	PES1	0.795527	0.0103543
NFIB	-0.281466	0.243057	NFIB	0.795525	0.0103546
HNRNPKP2	0.245392	0.311243	HNRNPKP2	0.7954	0.0103754
HAUS6P1	-0.09036	0.712959	HAUS6P1	0.795387	0.0103776
FAM83D	0.204737	0.400459	FAM83D	0.795378	0.0103791
EIF4H	0.392967	0.0960411	EIF4H	0.79519	0.0104104
LYNX1	0.369865	0.119085	LYNX1	0.795181	0.010412
TERF1P5	0.106634	0.663929	TERF1P5	0.794585	0.0105118
ASL	0.0726986	0.76741	ASL	0.794569	0.0105145
IPO13	0.663111	0.00197039	IPO13	0.794364	0.010549
BOLA3	-0.322121	0.178641	BOLA3	0.7941	0.0105935
POR	-0.128454	0.600218	POR	0.793946	0.0106195
HCCS	0.433579	0.0636591	HCCS	0.793868	0.0106328
NPM1P21	-0.0981668	0.689291	NPM1P21	0.793667	0.0106668
SQLE	0.16165	0.508517	SQLE	0.79353	0.0106901
FERMT1	-0.105298	0.667909	FERMT1	0.793508	0.0106938
AL592211.2	0.0932803	0.704075	AL592211.2	0.793325	0.010725
UBE2W	-0.188958	0.438486	UBE2W	0.793116	0.0107607
CDC6	0.59554	0.00713717	CDC6	0.792726	0.0108274
HEATR1	0.25604	0.290032	HEATR1	0.792582	0.0108521
NSDHL	0.536264	0.0179374	NSDHL	0.792547	0.010858
IVNS1ABP	0.267203	0.268769	IVNS1ABP	0.79253	0.010861
AP2A1	0.287363	0.232902	AP2A1	0.792374	0.0108879
TMSB10	0.252313	0.297353	TMSB10	0.792326	0.010896
CENPA	0.49767	0.0301413	CENPA	0.792278	0.0109044
ZC3HAV1L	-0.316846	0.186267	ZC3HAV1L	0.791985	0.0109549
MFN1	0.241717	0.318776	MFN1	0.791699	0.0110044
WDR62	0.154284	0.528272	WDR62	0.791656	0.0110119
DUSP11	-0.185426	0.447249	DUSP11	0.791564	0.0110278
DNAJC25	0.0623674	0.799771	DNAJC25	0.791538	0.0110323
C9orf92	-0.231035	0.341274	C9orf92	0.791521	0.0110353
UBA2	-0.155807	0.524157	UBA2	0.791462	0.0110457
DNAJB11	0.103747	0.67254	DNAJB11	0.791304	0.011073
RPS29P5	-0.102341	0.676748	RPS29P5	0.791264	0.0110801
TSPYL6	-0.0409658	0.867754	TSPYL6	0.79096	0.011133
NADK	-0.0961521	0.695374	NADK	0.790942	0.0111362
FOXK1	-0.0787985	0.748471	FOXK1	0.790922	0.0111397
MT-ND4L	0.210669	0.386644	MT-ND4L	0.790879	0.0111471
RPL28	0.570507	0.0107492	RPL28	0.79087	0.0111489
PDZK1IP1	0.301334	0.209949	PDZK1IP1	0.790771	0.0111661
GPR12	-0.365734	0.123587	GPR12	0.79064	0.011189
HSPBP1	0.501523	0.0286916	HSPBP1	0.790604	0.0111954
TMUB1	0.0500085	0.838893	TMUB1	0.79057	0.0112014
RRAGA	-0.0111742	0.963787	RRAGA	0.79054	0.0112067
FYTTD1	0.715832	0.000567841	FYTTD1	0.790475	0.0112181
PA2G4	0.0609418	0.804262	PA2G4	0.790284	0.0112516
MPZL3	0.296164	0.218262	MPZL3	0.79023	0.011261
TOR1A	0.287163	0.233242	TOR1A	0.790154	0.0112745
PSIP1	-0.493228	0.0318832	PSIP1	0.790108	0.0112825
POU3F3	-0.0835113	0.733932	POU3F3	0.790036	0.0112953
GPRIN2	0.322366	0.178292	GPRIN2	0.78996	0.0113087
LINC01579	0.125483	0.608744	LINC01579	0.789858	0.0113267
LINC01588	-0.140413	0.56641	LINC01588	0.789637	0.0113659
HEATR3	0.320569	0.180864	HEATR3	0.78955	0.0113811
AC092139.1	-0.354107	0.136905	AC092139.1	0.78949	0.0113919
AC126773.4	0.0422927	0.863508	AC126773.4	0.789449	0.0113992
RPS19	0.388392	0.100324	RPS19	0.789321	0.0114218
PSRC1	-0.239327	0.323731	PSRC1	0.789179	0.0114472
AC022601.1	-0.0596119	0.808457	AC022601.1	0.78908	0.0114647
C1orf174	-0.103265	0.673981	C1orf174	0.788996	0.0114797
RPL7P20	-0.0458962	0.851996	RPL7P20	0.788966	0.011485
RUVBL1	0.169554	0.487717	RUVBL1	0.78892	0.0114933
EEF1AKNMT	0.191087	0.433248	EEF1AKNMT	0.788871	0.0115021
AL512326.1	0.568146	0.0111545	AL512326.1	0.788796	0.0115154
NT5C3AP1	-0.0544998	0.824629	NT5C3AP1	0.788565	0.0115567
TPI1	0.399407	0.0902399	TPI1	0.788334	0.0115982
RANBP6	0.142994	0.559224	RANBP6	0.788285	0.0116071
UBE2HP1	0.140555	0.566012	UBE2HP1	0.788264	0.0116109
HCG22	-0.160185	0.512417	HCG22	0.78826	0.0116114
RMND5A	0.537946	0.0175127	RMND5A	0.788223	0.0116181
PROM1	-0.00907918	0.970574	PROM1	0.788109	0.0116388
SCAMP3	0.328425	0.169807	SCAMP3	0.788046	0.01165
SPTSSA	0.388274	0.100436	SPTSSA	0.788041	0.0116509
SSR2	0.183202	0.452812	SSR2	0.787948	0.0116676
RBM34	-0.167794	0.492312	RBM34	0.787714	0.01171
PCGF1	0.117485	0.631936	PCGF1	0.787699	0.0117126
RNF216	-0.445377	0.056009	RNF216	0.787654	0.0117208
AC002524.1	-0.163602	0.503341	AC002524.1	0.787351	0.0117758
ILF2	0.350781	0.140891	ILF2	0.78707	0.0118267
GPATCH11	-0.220339	0.364701	GPATCH11	0.786941	0.0118503
MDH2	0.628996	0.00391386	MDH2	0.78684	0.0118686
FARSBP1	-0.234859	0.333116	FARSBP1	0.786785	0.0118786
AL049830.1	0.0328581	0.893769	AL049830.1	0.786396	0.0119497
H4C3	0.0185691	0.939855	H4C3	0.786102	0.0120038
AL132780.5	-0.157322	0.52008	AL132780.5	0.785904	0.0120402
AC093214.1	-0.0386834	0.875065	AC093214.1	0.785821	0.0120554
LYPLA1	0.0706887	0.773679	LYPLA1	0.785799	0.0120596
DEPDC1B	-0.088208	0.719529	DEPDC1B	0.785728	0.0120726
AC018529.3	0.00426106	0.986187	AC018529.3	0.785513	0.0121123
SMG5	0.131003	0.592944	SMG5	0.785396	0.0121339
NUF2	-0.0792807	0.74698	NUF2	0.78538	0.0121369
VRK1	-0.0149122	0.951685	VRK1	0.785098	0.0121893
MKRN1	0.46302	0.045892	MKRN1	0.784981	0.0122109
ANGPTL4	-0.27258	0.258884	ANGPTL4	0.784958	0.0122152
PFKP	0.315252	0.188614	PFKP	0.784732	0.0122573
GINS1	0.47823	0.0383475	GINS1	0.784633	0.0122757
CAPRIN1	0.552209	0.0142242	CAPRIN1	0.78459	0.0122839
SND1	0.645096	0.00285976	SND1	0.784507	0.0122993
AL160286.1	-0.12341	0.614724	AL160286.1	0.784502	0.0123002
CDC42EP1	0.154865	0.5267	CDC42EP1	0.784476	0.0123051
SCFD2	0.435827	0.0621445	SCFD2	0.7844	0.0123193
B3GALNT2	0.463108	0.0458454	B3GALNT2	0.784293	0.0123394
SOS2	-0.159027	0.51551	SOS2	0.783951	0.0124035
FBXO42	-0.0572003	0.816077	FBXO42	0.783894	0.0124142
LHFPL5	0.299938	0.212174	LHFPL5	0.783888	0.0124154
CENPM	0.337273	0.157918	CENPM	0.783771	0.0124372
YBX1P6	0.0930669	0.704723	YBX1P6	0.783766	0.0124383
ATP5MG	0.439569	0.0596827	ATP5MG	0.783656	0.012459
ATG3	0.318823	0.183385	ATG3	0.783571	0.0124751
PIK3CB	0.644859	0.00287337	PIK3CB	0.78357	0.0124752
DCBLD2	-0.262089	0.278386	DCBLD2	0.783562	0.0124768
TBC1D31	0.205351	0.399017	TBC1D31	0.783309	0.0125245
GGA3	0.365842	0.123468	GGA3	0.78328	0.01253
ADAMTSL4-AS1	0.139622	0.56862	ADAMTSL4-AS1	0.783134	0.0125576
MRPL3	0.339101	0.155535	MRPL3	0.782994	0.0125842
NOP10	0.21569	0.375161	NOP10	0.782972	0.0125882
AP001981.1	-0.171931	0.481546	AP001981.1	0.782851	0.0126112
MT-ATP6	0.341204	0.152824	MT-ATP6	0.782826	0.012616
UGP2	-0.143898	0.556716	UGP2	0.782819	0.0126174
RPL18A	0.28819	0.2315	RPL18A	0.782777	0.0126253
RIPK2	0.0758394	0.757642	RIPK2	0.782601	0.0126588
AC020978.7	-0.0743688	0.762211	AC020978.7	0.782398	0.0126976
COQ9	-0.202635	0.405418	COQ9	0.782276	0.0127209
GNAS	0.573927	0.0101832	GNAS	0.782145	0.012746
ATL2	0.0146716	0.952464	ATL2	0.781626	0.0128455
LRRC8B	0.647423	0.00272897	LRRC8B	0.781487	0.0128722
UBE2Q1	0.359342	0.13079	UBE2Q1	0.781439	0.0128814
MT-ND4	0.224502	0.355476	MT-ND4	0.781428	0.0128836
MIEF1	0.68299	0.0012689	MIEF1	0.781421	0.012885
TMEM65	0.0835544	0.7338	TMEM65	0.781302	0.0129078
LSM14A	-0.273238	0.257692	LSM14A	0.781262	0.0129156
NCK2	0.147334	0.547231	NCK2	0.781001	0.012966
ZNF670-ZNF695	0.255223	0.291628	ZNF670-ZNF695	0.780988	0.0129685
UTP11	0.219184	0.367284	UTP11	0.780912	0.0129834
TOMM40P2	-0.0996288	0.684888	TOMM40P2	0.780877	0.01299
ABRACL	0.641969	0.00304355	ABRACL	0.780522	0.0130591
RIMKLB	-0.200139	0.41135	RIMKLB	0.780456	0.0130718
HMOX2	0.0581471	0.813084	HMOX2	0.780399	0.0130829
UBE2SP1	0.257851	0.286514	UBE2SP1	0.780382	0.0130863
DIAPH3	0.132243	0.589418	DIAPH3	0.780377	0.0130872
MTCO2P2	0.706278	0.000725305	MTCO2P2	0.78023	0.0131158
CACYBP	-0.077691	0.7519	CACYBP	0.780134	0.0131346
CDH1	0.0876109	0.721355	CDH1	0.780066	0.013148
WDR91	0.0536934	0.827186	WDR91	0.77993	0.0131745
AC020907.1	-0.142539	0.560488	AC020907.1	0.77976	0.0132078
CXCL1	-0.0644058	0.793359	CXCL1	0.779614	0.0132364
STX10	0.145572	0.552085	STX10	0.779605	0.0132382
AL590004.3	0.0998743	0.68415	AL590004.3	0.779537	0.0132516
GAPDHP72	0.610331	0.00551648	GAPDHP72	0.779516	0.0132557
TMC6	0.614812	0.0050899	TMC6	0.779402	0.0132779
MLX	0.192021	0.43096	MLX	0.778856	0.0133857
DKC1	0.182563	0.454418	DKC1	0.77873	0.0134107
YIPF2	0.22849	0.346768	YIPF2	0.778619	0.0134326
SMC2	0.128994	0.598674	SMC2	0.778576	0.0134411
AC005534.1	0.236048	0.330603	AC005534.1	0.77855	0.0134463
E2F8	0.345353	0.147571	E2F8	0.778536	0.0134491
CUTC	-0.0899608	0.714176	CUTC	0.778522	0.0134518
FAM72A	-0.0943344	0.700877	FAM72A	0.778456	0.0134649
FIP1L1	0.0879995	0.720166	FIP1L1	0.778378	0.0134805
PTRHD1	0.141129	0.564411	PTRHD1	0.778311	0.0134936
RAB2A	0.011851	0.961595	RAB2A	0.778237	0.0135085
AC012456.1	-0.212698	0.381979	AC012456.1	0.778097	0.0135364
AP005060.1	-0.218484	0.368854	AP005060.1	0.777997	0.0135562
AL049757.1	0.253368	0.295271	AL049757.1	0.777886	0.0135784
MT1XP1	0.0101966	0.966954	MT1XP1	0.777784	0.0135987
SPINT2	0.147301	0.547321	SPINT2	0.777613	0.013633
RPL12P41	0.176453	0.46991	RPL12P41	0.777556	0.0136444
ZNF8	0.0576008	0.81481	ZNF8	0.777492	0.0136573
PODXL	-0.0877595	0.720901	PODXL	0.777058	0.0137444
TMX1	-0.181796	0.456347	TMX1	0.776629	0.0138309
ASPM	0.628294	0.00396622	ASPM	0.776527	0.0138516
STARD7	0.385088	0.103501	STARD7	0.776419	0.0138734
C19orf48	0.347266	0.145193	C19orf48	0.776365	0.0138843
TARS2	0.549804	0.0147409	TARS2	0.776221	0.0139134
AC103718.1	0.0163674	0.946976	AC103718.1	0.775989	0.0139606
ERC2	0.0253666	0.9179	ERC2	0.775888	0.0139813
AC005529.1	-0.156252	0.522958	AC005529.1	0.775857	0.0139875
TUBAP2	0.190616	0.434405	TUBAP2	0.775624	0.014035
PRKCZ	-0.114499	0.640681	PRKCZ	0.775543	0.0140516
AC093627.4	0.288286	0.231338	AC093627.4	0.775425	0.0140757
SUMO2	0.56525	0.0116685	SUMO2	0.775387	0.0140835
C1orf87	-0.278772	0.247789	C1orf87	0.775292	0.0141029
DCAF12	0.279352	0.246765	DCAF12	0.775009	0.0141609
RPL22P19	0.300239	0.211693	RPL22P19	0.774852	0.0141931
ZIK1P1	0.244414	0.313238	ZIK1P1	0.774807	0.0142024
COPG1	0.355011	0.135834	COPG1	0.774787	0.0142066
TLR10	0.149989	0.539952	TLR10	0.774708	0.0142229
VCPKMT	0.0092815	0.969918	VCPKMT	0.774659	0.014233
H2AC16	0.123243	0.615206	H2AC16	0.774548	0.0142558
DCAF13	0.0596091	0.808466	DCAF13	0.774252	0.0143169
TOB2	0.481323	0.0369381	TOB2	0.77401	0.014367
RPL7P26	0.199224	0.413535	RPL7P26	0.77393	0.0143837
AC048380.2	0.0437056	0.858991	AC048380.2	0.773869	0.0143963
AL390961.2	-0.0289787	0.906255	AL390961.2	0.77382	0.0144065
GCSH	-0.134473	0.583099	GCSH	0.773816	0.0144074
MIR210HG	0.0381219	0.876865	MIR210HG	0.773726	0.014426
GTPBP4	0.111572	0.649298	GTPBP4	0.773697	0.014432
ZNF638	-0.353535	0.137585	ZNF638	0.77364	0.0144438
AC016027.3	0.345345	0.147582	AC016027.3	0.773409	0.014492
GIPC1	0.33141	0.16573	GIPC1	0.773334	0.0145077
TTC13	0.280036	0.24556	TTC13	0.773223	0.0145308
AC112907.3	0.240668	0.320946	AC112907.3	0.772852	0.0146084
MT-ND2	-0.173329	0.477932	MT-ND2	0.772852	0.0146084
ALS2CL	0.222476	0.35995	ALS2CL	0.772692	0.0146419
PLAA	0.538863	0.0172846	PLAA	0.772488	0.014685
RHOV	0.381244	0.10729	RHOV	0.772273	0.0147302
MRPS9	-0.133145	0.586857	MRPS9	0.772189	0.0147479
TACC3	0.343426	0.149995	TACC3	0.772064	0.0147742
PSMC4	0.172566	0.479902	PSMC4	0.771925	0.0148037
OR1N2	0.437955	0.0607351	OR1N2	0.771756	0.0148394
UQCRBP1	-0.230733	0.341923	UQCRBP1	0.77166	0.0148597
RPL31P49	-0.0829416	0.735686	RPL31P49	0.77145	0.0149043
LRGUK	-0.194314	0.425371	LRGUK	0.771399	0.0149152
EIF6	0.0930904	0.704652	EIF6	0.771217	0.0149539
CDK16	0.611033	0.00544782	CDK16	0.771206	0.0149562
YTHDF3	0.360616	0.129331	YTHDF3	0.771032	0.0149933
KARS1	0.115476	0.637815	KARS1	0.770986	0.0150033
AC080013.3	-0.0157207	0.949069	AC080013.3	0.77097	0.0150066
HOMER3	0.104545	0.670157	HOMER3	0.770845	0.0150333
AL353807.5	0.360174	0.129835	AL353807.5	0.770743	0.015055
NIPAL1	0.255555	0.290979	NIPAL1	0.770672	0.0150702
EIF3B	0.285823	0.235527	EIF3B	0.770584	0.0150891
AL354694.1	0.136594	0.577115	AL354694.1	0.770442	0.0151195
AP002847.1	0.199023	0.414017	AP002847.1	0.770431	0.0151219
AC018552.3	-0.00875356	0.971628	AC018552.3	0.770182	0.0151753
GSDMC	0.120752	0.622421	GSDMC	0.769943	0.0152269
CNDP2	0.757489	0.000172608	CNDP2	0.769934	0.0152289
KCNK5	0.638688	0.00324684	KCNK5	0.769715	0.015276
CCNE1	0.15969	0.513739	CCNE1	0.769695	0.0152803
UBE2C	0.453435	0.0511982	UBE2C	0.769631	0.0152942
AL023775.1	0.308983	0.198036	AL023775.1	0.769535	0.0153149
HYOU1	0.292875	0.223661	HYOU1	0.76935	0.015355
ZNF451	-0.0365932	0.88177	ZNF451	0.769293	0.0153674
MTND2P4	-0.0628846	0.798143	MTND2P4	0.769081	0.0154134
SPOCK3	0.25247	0.297044	SPOCK3	0.769074	0.015415
EIF4A1P2	0.0213352	0.930915	EIF4A1P2	0.769045	0.0154212
YBX1P10	0.249242	0.303471	YBX1P10	0.768961	0.0154395
MT-ND3	0.0688096	0.779552	MT-ND3	0.768735	0.0154887
HDHD5	0.0929798	0.704987	HDHD5	0.768719	0.0154923
FXR1	-0.0883363	0.719137	FXR1	0.76867	0.015503
MCM5	0.366172	0.123105	MCM5	0.768446	0.0155518
SMC6	-0.0655635	0.789724	SMC6	0.768423	0.0155568
MASTL	0.14901	0.542631	MASTL	0.768312	0.0155811
ADGRG1	0.201814	0.407363	ADGRG1	0.767972	0.0156556
ITPRID1	-0.297757	0.215679	ITPRID1	0.767956	0.0156591
MAPRE1	-0.00194668	0.993689	MAPRE1	0.767933	0.0156642
SF3A3P2	-0.105141	0.668377	SF3A3P2	0.767886	0.0156745
RRAGD	0.301497	0.209691	RRAGD	0.767692	0.0157172
AL451124.1	-0.197133	0.418555	AL451124.1	0.767647	0.0157272
RPL21P42	-0.275566	0.253495	RPL21P42	0.767571	0.0157438
TGM2	-0.00464738	0.984935	TGM2	0.767563	0.0157457
KIAA2013	0.194969	0.423783	KIAA2013	0.767514	0.0157564
IMPDH1	0.516677	0.0235102	IMPDH1	0.767472	0.0157656
AC079089.3	-0.0274531	0.911171	AC079089.3	0.767299	0.0158039
TOMM40	0.342564	0.151088	TOMM40	0.767141	0.0158389
ZNF146	0.241775	0.318656	ZNF146	0.767057	0.0158575
ZNF800	0.255193	0.291687	ZNF800	0.767013	0.0158672
TTC4	-0.121863	0.619199	TTC4	0.766929	0.0158858
EIF2AK1	0.151194	0.536664	EIF2AK1	0.766792	0.0159163
APEX1	0.229559	0.344454	APEX1	0.766535	0.0159734
UTP4	-0.122444	0.617518	UTP4	0.766491	0.015983
RNA5SP323	0.344627	0.148481	RNA5SP323	0.766441	0.0159942
CEBPZOS	-0.317541	0.185252	CEBPZOS	0.766304	0.0160247
TAF5L	0.171787	0.481919	TAF5L	0.76622	0.0160434
RN7SL166P	-0.143656	0.557388	RN7SL166P	0.766219	0.0160438
PEX13	0.0904186	0.712781	PEX13	0.766047	0.0160822
AL627402.1	0.184656	0.449172	AL627402.1	0.765923	0.0161098
PPIH	0.528897	0.0198944	PPIH	0.76586	0.0161241
AC027682.4	-0.223889	0.356827	AC027682.4	0.765842	0.0161279
MT-CO2	0.58726	0.00820155	MT-CO2	0.765735	0.016152
NONO	0.264864	0.273142	NONO	0.765489	0.0162071
EMD	-0.0306506	0.900871	EMD	0.765449	0.0162162
SEC61G	0.332072	0.164835	SEC61G	0.765347	0.0162392
FOXC1	-0.37666	0.111935	FOXC1	0.765294	0.0162511
AL021707.1	-0.0879697	0.720258	AL021707.1	0.765257	0.0162593
MT-ND5	0.0143664	0.953452	MT-ND5	0.765247	0.0162615
TBRG4	0.641772	0.00305547	TBRG4	0.765144	0.0162848
ARL5B	0.301945	0.208982	ARL5B	0.765084	0.0162983
TAGLN2	0.279508	0.246489	TAGLN2	0.764985	0.0163208
UNG	0.5508	0.0145251	UNG	0.76498	0.0163218
AC018638.2	0.105751	0.66656	AC018638.2	0.764834	0.0163549
PPP3R1	0.49634	0.0306548	PPP3R1	0.764772	0.0163688
MORC2	0.585224	0.00848198	MORC2	0.76477	0.0163694
RPL18AP3	0.155346	0.525402	RPL18AP3	0.764711	0.0163826
CALML5	0.0990549	0.686615	CALML5	0.764505	0.0164294
SERTAD2	-0.0809395	0.741856	SERTAD2	0.764499	0.0164307
CLCN4	0.0141109	0.954278	CLCN4	0.764482	0.0164346
AL353795.1	0.198844	0.414446	AL353795.1	0.764437	0.0164448
LINC01606	-0.0479011	0.845603	LINC01606	0.764291	0.0164778
KIF20A	0.302559	0.208011	KIF20A	0.764224	0.0164931
RPN1	0.343587	0.149792	RPN1	0.764084	0.016525
ZDHHC13	-0.0750562	0.760075	ZDHHC13	0.763909	0.0165649
SUCLG1	0.00620076	0.979901	SUCLG1	0.763872	0.0165733
NFX1	-0.226462	0.351181	NFX1	0.763744	0.0166025
MTCYBP16	0.602625	0.00631836	MTCYBP16	0.763639	0.0166264
OTX2	0.118033	0.630336	OTX2	0.763627	0.0166291
NIBAN2	0.158504	0.516911	NIBAN2	0.763625	0.0166296
RSU1	0.199879	0.41197	RSU1	0.763595	0.0166365
CARNMT1	-0.0553434	0.821955	CARNMT1	0.763516	0.0166545
NUDT1	0.0809632	0.741783	NUDT1	0.763384	0.0166847
PUS10	-0.191021	0.433412	PUS10	0.763382	0.0166852
C4orf46	0.334519	0.161556	C4orf46	0.763344	0.0166939
RPS4XP3	0.252878	0.296237	RPS4XP3	0.76324	0.0167179
TNFRSF21	0.205722	0.398147	TNFRSF21	0.763152	0.0167381
PM20D2	0.235004	0.33281	PM20D2	0.763129	0.0167433
AL033527.3	0.244316	0.313438	AL033527.3	0.763114	0.0167467
GGT6	0.286183	0.234912	GGT6	0.763085	0.0167533
TIMMDC1	0.331035	0.166239	TIMMDC1	0.763015	0.0167695
PELI1	-0.371906	0.116904	PELI1	0.762878	0.016801
DDX21	0.547328	0.0152886	DDX21	0.762768	0.0168264
AHCY	0.486085	0.0348468	AHCY	0.762751	0.0168303
CYCSP55	-0.183645	0.451701	CYCSP55	0.762673	0.0168483
PGAP2	0.271869	0.260178	PGAP2	0.762615	0.0168615
MTND2P19	0.432797	0.0641923	MTND2P19	0.762507	0.0168865
AC016894.1	0.153329	0.530859	AC016894.1	0.762499	0.0168883
EZH2	0.397943	0.0915356	EZH2	0.762329	0.0169277
CTPS1	0.657	0.00224172	CTPS1	0.762184	0.0169612
TASOR2	0.540511	0.0168806	TASOR2	0.762132	0.0169734
ARHGEF5	0.0275897	0.910731	ARHGEF5	0.762104	0.0169798
KIAA1549	0.245784	0.310446	KIAA1549	0.762091	0.0169828
CHODL	-0.0957992	0.696441	CHODL	0.761419	0.017139
AC021851.2	-0.237628	0.327282	AC021851.2	0.761407	0.0171419
CILK1	0.768095	0.000122771	CILK1	0.761329	0.0171599
SLC27A4	0.106849	0.663291	SLC27A4	0.76112	0.0172088
MT-CO1	0.417429	0.0753686	MT-CO1	0.761098	0.017214
ARPC5	-0.167402	0.493339	ARPC5	0.761034	0.0172289
MAG	-0.248783	0.30439	MAG	0.760888	0.0172632
ATP6V1E2	0.0738971	0.763679	ATP6V1E2	0.760634	0.0173227
ZFR	0.225801	0.352625	ZFR	0.760606	0.0173294
AL035398.1	0.396572	0.092761	AL035398.1	0.760592	0.0173326
AC016065.2	0.216007	0.374442	AC016065.2	0.760586	0.017334
MTX1	0.420667	0.0729019	MTX1	0.760469	0.0173615
AL078595.1	0.129629	0.596861	AL078595.1	0.760417	0.0173737
CGAS	-0.238401	0.325664	CGAS	0.760326	0.0173952
DHX9P1	-0.0363948	0.882406	DHX9P1	0.760319	0.0173967
BMP7	0.0276455	0.910551	BMP7	0.760318	0.017397
LINC02346	-0.210388	0.387293	LINC02346	0.760312	0.0173985
C20orf27	0.12849	0.600116	C20orf27	0.760302	0.017401
AP002800.1	-0.11117	0.650484	AP002800.1	0.760217	0.0174209
GBA2	0.102562	0.676084	GBA2	0.760186	0.0174282
NUDCP2	-0.284687	0.237476	NUDCP2	0.760065	0.0174566
MTHFD2	0.401487	0.0884222	MTHFD2	0.760002	0.0174715
FAM83G	0.29449	0.221	FAM83G	0.759585	0.0175703
DFFA	-0.292047	0.225034	DFFA	0.759546	0.0175795
CYP24A1	-0.140288	0.566758	CYP24A1	0.75939	0.0176166
COL20A1	0.00824295	0.973283	COL20A1	0.75916	0.0176713
USP34	-0.101799	0.678372	USP34	0.759159	0.0176714
AC100797.1	0.222534	0.35982	AC100797.1	0.759158	0.0176718
AC024619.4	0.089785	0.714713	AC024619.4	0.759075	0.0176915
SNX7	-0.101864	0.678177	SNX7	0.759036	0.0177009
H4C5	0.226792	0.350461	H4C5	0.75899	0.0177118
FAM89A	-0.256854	0.288449	FAM89A	0.758966	0.0177175
KRT18P45	-0.0819779	0.738654	KRT18P45	0.758949	0.0177217
ANP32B	-0.17234	0.480487	ANP32B	0.758937	0.0177245
LRPPRC	-0.0493375	0.841028	LRPPRC	0.758836	0.0177485
AP3M2	0.0257519	0.916657	AP3M2	0.75883	0.0177501
USP12PX	0.407644	0.0831983	USP12PX	0.758792	0.0177591
IPO7	0.671901	0.00162839	IPO7	0.758706	0.0177797
MT-ND1	-0.314023	0.190438	MT-ND1	0.758669	0.0177885
CPA4	0.339517	0.154996	CPA4	0.758613	0.0178018
TMPRSS13	-0.462355	0.0462461	TMPRSS13	0.75849	0.0178313
DBF4	0.35506	0.135777	DBF4	0.758338	0.0178678
PLB1	-0.249449	0.303056	PLB1	0.75822	0.017896
AC004882.3	-0.284999	0.23694	AC004882.3	0.758073	0.0179312
COPS3	0.118377	0.629333	COPS3	0.758054	0.0179358
RHPN2	0.128016	0.601472	RHPN2	0.757909	0.0179708
MTPAP	0.355731	0.134986	MTPAP	0.7579	0.0179729
CEP170	0.0217245	0.929657	CEP170	0.757763	0.0180059
ZNF639	0.0336223	0.891312	ZNF639	0.757591	0.0180474
AL121877.1	-0.0636082	0.795867	AL121877.1	0.757543	0.018059
EGFR	-0.170582	0.485044	EGFR	0.757402	0.0180931
SYCE1L	-0.0801324	0.744348	SYCE1L	0.757052	0.0181778
GNB4	-0.098552	0.68813	GNB4	0.756693	0.018265
AL353763.1	-0.221754	0.361551	AL353763.1	0.75659	0.01829
MOB1A	-0.27833	0.24857	MOB1A	0.756416	0.0183324
STEAP3-AS1	-0.0534145	0.828071	STEAP3-AS1	0.756373	0.0183431
AL583856.1	0.180637	0.459273	AL583856.1	0.756309	0.0183585
PLCZ1	-0.227829	0.348202	PLCZ1	0.756287	0.0183639
AC063952.4	0.594452	0.00727033	AC063952.4	0.756283	0.0183651
AC112243.1	0.417591	0.0752438	AC112243.1	0.756283	0.0183651
AC004832.1	0.242079	0.318028	AC004832.1	0.756283	0.0183651
ANKRD34C	-0.300377	0.211473	ANKRD34C	0.756283	0.0183651
AC026585.1	0.544151	0.0160148	AC026585.1	0.756283	0.0183651
FSCB	0.273133	0.257881	FSCB	0.756283	0.0183651
AC007687.1	0.256411	0.28931	AC007687.1	0.756283	0.0183651
AC109486.1	0.223422	0.357858	AC109486.1	0.756283	0.0183651
AC006478.1	0.100695	0.681684	AC006478.1	0.756283	0.0183651
AC084759.2	0.0718256	0.770131	AC084759.2	0.756283	0.0183651
MIR4675	-0.0615421	0.80237	MIR4675	0.756283	0.0183651
AC234917.2	-0.0628846	0.798143	AC234917.2	0.756283	0.0183651
SCARNA14	-0.132983	0.587319	SCARNA14	0.756283	0.0183651
RPS3AP51	-0.159214	0.515011	RPS3AP51	0.756283	0.0183651
AC064862.4	-0.197133	0.418555	AC064862.4	0.756283	0.0183651
RPS23P7	-0.266845	0.269436	RPS23P7	0.756283	0.0183651
AC055872.2	-0.282161	0.241846	AC055872.2	0.756283	0.0183651
GFPT1	-0.204571	0.400849	GFPT1	0.756279	0.0183658
CD81	0.207619	0.393714	CD81	0.756252	0.0183725
LGMNP1	0.115372	0.638119	LGMNP1	0.756014	0.0184307
CLEC7A	-0.1796	0.461897	CLEC7A	0.75593	0.0184514
ACTR1A	0.187431	0.442265	ACTR1A	0.755818	0.0184787
TAF7L	-0.146361	0.549909	TAF7L	0.755648	0.0185205
XRCC2	0.368731	0.120309	XRCC2	0.755647	0.0185207
SNRPD1	0.472381	0.041126	SNRPD1	0.755624	0.0185262
METTL4	-0.114848	0.639658	METTL4	0.75542	0.0185765
ATP13A2	-0.176379	0.470099	ATP13A2	0.755209	0.0186283
DCUN1D1	0.336106	0.159452	DCUN1D1	0.755098	0.0186557
TIMM21	0.362661	0.127014	TIMM21	0.754998	0.0186805
GNAI3	0.245341	0.311348	GNAI3	0.754942	0.0186944
F12	0.277408	0.250206	F12	0.754872	0.0187117
PPIAP31	0.702047	0.000805938	PPIAP31	0.754833	0.0187212
WBP1LP6	-0.054081	0.825957	WBP1LP6	0.754804	0.0187286
NR4A1	0.0218474	0.92926	NR4A1	0.754652	0.018766
GPRIN1	0.104157	0.671315	GPRIN1	0.754423	0.0188228
SUPT7L	0.0163414	0.94706	SUPT7L	0.754072	0.0189102
EEF1AKMT4	0.224427	0.355642	EEF1AKMT4	0.754025	0.0189219
MAGED4B	-0.168087	0.491546	MAGED4B	0.754013	0.0189248
FAM192BP	-0.362585	0.127099	FAM192BP	0.753885	0.0189568
LYPLA1P3	0.229981	0.343542	LYPLA1P3	0.753851	0.0189651
HNRNPK	0.149454	0.541415	HNRNPK	0.753709	0.0190007
MIR663AHG	0.0535928	0.827505	MIR663AHG	0.753488	0.019056
NSUN5P2	0.155522	0.524927	NSUN5P2	0.753475	0.0190591
MTATP6P1	0.269257	0.264966	MTATP6P1	0.753409	0.0190757
XRCC6	0.662864	0.0019808	XRCC6	0.753283	0.0191074
ZNF462	0.273742	0.25678	ZNF462	0.753281	0.0191078
PIK3C2G	-0.205755	0.398069	PIK3C2G	0.752983	0.0191827
FBXO45	0.67065	0.0016738	FBXO45	0.752952	0.0191903
WIPF3	-0.260185	0.282021	WIPF3	0.752917	0.0191991
HSD17B1	-0.149987	0.539957	HSD17B1	0.75287	0.0192111
LIN9	-0.0650574	0.791313	LIN9	0.752861	0.0192134
LGALSL	-0.373938	0.114762	LGALSL	0.752842	0.019218
VASP	-0.0895778	0.715345	VASP	0.752765	0.0192373
VTA1	0.46261	0.0461101	VTA1	0.752626	0.0192725
CCDC142	-0.141412	0.563623	CCDC142	0.752545	0.0192929
NOTCH1	-0.0928503	0.705381	NOTCH1	0.752535	0.0192954
AC007688.2	0.0293116	0.905182	AC007688.2	0.752509	0.0193021
PHF5A	0.434979	0.0627125	PHF5A	0.752381	0.0193342
PRKD2	0.132022	0.590045	PRKD2	0.752372	0.0193366
ATP11A	0.215262	0.376132	ATP11A	0.752223	0.0193743
AC004951.4	0.0473625	0.847319	AC004951.4	0.752018	0.0194261
PAQR4	0.159946	0.513055	PAQR4	0.752017	0.0194263
BEST4	-0.0486295	0.843282	BEST4	0.752001	0.0194305
RIOK1	-0.0654105	0.790204	RIOK1	0.751686	0.0195105
BCL11A	-0.0576282	0.814724	BCL11A	0.751651	0.0195193
ANP32E	0.15711	0.52065	ANP32E	0.751549	0.0195453
MBP	-0.0147482	0.952216	MBP	0.751549	0.0195453
PUS3	0.101489	0.6793	PUS3	0.751308	0.0196068
AC016866.2	-0.177692	0.466747	AC016866.2	0.751262	0.0196183
IMPA2	0.584844	0.00853519	IMPA2	0.751207	0.0196323
RHOQP1	-0.121184	0.621169	RHOQP1	0.751124	0.0196536
MIIP	-0.278422	0.248407	MIIP	0.750981	0.0196902
H4C2	0.0396725	0.871896	H4C2	0.750846	0.0197246
AC124303.1	-0.126299	0.606399	AC124303.1	0.750783	0.0197409
IGLV5-37	-0.194059	0.425993	IGLV5-37	0.750783	0.0197409
GATM	0.0881873	0.719592	GATM	0.75073	0.0197544
DSCC1	0.381914	0.106623	DSCC1	0.750708	0.0197601
KRTCAP3	0.0590364	0.810274	KRTCAP3	0.750686	0.0197658
SNAI1	-0.168838	0.489583	SNAI1	0.750634	0.019779
RPSA	0.41713	0.0755992	RPSA	0.7504	0.0198392
SLC35A2	0.579369	0.00933235	SLC35A2	0.750372	0.0198462
STEAP1B	-0.119192	0.626959	STEAP1B	0.750339	0.0198547
IDH3G	0.267682	0.267879	IDH3G	0.750288	0.0198679
UBA52	0.576518	0.00977052	UBA52	0.750154	0.0199024
LINC02188	-0.121962	0.618913	LINC02188	0.749952	0.0199546
RPL38	-0.295799	0.218857	RPL38	0.749933	0.0199595
FMR1	-0.0148312	0.951947	FMR1	0.749903	0.0199672
AC091057.5	0.245274	0.311485	AC091057.5	0.749857	0.0199791
HSPA5P1	0.158491	0.516944	HSPA5P1	0.749811	0.0199909
DCST1-AS1	-0.111964	0.648141	DCST1-AS1	0.749769	0.0200017
CCT3	0.684981	0.001212	CCT3	0.749639	0.0200354
SPDL1	-0.17592	0.471273	SPDL1	0.749483	0.0200758
PKDREJ	0.00190101	0.993837	PKDREJ	0.749415	0.0200934
AC114808.1	-0.135042	0.581492	AC114808.1	0.749241	0.0201386
NOP56P1	0.33571	0.159976	NOP56P1	0.749228	0.020142
TGFA	0.132221	0.589479	TGFA	0.749071	0.0201826
DUSP8	0.423479	0.0708088	DUSP8	0.749062	0.020185
PABPC3	0.456187	0.0496291	PABPC3	0.748992	0.0202032
KDM2B	-0.221912	0.3612	KDM2B	0.74898	0.0202064
MT-ATP8	0.112603	0.646257	MT-ATP8	0.748958	0.0202121
TIMM8B	0.554049	0.0138386	TIMM8B	0.748888	0.0202303
MAP3K7CL	-0.319074	0.18302	MAP3K7CL	0.748807	0.0202515
AL118511.2	0.0444654	0.856563	AL118511.2	0.748767	0.0202619
TBX19	0.143803	0.556978	TBX19	0.74875	0.0202661
AC090192.2	0.416702	0.0759306	AC090192.2	0.748716	0.0202752
AC024230.1	-0.281387	0.243195	AC024230.1	0.748687	0.0202827
HASPIN	0.323629	0.176501	HASPIN	0.748681	0.0202844
WDR43	-0.127418	0.603186	WDR43	0.748642	0.0202944
PPM1L	0.765243	0.000134781	PPM1L	0.748601	0.0203051
KMT2B	-0.389692	0.0990932	KMT2B	0.748594	0.0203071
DTYMK	0.309654	0.197014	DTYMK	0.748551	0.0203183
COX7A2	0.765607	0.000133193	COX7A2	0.748484	0.0203356
TUBB8P7	-0.19856	0.415126	TUBB8P7	0.74846	0.0203419
MRPL52	0.064584	0.792799	MRPL52	0.748407	0.0203558
FBLIM1	-0.0683996	0.780834	FBLIM1	0.748314	0.02038
LSP1P2	0.608356	0.00571366	LSP1P2	0.748262	0.0203938
PPP1CB	0.126621	0.605473	PPP1CB	0.748114	0.0204325
RRP9	0.409302	0.0818311	RRP9	0.747797	0.0205156
THADA	-0.14145	0.563517	THADA	0.747565	0.0205768
CNP	0.208804	0.390958	CNP	0.747528	0.0205865
PLCG2	-0.046668	0.849534	PLCG2	0.747328	0.0206391
SEC22B4P	-0.203885	0.402464	SEC22B4P	0.747299	0.0206467
C15orf41	-0.508448	0.0262232	C15orf41	0.747273	0.0206538
UQCRHP2	0.500148	0.0292028	UQCRHP2	0.747186	0.0206766
EXOC8	0.220262	0.364872	EXOC8	0.747157	0.0206844
CARMIL3	0.129429	0.597433	CARMIL3	0.747117	0.0206949
RPLP2	0.600427	0.00656373	RPLP2	0.747023	0.0207197
AL592114.1	-0.0249751	0.919163	AL592114.1	0.746936	0.0207428
NSUN2	-0.230254	0.342954	NSUN2	0.74692	0.0207471
NCAPD3	0.53895	0.0172631	NCAPD3	0.746895	0.0207537
TMED9	0.31714	0.185837	TMED9	0.74678	0.0207842
RNU6ATAC9P	0.687957	0.00113093	RNU6ATAC9P	0.746703	0.0208046
RAB8A	0.1179	0.630726	RAB8A	0.746667	0.020814
LINC01563	-0.214781	0.377224	LINC01563	0.746656	0.0208171
RAD51	-0.0274154	0.911292	RAD51	0.746465	0.0208678
SLC6A11	-0.085989	0.726323	SLC6A11	0.746375	0.0208918
QSER1	0.492199	0.0322973	QSER1	0.746328	0.0209041
AC018714.1	-0.104329	0.670802	AC018714.1	0.746213	0.0209348
RPL36AP45	-0.0799614	0.744876	RPL36AP45	0.74619	0.020941
TSPAN33	0.278789	0.247758	TSPAN33	0.745967	0.0210002
AC016582.2	-0.0335018	0.891699	AC016582.2	0.745703	0.021071
MIR648	0.0726045	0.767703	MIR648	0.74568	0.0210769
SLC39A3	0.625138	0.00420891	SLC39A3	0.74564	0.0210876
MCTP2	0.476079	0.0393521	MCTP2	0.745615	0.0210945
AC018638.7	0.435496	0.0623654	AC018638.7	0.745555	0.0211106
AC244394.1	0.0159249	0.948408	AC244394.1	0.745518	0.0211205
AC068473.3	-0.324092	0.175847	AC068473.3	0.745458	0.0211365
HNRNPU	-0.164402	0.501226	HNRNPU	0.745374	0.0211591
YBX2P2	-0.040389	0.869601	YBX2P2	0.745331	0.0211707
PRPF38A	0.221285	0.362593	PRPF38A	0.745144	0.0212208
AC012629.2	-0.0778564	0.751388	AC012629.2	0.745038	0.0212493
HNRNPA1P47	0.0326818	0.894336	HNRNPA1P47	0.744839	0.0213029
STRN	0.0591541	0.809903	STRN	0.744803	0.0213126
AC009303.3	0.257328	0.287528	AC009303.3	0.744796	0.0213144
GOLGA6L22	-0.0863332	0.725268	GOLGA6L22	0.7447	0.0213403
COA7	0.431534	0.0650612	COA7	0.744635	0.0213579
AP2M1	0.277723	0.249647	AP2M1	0.744615	0.0213634
RPSAP12	0.22689	0.350246	RPSAP12	0.74442	0.0214159
SLC19A1	0.0984156	0.688541	SLC19A1	0.74436	0.0214321
HNRNPA3P4	-0.0131289	0.957457	HNRNPA3P4	0.744354	0.0214337
ZC3HC1	-0.248855	0.304246	ZC3HC1	0.744308	0.0214461
USO1	0.127398	0.603243	USO1	0.744242	0.0214641
AMD1	0.228558	0.346621	AMD1	0.744123	0.0214963
BARD1	0.0541081	0.825871	BARD1	0.744081	0.0215076
CUL2	-0.0188304	0.93901	CUL2	0.744064	0.0215124
AC079841.2	0.608027	0.00574698	AC079841.2	0.743948	0.0215438
RPS26P6	-0.0270121	0.912593	RPS26P6	0.743805	0.0215825
CARD9	0.0693278	0.777931	CARD9	0.74379	0.0215867
MAIP1	0.0623298	0.799889	MAIP1	0.743772	0.0215917
RPS8	0.360364	0.129618	RPS8	0.743755	0.0215964
LINC01851	-0.277715	0.249662	LINC01851	0.743692	0.0216133
RCCD1	0.167692	0.492579	RCCD1	0.743651	0.0216245
OAT	0.684148	0.00123555	OAT	0.743577	0.0216447
POT1	-0.28802	0.231788	POT1	0.743521	0.02166
PATL1	-0.322492	0.178114	PATL1	0.743374	0.0216999
RDX	-0.156973	0.521018	RDX	0.743318	0.0217153
SZRD1	-0.320405	0.181099	SZRD1	0.743297	0.0217211
INTS13	0.00411244	0.986669	INTS13	0.743267	0.0217293
AC027779.1	0.0404103	0.869532	AC027779.1	0.743234	0.0217382
MRPL4	0.371755	0.117064	MRPL4	0.743205	0.0217462
CYP51A1P1	0.396111	0.0931758	CYP51A1P1	0.74319	0.0217502
LMAN2	0.389108	0.0996452	LMAN2	0.743182	0.0217525
C19orf53	0.279761	0.246045	C19orf53	0.743176	0.021754
RASAL1	0.371726	0.117096	RASAL1	0.742904	0.0218284
AF131215.4	-0.247068	0.307847	AF131215.4	0.742874	0.0218367
UGT2B7	-0.194617	0.424636	UGT2B7	0.742815	0.0218528
H3C7	0.199962	0.411772	H3C7	0.742737	0.0218741
TAF2	0.168152	0.491375	TAF2	0.742696	0.0218856
CREB3	0.212963	0.381372	CREB3	0.742512	0.0219359
AC022211.3	0.284879	0.237145	AC022211.3	0.742496	0.0219404
NCS1	0.556941	0.0132496	NCS1	0.74235	0.0219805
AC009533.1	-0.289602	0.22912	AC009533.1	0.742092	0.0220516
INA	0.153212	0.531177	INA	0.741937	0.0220944
C9orf78	0.264414	0.273987	C9orf78	0.741924	0.022098
MIF-AS1	0.0804526	0.743359	MIF-AS1	0.741921	0.0220988
CLIC1P1	0.549514	0.0148043	CLIC1P1	0.741861	0.0221153
AC011352.3	-0.176938	0.46867	AC011352.3	0.741811	0.022129
HAUS6	0.0423771	0.863238	HAUS6	0.741627	0.02218
CALM1P1	-0.0055836	0.981901	CALM1P1	0.741597	0.0221883
RPL21P40	-0.327946	0.170468	RPL21P40	0.74141	0.0222399
RPSAP15	0.438463	0.0604027	RPSAP15	0.741403	0.022242
DNAJA1P3	0.276646	0.251564	DNAJA1P3	0.741329	0.0222624
RAD54L	-0.191951	0.431134	RAD54L	0.741261	0.0222813
HMGXB4	0.585223	0.00848223	HMGXB4	0.741257	0.0222825
TCF20	0.432672	0.0642781	TCF20	0.741022	0.0223477
C9orf72	0.0543432	0.825125	C9orf72	0.740985	0.022358
GALNT18	0.182372	0.454897	GALNT18	0.740905	0.0223802
AC007314.1	-0.0278176	0.909996	AC007314.1	0.740893	0.0223838
LINC01600	-0.189266	0.437727	LINC01600	0.740829	0.0224014
AL138752.2	0.0968123	0.693378	AL138752.2	0.740758	0.0224214
ANAPC1P1	0.0380572	0.877073	ANAPC1P1	0.740582	0.0224705
MCCC1	0.300371	0.211482	MCCC1	0.740444	0.0225089
AC018545.1	-0.197099	0.418636	AC018545.1	0.740348	0.0225358
LINC01232	0.370074	0.118861	LINC01232	0.739649	0.0227318
NPM3	-0.0817382	0.739393	NPM3	0.739438	0.022791
DEPDC1	0.412416	0.0793085	DEPDC1	0.739377	0.0228083
AC090739.1	-0.213224	0.380776	AC090739.1	0.739363	0.0228123
GDI2	0.304709	0.204637	GDI2	0.739319	0.0228247
AL160394.2	-0.163731	0.503	AL160394.2	0.739179	0.0228642
AURKB	0.0708417	0.773201	AURKB	0.739171	0.0228665
CTSL	0.0705497	0.774113	CTSL	0.739062	0.0228972
SLC25A51	0.143632	0.557453	SLC25A51	0.738847	0.0229579
CCDC134	0.370846	0.118034	CCDC134	0.738678	0.0230058
AC083864.3	-0.140635	0.56579	AC083864.3	0.738626	0.0230207
MTMR8	-0.252677	0.296633	MTMR8	0.738442	0.0230729
DCAF4	-0.175155	0.473236	DCAF4	0.738398	0.0230853
AC073957.3	-0.0434506	0.859806	AC073957.3	0.738218	0.0231367
MCAM	-0.260474	0.281467	MCAM	0.73817	0.0231503
P4HB	0.094063	0.7017	P4HB	0.738169	0.0231504
ATP5MF	0.349815	0.142065	ATP5MF	0.738148	0.0231566
AC092376.1	-0.158631	0.51657	AC092376.1	0.73813	0.0231617
YTHDF2	0.148041	0.545287	YTHDF2	0.738121	0.0231643
CDC7	0.207104	0.394914	CDC7	0.738115	0.023166
USP5	0.360401	0.129577	USP5	0.738064	0.0231805
ARHGEF33	-0.117275	0.632549	ARHGEF33	0.737831	0.0232468
RIPK4	0.125355	0.609112	RIPK4	0.737706	0.0232825
SNX31	0.0833972	0.734284	SNX31	0.737648	0.0232992
LINC02735	0.51334	0.0245826	LINC02735	0.737443	0.0233579
TPM3	0.316484	0.186799	TPM3	0.737428	0.0233622
RPL31	-0.064777	0.792193	RPL31	0.73709	0.023459
AL022313.1	0.108456	0.658517	AL022313.1	0.737044	0.0234721
AC096631.2	0.422109	0.0718229	AC096631.2	0.736901	0.0235134
AC017050.1	0.556966	0.0132446	AC017050.1	0.736786	0.0235465
KLHL34	-0.213579	0.379966	KLHL34	0.736749	0.0235572
TAF4B	0.353246	0.137928	TAF4B	0.736678	0.0235775
HAUS8	0.0254589	0.917602	HAUS8	0.736442	0.0236454
IFITM3P8	0.0376299	0.878443	IFITM3P8	0.736438	0.0236468
UBE2D1	0.423312	0.0709315	UBE2D1	0.736387	0.0236616
LANCL3	0.196931	0.41904	LANCL3	0.73636	0.0236692
BOK	0.558694	0.0129026	BOK	0.7363	0.0236866
GAS5	0.372782	0.115978	GAS5	0.736286	0.0236906
PRR14L	0.611015	0.00544956	PRR14L	0.736263	0.0236972
RPS3	0.232986	0.337097	RPS3	0.736203	0.0237146
SURF4	0.350541	0.141183	SURF4	0.736188	0.023719
MTPN	0.17701	0.468486	MTPN	0.736148	0.0237307
APOBEC4	-0.0344262	0.888728	APOBEC4	0.736097	0.0237453
CPNE3	0.334346	0.161786	CPNE3	0.736071	0.0237527
ATP6V0CP4	0.142318	0.561101	ATP6V0CP4	0.736039	0.023762
HEATR5B	0.274187	0.255975	HEATR5B	0.735873	0.0238102
PVR	0.384053	0.104512	PVR	0.735794	0.0238331
NIPA2	0.374317	0.114365	NIPA2	0.735729	0.0238519
PRR7-AS1	0.445878	0.0557002	PRR7-AS1	0.735639	0.023878
KIFC3	-0.357331	0.133115	KIFC3	0.735612	0.0238859
DSC3	-0.160147	0.512517	DSC3	0.735447	0.0239339
SPACA4	-0.0244099	0.920987	SPACA4	0.735353	0.0239612
HMGB1P9	-0.142015	0.561944	HMGB1P9	0.735316	0.0239722
GEN1	0.0661758	0.787802	GEN1	0.735141	0.024023
SNHG4	-0.0191873	0.937857	SNHG4	0.735017	0.0240592
CIP2A	-0.358383	0.131895	CIP2A	0.7348	0.0241225
BRCA2	0.0460428	0.851528	BRCA2	0.734706	0.02415
PRDX1	0.51824	0.0230209	PRDX1	0.734543	0.0241978
SNX18P4	-0.0191021	0.938132	SNX18P4	0.734383	0.0242448
MAT2A	-0.0649435	0.79167	MAT2A	0.73429	0.0242722
AC004980.4	0.223834	0.356947	AC004980.4	0.734285	0.0242736
AL109809.4	-0.346844	0.145715	AL109809.4	0.734208	0.0242963
SRPK1	0.295931	0.218642	SRPK1	0.733972	0.0243656
POLE2	-0.312064	0.193368	POLE2	0.733942	0.0243746
TMEM38A	0.243487	0.315134	TMEM38A	0.733801	0.0244161
SOS1-IT1	-0.0180803	0.941436	SOS1-IT1	0.733779	0.0244224
IQGAP3	0.575742	0.00989275	IQGAP3	0.733748	0.0244317
RPL12P33	0.287537	0.232607	RPL12P33	0.733743	0.0244332
PITPNM3	-0.0644476	0.793228	PITPNM3	0.73371	0.024443
DUSP14	0.0499271	0.839152	DUSP14	0.733663	0.0244568
YBX3	-0.273192	0.257774	YBX3	0.733651	0.0244603
POLR2H	0.28555	0.235994	POLR2H	0.733419	0.0245288
AL590729.1	-0.0705525	0.774104	AL590729.1	0.733416	0.0245297
CCL8	-0.124137	0.612623	CCL8	0.733402	0.024534
CHRAC1	0.0246866	0.920094	CHRAC1	0.733397	0.0245353
PRKCI	0.670439	0.00168158	PRKCI	0.733322	0.0245575
TIMM13	0.682857	0.00127281	TIMM13	0.733216	0.024589
LEPROTL1	0.130199	0.595236	LEPROTL1	0.733167	0.0246034
NTMT1	0.0717092	0.770494	NTMT1	0.733016	0.0246481
POU3F4	-0.341162	0.152877	POU3F4	0.732911	0.0246793
CCDC58	0.359682	0.1304	CCDC58	0.732888	0.0246861
DARS1	-0.349627	0.142294	DARS1	0.732798	0.024713
TLE4	-0.213057	0.381157	TLE4	0.73266	0.0247539
GJB7	0.639775	0.00317832	GJB7	0.732587	0.0247757
MANEA	0.519431	0.0226533	MANEA	0.732516	0.0247967
ETV6	0.242239	0.317698	ETV6	0.732471	0.0248103
AC116347.1	0.0297901	0.903641	AC116347.1	0.732467	0.0248113
BACE2	-0.142496	0.560607	BACE2	0.732339	0.0248495
RTCB	0.682002	0.00129799	RTCB	0.732302	0.0248606
RNA5SP351	0.160958	0.510358	RNA5SP351	0.732289	0.0248646
AC099850.1	-0.243864	0.314363	AC099850.1	0.732261	0.024873
PXDNL	0.149878	0.540255	PXDNL	0.732072	0.0249292
WDR4	0.00384098	0.987549	WDR4	0.732062	0.0249321
OPN3	0.254266	0.293504	OPN3	0.731747	0.0250265
YTHDF1	0.362943	0.126696	YTHDF1	0.731718	0.0250351
CDCA7	0.241837	0.318528	CDCA7	0.73171	0.0250377
H3P43	0.17869	0.464208	H3P43	0.731696	0.0250417
5_8S_rRNA	-0.0897888	0.714701	5_8S_rRNA	0.731606	0.0250688
RPS27AP6	-0.0965837	0.694069	RPS27AP6	0.731534	0.0250905
AC010809.2	-0.0310551	0.899569	AC010809.2	0.731357	0.0251436
LINC02177	-0.112466	0.646661	LINC02177	0.731322	0.0251539
USP13	0.149377	0.541626	USP13	0.731184	0.0251957
MZT1P1	-0.199088	0.41386	MZT1P1	0.731127	0.0252127
TMEM51	0.00412868	0.986616	TMEM51	0.730883	0.0252862
ZNF295-AS1	-0.293195	0.223132	ZNF295-AS1	0.730752	0.0253259
DCX	-0.0713892	0.771492	DCX	0.730726	0.0253336
NACC1	0.616479	0.00493828	NACC1	0.730626	0.0253639
UBE2R2	0.296654	0.217466	UBE2R2	0.73062	0.0253657
ADD2	-0.0147407	0.95224	ADD2	0.730572	0.0253803
VBP1	-0.0842292	0.731725	VBP1	0.730552	0.0253864
SUSD2	-0.0327516	0.894111	SUSD2	0.730502	0.0254014
H2AC18	0.32077	0.180575	H2AC18	0.730484	0.0254067
AC092953.1	0.124218	0.61239	AC092953.1	0.730425	0.0254246
ENDOD1	0.501079	0.0288559	ENDOD1	0.730341	0.0254501
AC063980.1	-0.142638	0.560211	AC063980.1	0.730271	0.0254713
PDCL3	0.398931	0.0906597	PDCL3	0.730153	0.0255073
OR7E62P	0.341697	0.152193	OR7E62P	0.730073	0.0255315
PPA1	0.522646	0.0216847	PPA1	0.730021	0.0255471
COX6B1	0.242044	0.318101	COX6B1	0.729935	0.0255732
IPPK	-0.100711	0.681637	IPPK	0.729927	0.0255758
LRFN1	0.113113	0.644755	LRFN1	0.729405	0.0257348
SMARCA2	-0.232839	0.337411	SMARCA2	0.729315	0.0257623
UBE2T	0.140273	0.566801	UBE2T	0.729144	0.0258144
STRIT1	0.0612393	0.803324	STRIT1	0.729002	0.025858
CAPZA3	-0.185708	0.446545	CAPZA3	0.728875	0.0258969
PLEKHG1	-0.254911	0.292238	PLEKHG1	0.728866	0.0258995
RNA5SP363	-0.0745205	0.76174	RNA5SP363	0.728719	0.0259447
TRIM24	0.0683973	0.780842	TRIM24	0.728646	0.0259672
RBM17	0.128191	0.600971	RBM17	0.728611	0.0259778
TONSL	0.18265	0.454199	TONSL	0.728499	0.0260123
SLC35F2	-0.342268	0.151464	SLC35F2	0.72846	0.0260243
AL606468.1	-0.271726	0.260439	AL606468.1	0.728378	0.0260494
ZBTB43	-0.226777	0.350493	ZBTB43	0.728368	0.0260524
NAMPT	0.483205	0.0361004	NAMPT	0.728163	0.0261158
CCZ1	-0.288034	0.231764	CCZ1	0.728103	0.0261342
DGAT2	-0.0876	0.721389	DGAT2	0.727979	0.0261723
FAXC	0.336172	0.159365	FAXC	0.727956	0.0261795
TTYH3	0.419311	0.0739276	TTYH3	0.727733	0.0262483
AC084757.1	-0.266097	0.270832	AC084757.1	0.727676	0.0262661
DSG2-AS1	0.238735	0.324966	DSG2-AS1	0.72725	0.0263979
SLC5A6	0.250106	0.301741	SLC5A6	0.72725	0.0263979
USP39	0.296807	0.217217	USP39	0.72702	0.0264694
MAGT1	0.281507	0.242985	MAGT1	0.72692	0.0265005
EGLN1	0.207511	0.393964	EGLN1	0.726504	0.0266301
PLXNB3	0.426009	0.068964	PLXNB3	0.726499	0.0266317
POP4	-0.206715	0.395822	POP4	0.726492	0.026634
CEBPB	-0.131868	0.590483	CEBPB	0.726478	0.0266384
CHERP	0.101166	0.680269	CHERP	0.726401	0.0266622
KLHDC4	-0.145434	0.552467	KLHDC4	0.726363	0.0266742
AEN	-0.275202	0.254148	AEN	0.726296	0.0266953
ZNF280B	-0.225227	0.353885	ZNF280B	0.72611	0.0267532
UPF2	-0.272564	0.258914	UPF2	0.725963	0.0267995
RHNO1	0.0314229	0.898385	RHNO1	0.725776	0.0268579
NDUFA9	0.150916	0.537422	NDUFA9	0.725672	0.0268908
RNA5-8SN3	-0.337399	0.157753	RNA5-8SN3	0.725639	0.0269011
STT3A	0.177603	0.466973	STT3A	0.725531	0.0269349
AL109809.1	-0.222086	0.360814	AL109809.1	0.725499	0.0269452
CHEK1	0.763292	0.000143557	CHEK1	0.725487	0.026949
OR7E109P	-0.0560503	0.819716	OR7E109P	0.725441	0.0269633
ZNF227	0.0246889	0.920086	ZNF227	0.725434	0.0269656
PCDHGB8P	-0.088297	0.719257	PCDHGB8P	0.725364	0.0269876
DERL1	0.259234	0.283846	DERL1	0.725168	0.0270494
RPL35P5	-0.0680122	0.782047	RPL35P5	0.725134	0.02706
AL021397.1	0.0528545	0.829848	AL021397.1	0.725092	0.0270734
AP001024.1	0.453722	0.0510325	AP001024.1	0.725043	0.0270887
AL928646.1	0.266835	0.269454	AL928646.1	0.724903	0.0271331
RNU1-129P	0.134444	0.58318	RNU1-129P	0.724892	0.0271364
AL450344.2	-0.325779	0.173478	AL450344.2	0.724731	0.0271875
KLHL9	0.0832025	0.734882	KLHL9	0.724716	0.0271922
AC126603.1	0.216646	0.372995	AC126603.1	0.724566	0.0272397
AC069148.1	0.406344	0.084282	AC069148.1	0.724547	0.0272455
DSN1	0.317416	0.185433	DSN1	0.724422	0.0272852
SLC66A2	0.633593	0.00358468	SLC66A2	0.724364	0.0273037
STAP2	0.282059	0.242023	STAP2	0.72431	0.0273208
NFE2L3	0.120852	0.622132	NFE2L3	0.724282	0.0273297
YWHAG	0.742808	0.000269282	YWHAG	0.72414	0.0273747
SLC16A13	-0.468477	0.0430652	SLC16A13	0.724016	0.0274142
AL157938.2	0.0145336	0.95291	AL157938.2	0.723802	0.0274823
TRIM28	0.300463	0.211335	TRIM28	0.723768	0.027493
HOXA1	-0.0641086	0.794293	HOXA1	0.723751	0.0274987
H3-3B	-0.0096343	0.968775	H3-3B	0.723534	0.0275679
AL135903.1	0.757133	0.000174543	AL135903.1	0.723532	0.0275686
MED30	0.383937	0.104626	MED30	0.72352	0.0275723
PP2672	0.118125	0.630066	PP2672	0.723512	0.0275749
TRAF7	0.32058	0.180848	TRAF7	0.723431	0.0276008
PSMD8	0.212573	0.382267	PSMD8	0.723396	0.0276118
HTATSF1	0.0641711	0.794097	HTATSF1	0.723365	0.0276219
PPIA	0.703272	0.000781864	PPIA	0.723353	0.0276255
FAM131C	-0.014895	0.951741	FAM131C	0.723345	0.0276281
PGAM1	0.392566	0.0964114	PGAM1	0.723302	0.0276419
GALNT17	0.410087	0.0811898	GALNT17	0.72304	0.0277258
GAPDHP63	0.606813	0.00587155	GAPDHP63	0.722901	0.0277703
LINC01508	-0.192271	0.43035	LINC01508	0.722828	0.0277937
AC091951.1	0.166443	0.495854	AC091951.1	0.722785	0.0278078
KLK6	-0.134096	0.584165	KLK6	0.722688	0.0278386
TEDC2	0.231329	0.340643	TEDC2	0.722686	0.0278394
AC015712.1	-0.132099	0.589825	AC015712.1	0.722636	0.0278556
DGUOK-AS1	-0.167412	0.493312	DGUOK-AS1	0.722617	0.0278615
SUMO2P1	0.593385	0.00740268	SUMO2P1	0.722365	0.0279427
MRPL9	0.415293	0.0770288	MRPL9	0.722205	0.0279944
AL445487.1	-0.0681067	0.781751	AL445487.1	0.722092	0.0280307
LTBR	0.311085	0.194843	LTBR	0.722041	0.0280471
USP8P2	0.597485	0.00690434	USP8P2	0.721876	0.0281004
RPF2	0.422557	0.0714898	RPF2	0.72177	0.0281348
AC008456.1	-0.291298	0.22628	AC008456.1	0.721714	0.0281529
RANGAP1	0.724834	0.000446881	RANGAP1	0.721637	0.0281779
ZNF283	-0.124616	0.611243	ZNF283	0.721614	0.0281854
TMEM271	0.0378473	0.877746	TMEM271	0.721241	0.0283063
PSMD14	0.713435	0.000604333	PSMD14	0.72124	0.0283067
AC008764.6	0.00723525	0.976548	AC008764.6	0.721222	0.0283123
AC015912.3	-0.112265	0.647253	AC015912.3	0.720956	0.028399
SNORD115-24	0.121648	0.619822	SNORD115-24	0.720879	0.0284239
ASS1	0.320108	0.181527	ASS1	0.720784	0.0284552
SDAD1	0.139081	0.570134	SDAD1	0.720758	0.0284636
AC105219.1	0.0110744	0.964111	AC105219.1	0.720669	0.0284927
DUX4L9	0.554895	0.0136642	DUX4L9	0.720669	0.0284927
LINC00700	0.369741	0.119219	LINC00700	0.720669	0.0284927
LINC01731	0.0566876	0.817699	LINC01731	0.720669	0.0284927
NEUROG1	-0.0459227	0.851911	NEUROG1	0.720669	0.0284927
AC015720.2	-0.134955	0.581737	AC015720.2	0.720669	0.0284927
RARRES2P1	-0.197837	0.416862	RARRES2P1	0.720669	0.0284927
KRT38	-0.336895	0.158414	KRT38	0.720669	0.0284927
MGAT2	0.154891	0.526629	MGAT2	0.720669	0.0284927
AC006386.2	0.103227	0.674095	AC006386.2	0.720669	0.0284927
AC005837.3	-0.106877	0.663207	AC005837.3	0.720669	0.0284927
RPS15AP34	-0.189078	0.438191	RPS15AP34	0.720669	0.0284927
MCM6	-0.118789	0.628131	MCM6	0.720518	0.0285418
BCL7B	0.43289	0.0641291	BCL7B	0.720515	0.0285427
PCMTD1P7	-0.149613	0.54098	PCMTD1P7	0.720449	0.0285644
AC105250.1	0.416083	0.0764115	AC105250.1	0.720372	0.0285895
KRT42P	-0.0818571	0.739026	KRT42P	0.720251	0.0286292
AF117829.2	-0.125351	0.609126	AF117829.2	0.720162	0.0286582
RNF168	-0.177879	0.466271	RNF168	0.720159	0.0286594
TUBE1	0.414684	0.0775071	TUBE1	0.720144	0.0286641
MT-CYB	0.289553	0.229201	MT-CYB	0.720115	0.0286738
H3-5	0.0563893	0.818643	H3-5	0.719947	0.0287286
DQX1	-0.100533	0.682171	DQX1	0.719897	0.028745
GFOD1	-0.0988019	0.687377	GFOD1	0.719816	0.0287719
WDR77	0.133876	0.584788	WDR77	0.719636	0.0288308
BUB1	0.211418	0.384919	BUB1	0.719592	0.0288453
AP006545.3	0.0441884	0.857448	AP006545.3	0.719572	0.0288519
CDC42BPG	0.641457	0.0030746	CDC42BPG	0.719527	0.0288667
CDCA8	0.0083355	0.972983	CDCA8	0.719493	0.0288778
FEN1	0.337345	0.157824	FEN1	0.719484	0.0288809
CKAP4	0.497153	0.0303402	CKAP4	0.71939	0.0289117
RPL36AP26	0.296977	0.216941	RPL36AP26	0.719371	0.0289181
FOCAD	-0.0284712	0.90789	FOCAD	0.719357	0.0289226
CAD	0.0260606	0.915661	CAD	0.719126	0.0289987
UQCRFS1P1	-0.202452	0.405852	UQCRFS1P1	0.719021	0.0290334
TTC22	0.0201272	0.934818	TTC22	0.718957	0.0290547
AC093330.2	0.0541332	0.825791	AC093330.2	0.718952	0.0290563
ZNF695	0.571509	0.0105808	ZNF695	0.718937	0.0290611
NCCRP1	-0.190853	0.433822	NCCRP1	0.718687	0.0291441
NTAQ1	0.0196201	0.936457	NTAQ1	0.718684	0.0291448
TPM3P8	-0.0476412	0.846431	TPM3P8	0.718625	0.0291644
TMEM123	0.282933	0.240505	TMEM123	0.718473	0.0292151
GID8	0.500451	0.0290895	GID8	0.718472	0.0292154
TMEM39A	-0.209198	0.390046	TMEM39A	0.718203	0.0293045
RFLNA	-0.267015	0.26912	RFLNA	0.7182	0.0293055
CLDN3	0.216442	0.373458	CLDN3	0.718153	0.0293211
PTPN12	0.47312	0.0407666	PTPN12	0.718053	0.0293546
CHCHD6	-0.293127	0.223245	CHCHD6	0.718034	0.0293607
REP15	-0.0350374	0.886765	REP15	0.717951	0.0293884
SOX10	-0.524978	0.0210025	SOX10	0.717902	0.0294048
ACTR3B	0.450181	0.0531012	ACTR3B	0.717862	0.0294179
RBM28	-0.270839	0.26206	RBM28	0.717847	0.0294231
RNF38	0.334658	0.16137	RNF38	0.717706	0.0294702
AP001830.1	-0.13557	0.58	AP001830.1	0.717642	0.0294913
ENG	-0.366519	0.122723	ENG	0.717632	0.0294948
RPS19P1	0.306432	0.201959	RPS19P1	0.717603	0.0295042
ATG2A	0.448515	0.0540964	ATG2A	0.717488	0.0295429
MTRF1LP2	-0.0854373	0.728015	MTRF1LP2	0.717386	0.0295767
RNU6-806P	-0.055303	0.822083	RNU6-806P	0.717344	0.0295911
USB1	-0.141008	0.564749	USB1	0.717338	0.0295928
AC022784.1	0.0491003	0.841783	AC022784.1	0.717301	0.0296053
TRIM29	-0.0687847	0.77963	TRIM29	0.717282	0.0296118
NUP85	0.429327	0.0665997	NUP85	0.717259	0.0296194
MT1CP	0.068516	0.78047	MT1CP	0.71719	0.0296423
KNL1	0.169619	0.487547	KNL1	0.717159	0.0296529
H2AZ1	0.66933	0.00172286	H2AZ1	0.71702	0.0296996
MTHFD1L	-0.276944	0.251032	MTHFD1L	0.717016	0.0297009
MCF2	0.262179	0.278216	MCF2	0.716924	0.0297317
ERCC2	-0.208797	0.390975	ERCC2	0.716912	0.0297355
DMAC1	-0.11385	0.642586	DMAC1	0.716819	0.0297668
FH	0.271392	0.261049	FH	0.716751	0.0297898
MPC1	0.329482	0.168356	MPC1	0.716736	0.0297947
SLC35C1	0.666265	0.0018414	SLC35C1	0.716623	0.0298326
DBF4P2	-0.265772	0.27144	DBF4P2	0.716558	0.0298545
AFAP1-AS1	0.300391	0.21145	AFAP1-AS1	0.716492	0.0298767
AKR1E2	-0.118745	0.628259	AKR1E2	0.716458	0.0298883
PRAME	0.16138	0.509233	PRAME	0.716399	0.0299082
PLD5	-0.109532	0.655328	PLD5	0.716341	0.0299278
CRCP	0.495863	0.0308409	CRCP	0.716221	0.0299681
AC073626.2	-0.24463	0.312798	AC073626.2	0.716206	0.0299733
MCM9	0.51088	0.0253974	MCM9	0.716189	0.0299789
SMC4	0.568654	0.0110663	SMC4	0.716112	0.0300047
ABRAXAS2	0.672793	0.00159667	ABRAXAS2	0.716024	0.0300347
TBCB	-0.163807	0.502799	TBCB	0.715992	0.0300452
ANO7L1	0.0333483	0.892193	ANO7L1	0.715954	0.0300583
PSMC1P6	0.275265	0.254035	PSMC1P6	0.715876	0.0300846
PHGDH	0.268239	0.266847	PHGDH	0.715785	0.0301155
AC000123.3	0.211894	0.383825	AC000123.3	0.715684	0.0301494
SDR42E1	0.128896	0.598956	SDR42E1	0.715568	0.0301889
GAN	-0.316902	0.186185	GAN	0.71547	0.0302219
INCENP	0.119267	0.626739	INCENP	0.715417	0.0302399
COG8	-0.0486484	0.843222	COG8	0.715291	0.0302827
UNC45A	0.3301	0.167511	UNC45A	0.715152	0.03033
H1-4	-0.0991559	0.686311	H1-4	0.715126	0.0303387
AC016722.2	-0.304752	0.20457	AC016722.2	0.715048	0.0303655
PEX26	0.354371	0.136591	PEX26	0.715013	0.0303774
AC096708.3	-0.0567111	0.817625	AC096708.3	0.71492	0.030409
UTP3	0.465749	0.0444614	UTP3	0.714872	0.0304253
PDCD5P1	0.319182	0.182865	PDCD5P1	0.714848	0.0304335
EGFL6	-0.0153132	0.950387	EGFL6	0.714768	0.0304606
FAM177B	-0.0691139	0.7786	FAM177B	0.714681	0.0304904
SUPT16H	-0.204436	0.401166	SUPT16H	0.714645	0.0305025
TPGS2	0.00981948	0.968175	TPGS2	0.714615	0.0305127
POP7	0.667893	0.00177761	POP7	0.714575	0.0305264
HMGB3P21	-0.164929	0.499837	HMGB3P21	0.714318	0.0306142
M6PR	0.163767	0.502905	M6PR	0.714138	0.030676
FABP5P1	-0.468055	0.0432791	FABP5P1	0.71409	0.0306924
EXOC3	-0.263855	0.275041	EXOC3	0.714021	0.030716
LDHB	-0.120786	0.622323	LDHB	0.713977	0.030731
AC061958.1	-0.147552	0.546632	AC061958.1	0.713886	0.0307624
TRIP6	0.209126	0.390212	TRIP6	0.713757	0.0308066
AC091982.2	-0.258091	0.286051	AC091982.2	0.713732	0.0308152
SLC12A8	0.304621	0.204774	SLC12A8	0.713624	0.0308523
MPP6	-0.116734	0.634131	MPP6	0.713616	0.030855
GAS2L1	0.451077	0.0525718	GAS2L1	0.71356	0.0308743
MRPL32	0.226366	0.351391	MRPL32	0.71342	0.0309222
NXT2	-0.109842	0.654409	NXT2	0.713323	0.0309557
LINC02003	0.0181383	0.941248	LINC02003	0.713283	0.0309696
MIR1244-3	0.203545	0.403266	MIR1244-3	0.713109	0.0310297
ABHD11	0.245631	0.310758	ABHD11	0.71302	0.0310604
SETD9	0.519111	0.0227517	SETD9	0.712955	0.0310827
AHCYL2	0.635483	0.00345614	AHCYL2	0.712906	0.0310996
KIAA2026	-0.052147	0.832095	KIAA2026	0.7129	0.0311016
EGFR-AS1	-0.137936	0.573344	EGFR-AS1	0.712817	0.0311305
NANOS2	-0.228177	0.347446	NANOS2	0.712768	0.0311474
EEF1B2P6	0.088377	0.719013	EEF1B2P6	0.712498	0.0312409
STRN4	-0.296702	0.217388	STRN4	0.71234	0.0312955
HSD3B7	0.037421	0.879113	HSD3B7	0.712315	0.0313043
YWHAH	0.153678	0.529913	YWHAH	0.712183	0.0313502
EHBP1	-0.238565	0.32532	EHBP1	0.712173	0.0313534
BMS1P8	0.449841	0.0533036	BMS1P8	0.712166	0.0313561
BUB1B	0.280778	0.244259	BUB1B	0.712159	0.0313583
PABPC1P4	0.25439	0.29326	PABPC1P4	0.712057	0.0313939
JAK2	-0.0828163	0.736071	JAK2	0.712025	0.0314049
PIWIL4	-0.171989	0.481393	PIWIL4	0.712017	0.0314078
YWHAZP2	0.207054	0.395031	YWHAZP2	0.711974	0.0314227
CHFR	-0.0992821	0.685931	CHFR	0.711951	0.0314308
MIR4500HG	-0.197024	0.418818	MIR4500HG	0.711882	0.0314546
CBFB	-0.200544	0.410384	CBFB	0.711877	0.0314565
AL357515.1	0.282258	0.241678	AL357515.1	0.71178	0.0314903
OCIAD2	0.359779	0.130288	OCIAD2	0.711698	0.0315188
PLCH1	0.359421	0.130698	PLCH1	0.711613	0.0315485
HMGN2P8	0.380614	0.10792	HMGN2P8	0.711613	0.0315485
SYT3	0.0750725	0.760024	SYT3	0.711589	0.0315569
GTF2I	0.306848	0.201316	GTF2I	0.711409	0.0316196
JUNB	0.0715237	0.771073	JUNB	0.711407	0.0316205
MTND2P28	-0.160087	0.512678	MTND2P28	0.711364	0.0316355
SALRNA2	0.0171159	0.944555	SALRNA2	0.711312	0.0316535
AC099654.10	0.07119	0.772114	AC099654.10	0.711312	0.0316536
TRIP13	0.401459	0.0884459	TRIP13	0.711308	0.0316551
PNPT1	0.0291488	0.905707	PNPT1	0.711298	0.0316585
FLT1	-0.0423307	0.863386	FLT1	0.711221	0.0316855
SLC43A3	-0.336859	0.158461	SLC43A3	0.711148	0.0317109
TCF7L1	-0.281743	0.242574	TCF7L1	0.711124	0.0317191
ZNF292	0.391308	0.0975788	ZNF292	0.710978	0.0317703
AC053513.1	-0.01443	0.953246	AC053513.1	0.710939	0.0317841
NUDT19	0.500603	0.0290328	NUDT19	0.710921	0.0317902
ZNF74	0.282269	0.241658	ZNF74	0.710875	0.0318066
MT-ND6	-0.0378681	0.877679	MT-ND6	0.710868	0.0318089
GMIP	0.14134	0.563822	GMIP	0.710852	0.0318146
NDC1	0.427576	0.0678398	NDC1	0.71064	0.031889
ACVR1C	0.0581866	0.812959	ACVR1C	0.710548	0.0319214
MIR924HG	0.377264	0.111315	MIR924HG	0.710541	0.0319238
BNIP3P38	0.0386376	0.875212	BNIP3P38	0.71053	0.0319276
AC004381.1	-0.0813397	0.740621	AC004381.1	0.710512	0.0319339
SMCO1	-0.0161671	0.947624	SMCO1	0.710445	0.0319575
AC104316.1	0.0333226	0.892275	AC104316.1	0.710443	0.0319582
GYG2-AS1	0.336922	0.158378	GYG2-AS1	0.710338	0.031995
AL118496.1	0.274588	0.255253	AL118496.1	0.710196	0.032045
AC010463.2	-0.0612596	0.80326	AC010463.2	0.710162	0.0320571
ECHDC1	-0.142224	0.561363	ECHDC1	0.709991	0.0321174
MTRES1	0.386341	0.102288	MTRES1	0.709892	0.0321524
MMGT1	0.172129	0.481033	MMGT1	0.709868	0.0321608
AL732292.2	-0.177584	0.467023	AL732292.2	0.709809	0.0321817
CENPW	-0.04124	0.866876	CENPW	0.709793	0.0321872
MRPL15	0.172644	0.479702	MRPL15	0.709623	0.0322475
FXYD5	0.478302	0.0383145	FXYD5	0.709507	0.0322885
H2AC11	0.29736	0.216321	H2AC11	0.709423	0.032318
AL353611.2	0.512217	0.0249517	AL353611.2	0.709348	0.0323446
TOMM40P1	-0.102602	0.675964	TOMM40P1	0.709324	0.0323533
OLIG1	0.00414901	0.98655	OLIG1	0.70931	0.0323581
GUK1	0.472984	0.0408329	GUK1	0.709299	0.032362
KHDRBS1	-0.0717202	0.77046	KHDRBS1	0.709271	0.0323721
UBE3D	0.00400814	0.987007	UBE3D	0.70924	0.0323829
HELLPAR	-0.326551	0.172402	HELLPAR	0.708893	0.0325064
IFITM3	-0.105004	0.668785	IFITM3	0.708876	0.0325123
WDR53	-0.0337816	0.8908	WDR53	0.708833	0.0325275
AL596214.1	-0.320077	0.181572	AL596214.1	0.708833	0.0325277
FUT3	0.244701	0.312652	FUT3	0.708813	0.0325348
PACC1	0.169167	0.488726	PACC1	0.70875	0.0325572
PAK1IP1	0.405423	0.0850558	PAK1IP1	0.70868	0.0325822
BLM	0.0726539	0.767549	BLM	0.708607	0.0326082
YBX3P1	-0.272256	0.259473	YBX3P1	0.708446	0.0326656
ADCYAP1	-0.0947966	0.699476	ADCYAP1	0.708343	0.0327023
RTL8A	-0.204497	0.401024	RTL8A	0.708321	0.03271
AC006971.1	0.113699	0.643033	AC006971.1	0.708261	0.0327317
PCDHGA1	-0.0269317	0.912852	PCDHGA1	0.708215	0.0327481
AQP6	0.275539	0.253543	AQP6	0.70821	0.0327496
NHSL1	-0.048405	0.843997	NHSL1	0.708089	0.0327931
ACAP2-IT1	-0.281788	0.242495	ACAP2-IT1	0.70786	0.0328748
H3-3A	0.390472	0.0983601	H3-3A	0.707714	0.0329274
PTMAP8	0.199378	0.413167	PTMAP8	0.707618	0.0329616
AC110769.1	0.044285	0.85714	AC110769.1	0.707453	0.0330211
AQP7P1	-0.112775	0.64575	AQP7P1	0.707413	0.0330353
AC110749.1	0.501495	0.0287019	AC110749.1	0.707093	0.0331505
AC010967.3	0.0398579	0.871302	AC010967.3	0.706521	0.033357
LY6D	-0.146215	0.550312	LY6D	0.706513	0.0333597
EBNA1BP2	0.51896	0.0227984	EBNA1BP2	0.706454	0.0333812
RPS2P7	0.199128	0.413764	RPS2P7	0.7064	0.0334007
PIMREG	0.446934	0.0550538	PIMREG	0.706391	0.0334039
ERMP1	-0.0545034	0.824617	ERMP1	0.706351	0.0334185
PROSER1	0.195798	0.421776	PROSER1	0.706321	0.0334293
GBAP1	0.330394	0.167111	GBAP1	0.706282	0.0334433
MLXIP	0.240308	0.321692	MLXIP	0.706244	0.0334571
ZWILCH	0.0890776	0.716872	ZWILCH	0.70622	0.0334657
ZHX1	0.237732	0.327063	ZHX1	0.706183	0.0334791
AEBP2	0.0496514	0.840029	AEBP2	0.706154	0.0334899
LAMC2	-0.198613	0.414998	LAMC2	0.706133	0.0334972
AC023162.1	0.152276	0.533717	AC023162.1	0.706054	0.033526
AL133373.2	0.569108	0.010988	AL133373.2	0.705993	0.0335481
H2BC7	0.0830804	0.735258	H2BC7	0.705913	0.0335772
SLC37A4	0.355602	0.135138	SLC37A4	0.70591	0.0335784
UQCRB	0.104912	0.66906	UQCRB	0.705905	0.0335803
ARHGAP5	0.208816	0.390931	ARHGAP5	0.705861	0.0335961
CXCL11	-0.181918	0.45604	CXCL11	0.705849	0.0336003
UBASH3B	0.0588236	0.810946	UBASH3B	0.705835	0.0336057
LINC01143	-0.144703	0.554487	LINC01143	0.705814	0.0336132
CENPE	0.0370699	0.88024	CENPE	0.7057	0.0336548
OR7E136P	0.0990863	0.686521	OR7E136P	0.705569	0.0337022
FAM111B	0.652822	0.00244455	FAM111B	0.705478	0.0337354
AC005264.1	0.414754	0.0774522	AC005264.1	0.705473	0.0337374
CHMP4C	0.317545	0.185245	CHMP4C	0.705441	0.033749
ELAVL1	0.146215	0.550312	ELAVL1	0.705422	0.0337557
AL359710.1	-0.0679478	0.782249	AL359710.1	0.705416	0.0337581
EIF2S2P3	-0.0326516	0.894433	EIF2S2P3	0.705388	0.0337682
RPS6P16	0.0947645	0.699573	RPS6P16	0.705341	0.0337854
CLPB	0.0860858	0.726026	CLPB	0.705322	0.0337923
HMGB1P19	0.0808434	0.742153	HMGB1P19	0.705274	0.0338097
S100B	-0.27157	0.260724	S100B	0.70526	0.0338151
LINC00628	0.193071	0.428397	LINC00628	0.705239	0.0338225
MUC5B	-0.0947693	0.699559	MUC5B	0.705237	0.0338235
PPATP1	0.209399	0.38958	PPATP1	0.705083	0.0338794
AC134349.1	-0.313953	0.190542	AC134349.1	0.705036	0.0338967
DDX58	-0.0915357	0.709378	DDX58	0.705026	0.0339003
NDRG4	0.581444	0.00902341	NDRG4	0.705022	0.0339019
SLC12A7	0.161899	0.507855	SLC12A7	0.704978	0.0339179
CD300LF	0.0429177	0.861509	CD300LF	0.704944	0.0339302
PDCD2L	-0.0545662	0.824418	PDCD2L	0.704876	0.0339553
HSPH1	0.309229	0.197661	HSPH1	0.704872	0.0339565
RFWD3	0.0300358	0.90285	RFWD3	0.704823	0.0339747
AC005262.1	0.45728	0.0490161	AC005262.1	0.704743	0.034004
DAGLB	-0.00595832	0.980686	DAGLB	0.704697	0.0340208
AC010292.1	-0.146999	0.548153	AC010292.1	0.704695	0.0340213
MTND2P8	0.463745	0.0455086	MTND2P8	0.704608	0.0340534
PAPOLG	-0.253364	0.295277	PAPOLG	0.704569	0.0340676
GHET1	0.597307	0.0069254	GHET1	0.70454	0.0340784
FARSA	0.107687	0.660799	FARSA	0.704501	0.0340927
NIPA1	0.324059	0.175894	NIPA1	0.704486	0.0340979
AC073349.5	0.0782747	0.750093	AC073349.5	0.704436	0.0341165
AP3M1	0.285762	0.235632	AP3M1	0.704409	0.0341264
TRIM25	0.515722	0.0238134	TRIM25	0.704283	0.0341726
SEPTIN9	0.545701	0.0156572	SEPTIN9	0.70421	0.0341994
RAC1	-0.0492558	0.841288	RAC1	0.704132	0.0342281
DNAJB6P7	-0.124601	0.611287	DNAJB6P7	0.704117	0.0342335
DAB2IP	0.196718	0.419556	DAB2IP	0.704072	0.0342503
NKX1-2	0.607513	0.0057995	NKX1-2	0.70384	0.0343356
ATP5F1EP2	0.747883	0.000231685	ATP5F1EP2	0.703803	0.0343494
EYA2	0.263432	0.27584	EYA2	0.703798	0.034351
RN7SL33P	0.0483294	0.844238	RN7SL33P	0.703705	0.0343855
TEAD4	-0.409618	0.0815727	TEAD4	0.703589	0.0344281
AC139085.1	-0.154137	0.528671	AC139085.1	0.703583	0.0344302
KRTAP10-5	-0.208548	0.391553	KRTAP10-5	0.703321	0.0345272
AC003044.1	0.342594	0.15105	AC003044.1	0.703321	0.0345272
FSHR	-0.0786797	0.748839	FSHR	0.703247	0.0345547
AC098657.2	-0.0846753	0.730355	AC098657.2	0.703247	0.0345547
RN7SL384P	-0.0917186	0.708822	RN7SL384P	0.703247	0.0345547
AC034114.1	-0.223449	0.357797	AC034114.1	0.703247	0.0345547
LINC02074	-0.188391	0.439886	LINC02074	0.703247	0.0345547
KRT18P24	0.429412	0.0665401	KRT18P24	0.703247	0.0345547
AL589743.1	0.0275732	0.910784	AL589743.1	0.703247	0.0345547
AC006033.1	-0.0628846	0.798143	AC006033.1	0.703247	0.0345547
A2ML1-AS1	-0.0699667	0.775934	A2ML1-AS1	0.703247	0.0345547
AP000641.1	-0.110311	0.653023	AP000641.1	0.703247	0.0345547
AC092916.2	-0.169826	0.487008	AC092916.2	0.703247	0.0345547
RTRAFP2	-0.189459	0.43725	RTRAFP2	0.703247	0.0345547
TUBBP9	-0.210954	0.385987	TUBBP9	0.703247	0.0345547
RN7SL248P	-0.333643	0.162725	RN7SL248P	0.703247	0.0345547
RPL36P16	-0.188135	0.440521	RPL36P16	0.703241	0.0345566
NFKBIB	-0.226674	0.350718	NFKBIB	0.703229	0.034561
KLHL23	0.0784252	0.749627	KLHL23	0.703206	0.0345696
MTND5P11	-0.0399084	0.87114	MTND5P11	0.702938	0.0346691
AC011511.2	0.114762	0.639908	AC011511.2	0.702909	0.0346796
RNF145	-0.201171	0.408891	RNF145	0.702767	0.0347325
ZNF124	0.544571	0.0159172	ZNF124	0.702765	0.0347331
AC135068.6	0.234182	0.334552	AC135068.6	0.702606	0.0347922
AC092803.4	-0.140429	0.566364	AC092803.4	0.702573	0.0348045
AL512605.2	-0.216435	0.373472	AL512605.2	0.702494	0.0348337
SMNDC1	0.0784057	0.749687	SMNDC1	0.7024	0.0348688
EBP	0.301456	0.209756	EBP	0.7023	0.034906
AL080315.1	0.0939888	0.701925	AL080315.1	0.702218	0.0349367
AC010719.1	0.0107718	0.96509	AC010719.1	0.702114	0.0349753
PUS1	0.446523	0.0553044	PUS1	0.702066	0.0349934
SNORA2C	0.202232	0.406373	SNORA2C	0.701958	0.0350335
RAB32	-0.321178	0.17999	RAB32	0.701853	0.0350727
TINAGL1	-0.373704	0.115007	TINAGL1	0.701782	0.0350994
SLFN13	-0.00705634	0.977128	SLFN13	0.701613	0.0351625
PHACTR4	-0.429751	0.0663018	PHACTR4	0.701554	0.0351848
MEPCE	0.464229	0.045254	MEPCE	0.701478	0.0352131
CUL5	0.104352	0.670733	CUL5	0.70146	0.0352199
RN7SL574P	0.0566757	0.817737	RN7SL574P	0.701359	0.0352578
SLC39A7	0.336166	0.159372	SLC39A7	0.701286	0.0352851
AL096840.1	0.141292	0.563956	AL096840.1	0.701246	0.0353002
ZNF131	0.0822637	0.737773	ZNF131	0.701203	0.0353163
PRAG1	0.308902	0.19816	PRAG1	0.701087	0.0353597
FGF9	0.136227	0.578149	FGF9	0.701011	0.0353882
KIAA0319	0.570839	0.0106932	KIAA0319	0.700998	0.0353933
AC087385.1	0.415049	0.07722	AC087385.1	0.700992	0.0353955
MYH15	-0.0393282	0.872999	MYH15	0.700943	0.0354139
Z97985.1	-0.187792	0.441368	Z97985.1	0.700873	0.0354401
AC009806.1	-0.100393	0.68259	AC009806.1	0.700836	0.0354542
LINC01241	-0.113932	0.642346	LINC01241	0.700771	0.0354785
MTND5P10	0.615512	0.00502579	MTND5P10	0.700615	0.0355374
ACTL7B	-0.083337	0.734469	ACTL7B	0.700575	0.0355526
AC068896.1	0.097888	0.690132	AC068896.1	0.700516	0.0355747
PUM1	-0.200522	0.410436	PUM1	0.700468	0.0355926
LYG1	0.00884031	0.971347	LYG1	0.700432	0.0356064
STK35	0.366552	0.122687	STK35	0.700431	0.0356069
HSBP1	-0.051264	0.8349	HSBP1	0.700417	0.0356119
KRT5	-0.155783	0.524222	KRT5	0.70029	0.03566
E2F4	0.0808125	0.742248	E2F4	0.700279	0.0356642
AC025154.2	0.111214	0.650355	AC025154.2	0.700144	0.0357153
RNU6-310P	0.230891	0.341582	RNU6-310P	0.700027	0.0357593
COG4	-0.261109	0.280254	COG4	0.700014	0.0357643
SHB	0.445334	0.0560354	SHB	0.699879	0.0358154
AC007406.5	-0.0558552	0.820334	AC007406.5	0.699636	0.0359077
PFKFB3	0.0801399	0.744325	PFKFB3	0.699487	0.0359642
GABRP	-0.282328	0.241555	GABRP	0.699384	0.0360031
ZNF180	-0.292894	0.223629	ZNF180	0.699167	0.0360858
H2AC4	0.125382	0.609035	H2AC4	0.699114	0.0361058
NDUFA6	0.411977	0.07966	NDUFA6	0.699095	0.036113
IST1	-0.404695	0.0856713	IST1	0.69906	0.0361264
VGLL1	-0.178206	0.465438	VGLL1	0.69882	0.0362179
TOP2A	0.592665	0.00749327	TOP2A	0.698806	0.0362233
AC026273.1	0.0992228	0.68611	AC026273.1	0.698716	0.0362575
AC126407.1	-0.346826	0.145738	AC126407.1	0.69864	0.0362868
Z95118.1	0.249787	0.302379	Z95118.1	0.698627	0.0362915
ELAC2	0.0995227	0.685207	ELAC2	0.698555	0.0363192
UBE2V1P13	0.0269776	0.912704	UBE2V1P13	0.698468	0.0363523
DRG1	0.501295	0.0287757	DRG1	0.698417	0.0363718
SNN	-0.0346961	0.887861	SNN	0.698373	0.0363885
AL356747.1	0.554617	0.0137213	AL356747.1	0.698293	0.0364193
LINC02347	0.364954	0.124451	LINC02347	0.698251	0.0364354
AC083906.5	-0.246753	0.308484	AC083906.5	0.6982	0.036455
AC078846.1	-0.145016	0.553622	AC078846.1	0.698105	0.0364913
SSR4	0.627864	0.00399859	SSR4	0.698097	0.0364943
CLP1	-0.126836	0.604857	CLP1	0.698047	0.0365136
AC092718.2	0.471684	0.0414675	AC092718.2	0.697981	0.036539
APOOP5	-0.222657	0.359549	APOOP5	0.697941	0.0365541
LRRC8A	0.0268509	0.913112	LRRC8A	0.697879	0.0365781
SPG21	0.358556	0.131695	SPG21	0.697817	0.0366018
ADM2	0.4527	0.0516233	ADM2	0.697761	0.0366235
PDCD11	0.399637	0.0900378	PDCD11	0.697703	0.0366456
ZHX2	0.317908	0.184715	ZHX2	0.697692	0.0366498
TIMP1	-0.363023	0.126607	TIMP1	0.697625	0.0366758
AL445675.1	0.709464	0.000669161	AL445675.1	0.697607	0.0366827
IFIT1P1	-0.0648728	0.791892	IFIT1P1	0.697607	0.0366827
CCT5	0.0696402	0.776954	CCT5	0.697518	0.0367167
LINC00670	-0.109661	0.654947	LINC00670	0.69749	0.0367276
COLGALT1	0.130949	0.593097	COLGALT1	0.697414	0.036757
EIF3A	0.720625	0.000500397	EIF3A	0.697371	0.0367734
AC008677.2	-0.197452	0.417786	AC008677.2	0.697343	0.0367842
TSPYL5	-0.374763	0.113899	TSPYL5	0.697281	0.0368082
LIMK2	0.299227	0.213311	LIMK2	0.697092	0.0368808
ABCB10P1	-0.0321855	0.895932	ABCB10P1	0.697088	0.0368826
AC093151.5	-0.133682	0.585337	AC093151.5	0.696964	0.0369306
RPL22L1	0.362395	0.127314	RPL22L1	0.696736	0.0370187
SLC66A1	-0.292254	0.22469	SLC66A1	0.696731	0.0370207
OSGIN2	-0.142738	0.559935	OSGIN2	0.69662	0.0370636
AC010443.1	-0.0451473	0.854386	AC010443.1	0.69652	0.037102
TTK	0.0395134	0.872405	TTK	0.696485	0.0371157
RNF44	0.573352	0.0102767	RNF44	0.696329	0.0371761
COX4I1	0.153178	0.531269	COX4I1	0.696124	0.0372558
PRRG1	-0.235328	0.332124	PRRG1	0.696019	0.0372966
XRN1	0.081791	0.73923	XRN1	0.695947	0.0373246
LPAR2	0.410561	0.0808038	LPAR2	0.69591	0.0373389
GPHA2	0.062885	0.798141	GPHA2	0.695839	0.0373668
RPS13	0.27067	0.26237	RPS13	0.695664	0.037435
AL354794.2	0.238719	0.324999	AL354794.2	0.695659	0.0374368
AL137067.1	-0.0628846	0.798143	AL137067.1	0.695577	0.0374687
CDKN2AIP	-0.2559	0.290305	CDKN2AIP	0.695551	0.0374789
AL162253.2	-0.329438	0.168416	AL162253.2	0.695487	0.0375039
MTSS2	-0.159002	0.515578	MTSS2	0.69515	0.0376357
AC104653.1	-0.162335	0.506697	AC104653.1	0.695089	0.0376593
RNU6-57P	-0.292043	0.225041	RNU6-57P	0.69508	0.0376627
BAZ1B	0.408936	0.0821314	BAZ1B	0.695041	0.0376783
PRMT6	0.269146	0.265171	PRMT6	0.695027	0.0376835
MTHFD2L	-0.273842	0.256598	MTHFD2L	0.695023	0.0376851
ARF5	0.350406	0.141346	ARF5	0.694913	0.0377281
SLFNL1	0.338851	0.155859	SLFNL1	0.694787	0.0377775
AP001783.1	-0.179534	0.462064	AP001783.1	0.694693	0.0378147
GPR75	0.0624895	0.799386	GPR75	0.694557	0.0378679
LXN	0.0163712	0.946964	LXN	0.694502	0.0378896
AL390719.2	-0.166069	0.496837	AL390719.2	0.694483	0.0378968
DIPK2A	-0.396604	0.0927322	DIPK2A	0.694465	0.0379042
TENT5B	0.343444	0.149972	TENT5B	0.694394	0.0379319
PRR7	0.170156	0.486149	PRR7	0.694381	0.0379371
B3GNT2	-0.125825	0.60776	B3GNT2	0.694369	0.0379417
USP18	-0.0716464	0.77069	USP18	0.694343	0.0379518
AC079089.1	-0.098844	0.68725	AC079089.1	0.694276	0.0379781
UQCRH	0.571481	0.0105855	UQCRH	0.694205	0.0380063
MRM3	0.14242	0.560817	MRM3	0.694163	0.0380228
MDFI	-0.04133	0.866588	MDFI	0.694145	0.03803
AP000779.1	0.136297	0.577952	AP000779.1	0.694135	0.0380339
KLHL32	-0.165509	0.498308	KLHL32	0.694128	0.0380367
GAPDHP19	0.222846	0.359129	GAPDHP19	0.694076	0.0380572
AP003500.1	0.0713634	0.771573	AP003500.1	0.694076	0.0380572
BLACE	-0.182699	0.454076	BLACE	0.694076	0.0380572
SNURF	-0.34742	0.145003	SNURF	0.694076	0.0380572
AC006380.1	0.608356	0.00571366	AC006380.1	0.694076	0.0380572
LINC01257	-0.0314668	0.898244	LINC01257	0.694076	0.0380572
AL022345.1	-0.19149	0.432261	AL022345.1	0.694076	0.0380572
AC010374.2	-0.262639	0.277342	AC010374.2	0.694076	0.0380572
AC013643.1	0.0317873	0.897213	AC013643.1	0.694076	0.0380572
TSSC4	0.340367	0.153899	TSSC4	0.693861	0.0381418
MTFR2	0.135617	0.579869	MTFR2	0.693693	0.0382082
SLC4A1APP1	0.236834	0.328948	SLC4A1APP1	0.693574	0.0382553
SDHAF1	0.335064	0.160831	SDHAF1	0.69352	0.0382766
COL4A2	-0.190913	0.433675	COL4A2	0.693445	0.0383061
LINC02732	-0.14723	0.547518	LINC02732	0.693344	0.0383461
FAM177A1	0.55231	0.0142027	FAM177A1	0.693321	0.0383553
COX6B1P6	0.0065109	0.978895	COX6B1P6	0.693242	0.0383866
TIMM8A	0.232216	0.338743	TIMM8A	0.693215	0.0383972
MTND1P27	-0.254682	0.292686	MTND1P27	0.693146	0.0384246
PAXIP1-AS1	-0.297336	0.216359	PAXIP1-AS1	0.693107	0.0384401
[truncated: 45,202 more rows]
