# Supplementary material for: Biomarkers of response to neoadjuvant palbociclib plus anastrozole in endocrine-resistant estrogen receptor-positive/HER2-negative breast cancer: a phase 2 trial
Source: Nat Commun. 2026 Jan 27;17:949. doi: 10.1038/s41467-026-68570-6 (PMC12848104; doi:10.1038/s41467-026-68570-6)
Supplement: Supplementary file 10 — Supplementary Data 6 [file 41467_2026_68570_MOESM10_ESM.xlsx]

## Sheet: Supplementary Data 6
Supplementary Data 6
Sen Up	Res Up	Shared Up	Sen down	Res down	Shared down
CHTF8	ARHGEF1	7SK	CCDC26	SAMSN1	ABCD4
GOLGA6L10	DDX11L10	AAMP	KLHL23	A1BG	AC004130.1
IQCJ-SCHIP1	GNMT	AATBC	RLN2	A2ML1	AC004477.2
LINC00595	PRRT1	ABALON	SMN2	AASDHPPT	AC005070.3
LIPE-AS1	AARS2	ABCB9	ABCA12	AC002075.2	AC005291.1
MEF2B	ABCB8	ABHD10	ABCC13	AC002480.2	AC005332.3
MRPL23	ABCC10	ABHD11-AS1	ABHD15-AS1	AC005162.2	AC005730.3
PDXK	ABCF2	ABHD17AP1	AC002451.1	AC005224.2	AC005954.1
SNHG22	ABHD14B	ABHD8	AC003684.1	AC005332.4	AC005998.1
SPSB2	ABHD17A	ABTB1	AC004678.1	AC005674.2	AC007038.1
U4	AC002460.2	AC000120.2	AC005019.1	AC006020.1	AC007191.1
A1BG-AS1	AC002542.6	AC002044.2	AC005264.1	AC006042.2	AC007956.1
A4GALT	AC004232.2	AC002310.5	AC006270.2	AC006357.1	AC008443.7
ABCB5	AC004233.3	AC002553.1	AC006971.1	AC006372.2	AC009093.1
ABCD1	AC004263.2	AC003101.2	AC007220.1	AC007182.2	AC009094.1
ABCD2	AC004494.1	AC003989.1	AC007240.1	AC007319.1	AC009245.1
ABCG2	AC004687.2	AC004466.3	AC007342.8	AC007336.1	AC009961.1
ABHD3	AC004967.2	AC004637.1	AC007370.2	AC007336.2	AC009996.1
AC000050.3	AC005753.1	AC004951.1	AC007387.1	AC007529.1	AC010422.4
AC000068.2	AC005757.1	AC004951.2	AC007547.1	AC007846.1	AC010973.1
AC000078.1	AC005899.6	AC005072.1	AC007610.2	AC007991.2	AC010978.1
AC002059.1	AC006062.1	AC005225.1	AC007991.3	AC007998.3	AC011043.1
AC002070.1	AC006277.1	AC005332.6	AC008015.1	AC008026.1	AC013394.1
AC002074.1	AC006435.2	AC005476.1	AC008115.1	AC008074.2	AC016355.1
AC002094.5	AC007216.2	AC005606.2	AC008379.1	AC009269.5	AC018638.4
AC002128.2	AC007922.2	AC005703.5	AC008459.1	AC009505.1	AC022968.1
AC002306.1	AC008080.4	AC005740.3	AC008966.1	AC009961.2	AC023983.1
AC002347.2	AC008147.2	AC005746.1	AC008966.2	AC011601.1	AC024075.2
AC002377.1	AC008395.1	AC005899.8	AC008966.3	AC012181.1	AC024451.4
AC002519.1	AC008543.5	AC006330.1	AC009127.1	AC012186.2	AC025750.2
AC002558.2	AC008569.2	AC006449.1	AC009171.1	AC012368.1	AC068790.2
AC002984.1	AC008798.2	AC006449.2	AC009630.4	AC015914.1	AC072061.1
AC003005.2	AC008870.2	AC007036.2	AC009955.3	AC015961.2	AC073475.1
AC003070.1	AC009065.8	AC007099.1	AC010200.1	AC016831.4	AC074008.1
AC003101.1	AC009120.2	AC007204.1	AC010326.4	AC019080.2	AC087633.2
AC003986.2	AC009560.3	AC007220.2	AC010524.1	AC020629.1	AC087741.3
AC003991.2	AC010368.1	AC007342.1	AC010598.1	AC022778.1	AC087854.1
AC004160.2	AC010463.2	AC007370.1	AC010624.5	AC023271.1	AC092683.1
AC004241.4	AC011462.5	AC007496.2	AC011498.4	AC027514.1	AC092718.4
AC004264.2	AC011472.1	AC007619.2	AC012123.1	AC060234.3	AC094103.1
AC004461.2	AC011476.2	AC007663.4	AC012213.2	AC063965.2	AC098591.3
AC004461.3	AC011933.2	AC007787.2	AC012313.9	AC069549.1	AC099811.4
AC004466.2	AC011979.1	AC008735.1	AC012470.1	AC073530.2	AC100778.2
AC004471.1	AC012100.3	AC008735.2	AC012513.2	AC078785.1	AC103591.3
AC004486.1	AC012467.1	AC008750.4	AC013262.1	AC083862.2	AC103987.1
AC004549.1	AC012676.4	AC008764.2	AC013652.1	AC084824.4	AC104695.3
AC004687.1	AC013467.1	AC008781.1	AC013652.2	AC087284.1	AC104849.1
AC004696.1	AC015853.1	AC008894.2	AC015813.4	AC090114.1	AC105180.2
AC004702.1	AC020663.3	AC008915.2	AC015849.5	AC090616.1	AC107956.1
AC004706.1	AC022098.1	AC009078.3	AC015922.3	AC092053.3	AC107982.3
AC004706.3	AC022613.3	AC009120.3	AC015923.1	AC092718.7	AC109635.3
AC004771.1	AC022710.1	AC009163.2	AC020558.5	AC093690.1	AC110998.1
AC004817.1	AC023906.5	AC009303.2	AC020907.1	AC096720.2	AC113143.2
AC004854.2	AC024267.5	AC009509.4	AC020931.1	AC096775.1	AC114801.3
AC004865.1	AC025627.3	AC009560.4	AC021134.1	AC097263.1	AC117382.2
AC004908.1	AC026803.1	AC009831.1	AC022325.1	AC097716.1	AC122718.1
AC004908.2	AC027307.3	AC009831.4	AC022960.1	AC109992.2	AC132825.5
AC004918.1	AC027796.1	AC010255.3	AC023296.1	AC110994.3	AC135050.1
AC004921.1	AC027801.2	AC010327.6	AC023509.6	AC112496.1	AC138393.1
AC004951.3	AC032044.1	AC010401.1	AC024933.1	AC112907.2	AC139700.1
AC004986.1	AC055811.3	AC010480.1	AC024940.1	AC120193.1	AC139795.1
AC004988.1	AC069281.2	AC010504.1	AC025165.5	AC125611.2	AC146507.3
AC005005.2	AC073130.3	AC010536.1	AC026348.1	AC127035.1	AC159540.2
AC005005.3	AC073413.2	AC010970.1	AC027288.3	AC131206.1	AC234772.2
AC005006.1	AC073592.7	AC010998.2	AC027627.1	AC138470.1	AC239799.2
AC005034.2	AC073857.1	AC011442.1	AC034236.3	AC234782.2	AC244093.3
AC005041.2	AC078962.1	AC011443.1	AC053545.1	AC245052.3	AC245884.10
AC005046.1	AC079145.1	AC011465.1	AC055807.1	ACAA2	ACAP2-IT1
AC005076.2	AC079601.1	AC011472.5	AC055854.1	ACAP2	ACTBP8
AC005077.4	AC080129.2	AC011495.1	AC063947.2	ACSL4	ACTG1
AC005081.1	AC083964.1	AC011511.1	AC068580.4	ADAM9	ADAMDEC1
AC005082.1	AC084024.1	AC011815.3	AC072062.1	AGAP9	AF129075.3
AC005086.3	AC084117.1	AC012085.1	AC073114.1	AGFG1	AL031133.1
AC005086.4	AC084759.3	AC012186.3	AC073130.1	AL008729.2	AL031282.2
AC005086.5	AC087741.1	AC012291.2	AC073869.6	AL009174.1	AL031428.2
AC005096.1	AC090617.4	AC012313.2	AC074286.1	AL022724.3	AL031714.1
AC005104.1	AC090970.1	AC013356.3	AC078983.1	AL096794.1	AL035252.3
AC005160.1	AC091060.1	AC013549.1	AC079753.1	AL121917.1	AL049781.1
AC005224.3	AC092117.1	AC013549.4	AC079753.2	AL122008.4	AL109918.1
AC005261.5	AC093323.1	AC015909.5	AC083799.1	AL158206.1	AL137161.1
AC005280.2	AC093512.2	AC015922.2	AC083906.3	AL160290.2	AL158050.1
AC005329.3	AC093755.1	AC016397.2	AC083967.1	AL161785.1	AL162311.2
AC005355.2	AC098851.1	AC016586.1	AC084375.1	AL162253.2	AL358115.1
AC005389.1	AC099494.1	AC016590.2	AC084819.1	AL162586.2	AL359922.3
AC005400.1	AC099667.1	AC016734.1	AC090204.1	AL353763.2	AL360182.2
AC005479.1	AC099689.1	AC016739.1	AC090286.4	AL390208.1	AL365258.1
AC005479.2	AC099778.1	AC018410.1	AC090398.2	AL390957.1	AL365440.1
AC005520.3	AC104316.1	AC018557.2	AC090686.1	AL391684.1	AL592146.2
AC005540.1	AC104978.1	AC018638.1	AC090970.2	AL513218.2	AL596087.1
AC005544.1	AC105020.5	AC018638.2	AC091057.1	AL591767.1	AL606489.2
AC005622.1	AC107983.1	AC018638.5	AC091057.2	AL592437.2	AL669831.3
AC005682.1	AC108704.2	AC018653.3	AC091429.1	AL596214.1	ALYREF
AC005746.2	AC109597.1	AC018665.1	AC092071.1	AL603865.1	ANAPC10
AC005746.3	AC110285.1	AC020916.2	AC092862.1	AL662795.2	ANKRD12
AC005865.2	AC110769.3	AC021739.4	AC093274.1	ANKRA2	ANKRD36B
AC005899.1	AC115220.1	AC023644.1	AC096585.1	ANKRD40	ANKRD36C
AC005899.7	AC124045.1	AC023794.4	AC096637.2	AP000560.1	ANKRD49
AC005906.2	AC124944.2	AC024267.3	AC097381.3	AP000659.1	ANKRD49P2
AC006023.3	AC132938.3	AC024293.1	AC097654.1	AP000936.3	ANLN
AC006043.1	AC134407.2	AC025171.1	AC098934.1	AP001372.2	AP000873.2
AC006064.3	AC134878.2	AC026471.1	AC098935.1	AP001992.2	AP001020.2
AC006077.2	AC135893.1	AC026471.4	AC098935.2	APLF	AP001033.2
AC006159.1	AC138230.1	AC026803.3	AC099845.1	APOBEC3F	AP001178.3
AC006205.1	AC138832.1	AC027601.4	AC100801.1	APOL6	AP001267.2
AC006441.1	AC139887.1	AC046185.3	AC103691.1	AQR	AP002505.1
AC006529.1	AC141557.2	AC048380.2	AC104212.3	ARAP2	AP003108.4
AC006581.2	AC144536.1	AC055811.4	AC104532.2	ARHGAP15	AP003696.1
AC006947.1	AC145124.1	AC055839.2	AC104819.3	ARHGEF6	AP006621.2
AC006970.1	AC145285.3	AC055855.1	AC104982.1	ARID4A	ARHGAP11A
AC007036.1	AC241585.3	AC067852.2	AC104996.2	ARL13B	ARID2
AC007130.1	AC244034.3	AC068025.2	AC105046.1	ARMCX3	ARNTL2
AC007160.1	AC244093.2	AC068724.1	AC105052.5	ARPC1B	ARPC1A
AC007161.1	ACAD9	AC068896.1	AC105328.1	ARPC2	ARV1
AC007161.2	ACP7	AC073349.2	AC105760.1	ARRDC3	ASPM
AC007325.4	ACSF2	AC073508.3	AC106820.3	ATE1-AS1	ATAD2
AC007347.1	ACSS2	AC073534.1	AC108861.1	ATF1	ATAD5
AC007362.1	ACTRT3	AC073592.3	AC112206.2	ATF2	ATF6
AC007376.2	AF107885.1	AC078817.1	AC112770.1	ATG3	ATG12
AC007383.1	AHCY	AC078883.2	AC112777.1	ATP5PB	ATP23
AC007494.1	AIFM2	AC079760.2	AC113146.1	ATRX	ATP5MC1P4
AC007496.1	AIP	AC080038.1	AC119403.1	AWAT2	ATP5ME
AC007541.1	AKR7A2	AC080112.3	AC120498.9	BAZ1A	ATP5MF
AC007598.1	AKT1	AC083822.1	AC125238.2	BBS10	ATP5PF
AC007663.1	AL080243.1	AC084018.1	AC125494.2	BCAS2	AUNIP
AC007663.3	AL080243.2	AC084064.1	AC135279.3	BCL10	AURKA
AC007731.3	AL117209.1	AC087257.2	AC136604.2	BCL2L11	B3GALNT2
AC007773.1	AL118508.1	AC087392.2	AC139769.1	BHLHE41	BCLAF1P2
AC007780.1	AL121749.1	AC090004.1	AC139769.3	BIN2	BLM
AC007787.1	AL121832.2	AC090498.1	AC231533.2	BIRC2	BMP2K
AC007952.6	AL121906.2	AC090527.1	AC239799.1	BIRC3	BPTF
AC007998.5	AL133368.1	AC090541.1	ACBD3-AS1	BNC1	BRCA1
AC008073.2	AL133485.2	AC090559.2	ACRV1	BNIP3	BRCA2
AC008080.1	AL136115.1	AC090589.3	ACTG1P11	BNIP3P1	BRIP1
AC008083.3	AL139022.1	AC091825.3	ACTG1P2	BRD7	BROX
AC008105.2	AL162231.2	AC092117.2	ACTG1P9	BTN3A1	BTF3
AC008105.3	AL162586.1	AC092135.1	AD000813.1	BX322784.1	BUB1
AC008115.3	AL353608.4	AC092171.1	ADAM29	BX842568.2	BUB1B
AC008147.1	AL353748.3	AC092171.3	ADCY1	C11orf1	BUD31
AC008267.3	AL356019.2	AC092171.4	ADGRA1-AS1	C14orf119	C12orf73
AC008269.2	AL356481.2	AC092428.1	ADORA1	C15orf48	C18orf21
AC008379.2	AL356585.1	AC092718.3	AGAP7P	C16orf87	C18orf54
AC008462.1	AL358334.4	AC093227.1	AGBL2	C1GALT1	C1orf174
AC008496.2	AL359317.2	AC093334.1	AGR2	C1GALT1C1	C5orf22
AC008537.4	AL390719.3	AC093388.1	AGR3	C5orf24	C5orf46
AC008555.2	AL442071.2	AC093422.1	AHI1	C5orf64	CAPZA1
AC008635.2	AL445933.1	AC093503.2	AL021395.1	C9orf72	CARNMT1
AC008649.2	AL449983.1	AC093525.8	AL021878.2	CAAP1	CASP8
AC008735.4	AL513327.2	AC093620.1	AL022157.1	CAB39	CASR
AC008737.1	AL583810.2	AC096720.1	AL034379.1	CAPRIN2	CAVIN4
AC008740.1	AL591806.1	AC096741.1	AL035252.5	CARMIL1	CBFA2T3
AC008742.1	ALDH16A1	AC099336.1	AL035461.1	CASP8AP2	CBLL1
AC008759.2	ANKRD33	AC100788.1	AL049637.1	CCDC122	CCAR1
AC008764.8	ANKUB1	AC100788.2	AL096870.8	CCDC181	CCDC112
AC009053.2	AP001625.2	AC103725.1	AL109615.3	CCDC186	CCDC18
AC009090.5	AP001646.1	AC103739.1	AL118522.1	CCDC39	CCDC34
AC009093.2	AP003419.2	AC103746.1	AL121895.2	CCDC59	CCNA2
AC009093.3	AP004290.1	AC104129.1	AL122017.1	CCNDBP1	CCNB1
AC009093.4	AP005059.2	AC104450.1	AL133500.1	CCNG1	CD2AP
AC009093.5	AP1B1	AC104534.1	AL135818.2	CCSER2	CDC27P1
AC009093.6	AP2M1	AC105129.1	AL136221.1	CD274	CDC42EP2
AC009093.7	AP4M1	AC105206.2	AL136419.3	CD3G	CDC7
AC009093.8	APBB3	AC105345.2	AL137803.1	CD55	CDC73
AC009097.2	APEH	AC106707.2	AL138752.1	CD83	CDCA7
AC009120.4	ARF3	AC106738.2	AL138787.1	CDC37L1	CDCA8
AC009145.3	ARFGAP1	AC106786.1	AL138955.1	CDC42SE2	CDK1
AC009159.3	ARG2	AC106872.6	AL138963.1	CELF2	CDK8
AC009159.4	ARHGAP1	AC108134.1	AL139130.1	CEP295	CDKN3
AC009163.4	ARHGAP33	AC111182.1	AL139289.2	CEP57L1	CEBPB
AC009229.4	ARHGEF10L	AC114341.1	AL139351.2	CEPT1	CENPE
AC009237.15	ARRDC1	AC114402.2	AL157387.1	CGAS	CENPF
AC009237.8	ASB16	AC114490.3	AL160408.1	CHIC2	CENPJ
AC009244.2	ATAT1	AC118555.1	AL160408.3	CHRNA1	CENPQ
AC009275.1	ATG2A	AC119396.1	AL162456.1	CLEC10A	CENPU
AC009336.1	ATP1A2	AC120053.1	AL353593.1	CLEC17A	CEP135
AC009413.1	ATP6V0A1	AC120349.2	AL356311.1	CLEC1A	CEP152
AC009506.1	AURKC	AC122129.1	AL360091.3	CLEC7A	CEP350
AC009522.1	AVEN	AC124944.3	AL390023.1	CLHC1	CEP55
AC009554.1	BAIAP2-DT	AC126755.1	AL391834.1	CLIC2	CEP78
AC009554.2	BAP1	AC126768.1	AL392048.1	CLIC5	CETN2
AC009560.2	BBS5	AC127024.2	AL442125.2	CLINT1	CFAP36
AC009656.1	BET1L	AC130371.2	AL445487.1	COL4A1	CHEK1
AC009690.1	BORCS7	AC131009.4	AL450163.1	CR391992.1	CHML
AC009690.2	BORCS8	AC131212.3	AL450384.1	CREG1	CIP2A
AC009731.1	BRAT1	AC132872.3	AL512283.1	CT83	CIT
AC009779.1	BRI3	AC132872.5	AL512283.2	CTBS	CKAP2
AC009779.3	BRI3BP	AC132938.6	AL512506.1	CTSC	CKAP2L
AC009802.1	BRMS1	AC133106.1	AL512637.1	CUL5	CLSPN
AC009831.3	BSPRY	AC135050.4	AL583809.1	CWC15	CMTM6
AC009951.4	BTBD2	AC136424.1	AL590822.2	CWC22	CNR2
AC010197.2	BTBD6	AC136424.2	AL591845.1	CYBB	COX10
AC010203.2	BX537318.1	AC136469.2	AL592293.2	CYCSP40	COX7B
AC010261.1	C11orf68	AC137630.5	AL603783.1	CYRIA	CRMP1
AC010261.2	C17orf75	AC138028.2	AL627171.1	DBR1	CRYZ
AC010287.1	C19orf53	AC138207.1	AL645608.2	DCAF10	CSNK2A2
AC010320.1	C1orf159	AC138393.3	AL669831.1	DHX15	CSTF3
AC010320.2	C1orf210	AC138466.5	AL669831.7	DIPK2A	CTAGE1
AC010320.3	C21orf58	AC138932.1	AL713998.1	DKC1	CTAGE11P
AC010328.2	C22orf46	AC139792.1	AL732446.1	DMD	CXCL9
AC010331.1	C5orf66-AS2	AC144548.1	ALDOA	DNAJB6P1	CYP4V2
AC010332.3	C7orf26	AC145207.9	ALG12	DPY19L1P1	DAP3
AC010333.1	C9orf24	AC233300.1	ALG8	DSG2	DDX50
AC010333.2	CACNB1	AC233728.1	AMER3	DUSP6	DEK
AC010335.1	CACNB3	AC241585.1	ANKRD30A	EAPP	DEPDC1
AC010530.1	CALM3	AC243562.1	ANKRD30BP1	EDAR	DEPDC1B
AC010531.5	CATSPERG	AC243562.2	ANKRD30BP3	EDEM3	DHFR
AC010531.6	CC2D1A	AC243830.1	ANKRD31	EIF1B	DIAPH3
AC010605.1	CCDC124	AC244197.3	ANKRD36	EIF3E	DLGAP5
AC010618.2	CCDC127	AC245060.2	ANKRD7	EIF4E3	DNAH14
AC010653.3	CCDC17	AC245140.2	ANKS1B	ELF1	DNAJB4
AC010719.1	CCDC183-AS1	AC253536.3	AP000251.1	ELL2	DNTTIP2
AC010761.3	CCDC84-DT	ACADS	AP000563.1	EMB	DPRXP3
AC010809.2	CCDC9	ACAP3	AP000763.2	EML4	DUT
AC010886.1	CCHCR1	ACE2	AP001324.3	EPM2AIP1	DUTP2
AC010894.4	CCND3	ACTN4P1	AP001642.1	EPS15	DUTP6
AC010976.1	CCNJP2	AD000090.1	AP002992.1	ERCC6L2	E2F7
AC011092.3	CCNK	ADAM15	AP005717.2	ERO1A	EBNA1BP2
AC011120.1	CD320	ADAMTS14	ARC	ERO1B	ECT2
AC011337.1	CDC37P2	ADAMTS7	AREG	ETFRF1	EEA1
AC011365.1	CDCA4	ADCK2	ARHGAP11B	ETV1	EEF1AKMT2
AC011389.1	CDH24	ADCY6	ARHGEF26	EVI5	EEF1B2P1
AC011389.3	CDIP1	ADPRS	ARL14EP	F5	EEF1B2P6
AC011411.1	CDIPT	AF201337.1	ARL6IP1	FAM133B	EGR3
AC011444.1	CDKN1A	AGAP2-AS1	ARMC2	FAM133DP	EIF2A
AC011445.1	CEP131	AGRN	ARMC3	FAM184B	EIF2S1
AC011447.6	CEP170B	AGTRAP	ART4	FAM76B	EIF2S2P3
AC011466.1	CFD	AJM1	ASCL1	FANCM	EIF4E
AC011468.3	CIB2	AK1	ASF1B	FBXO22	EIF5A
AC011476.3	CIC	AL022069.2	ASH1L-IT1	FKBP1A	EIF5AL1
AC011479.2	CICP27	AL022328.4	ASS1P2	FLI1	EIF5AP2
AC011591.2	CISD3	AL031587.1	ATP1B1P1	FNDC3B	EIF5P1
AC011676.3	CLBA1	AL031590.1	AURKB	FPR3	ELF2
AC011726.1	CLCN7	AL031595.1	BARD1	FUNDC1	ELP4
AC011816.2	CLIP1-AS1	AL031719.2	BCL9P1	FYB1	EMSY
AC011899.2	CNPPD1	AL031727.1	BIRC5	FYCO1	ERI2
AC011899.3	CNTF	AL049775.1	BMP5	GABPB1	ERMARD
AC011912.1	COA3	AL049840.8	BTF3L4P2	GARS1	ESCO1
AC011933.1	COA8	AL078581.2	BTF3P2	GBP1	ETAA1
AC011933.3	COASY	AL078599.2	BTF3P5	GBP2	EVI2B
AC011933.4	COMTD1	AL078600.1	BX293535.1	GBP3	EXO1
AC011939.2	COPS7B	AL079342.1	BX470102.2	GBP5	EZH2
AC011944.2	COQ8B	AL096855.1	BZW1	GCK	FAM111B
AC011997.2	COX6B1	AL109659.2	C11orf24	GIMAP4	FAM157A
AC012085.2	COX6CP10	AL109920.2	C16orf91	GIMAP5	FAM71D
AC012100.2	CPSF4	AL117344.2	C17orf97	GLA	FAM72D
AC012170.1	CRABP2	AL121672.1	C1QL1	GLS	FANCB
AC012184.4	CREB3	AL121672.3	C2orf50	GMFB	FANCD2
AC012254.3	CRIP1	AL121772.3	C3orf14	GNAI1	FANCL
AC012254.4	CTBP1-AS	AL132657.1	C5AR2	GNL2	FBXO46
AC012306.2	CTNNBL1	AL132992.1	C5orf34	GOLGA4	FBXO5
AC012313.10	CTNS	AL133245.1	C6orf141	GOLGA8N	FIGNL1
AC012313.5	CXXC1	AL133313.1	CALB1	GORAB	FIP1L1
AC012313.6	CYCSP34	AL133343.2	CAP2	GPC2	FIRRE
AC012325.1	DAAM2-AS1	AL133368.2	CAPS2	GPR65	FKBP1C
AC012358.3	DAGLA	AL133476.1	CAPZA1P1	GRIK1	FMN1
AC012404.2	DAPK3	AL133551.1	CATIP-AS2	GSTCD	FOXM1
AC012409.5	DBET	AL136531.2	CCDC110	GTF2F2	FTLP17
AC012414.4	DCDC2B	AL139011.1	CCDC138	GTF3A	GAPDHP38
AC012443.2	DCST1	AL139022.2	CCDC150	GVINP1	GAPDHP40
AC012464.1	DCTD	AL139288.1	CCDC160	HECW2-AS1	GAPDHP70
AC012485.3	DCXR	AL157392.2	CCDC175	HEMGN	GAPT
AC012511.1	DDB2	AL157871.5	CCNB2	HLA-DPB1	GAS2L3
AC012613.1	DDR1	AL161793.1	CCND1	HMGB1	GCFC2
AC012613.2	DENND6B	AL162151.2	CCNE2	HNRNPA1P68	GEN1
AC012615.1	DGAT1	AL162430.1	CCNF	HORMAD1	GMNN
AC012615.6	DHCR24	AL356423.1	CD80	HOTAIRM1	GORASP2
AC012618.2	DHRS4	AL356512.1	CDC14A	HSP90B2P	GPM6B
AC012645.1	DHRS4L2	AL357552.2	CDC20	HSPA13	GPR82
AC012645.4	DHX16	AL359094.1	CDC25A	HSPD1	H1-3
AC013244.1	DIP2C	AL360181.2	CDC25C	HTRA4	H2AC16
AC013267.1	DMBX1	AL360181.3	CDC27P3	ID1	H2AZ1
AC013468.1	DNAAF5	AL390066.3	CDC5L	ID2	H2BC14
AC013474.1	DNAH17	AL390719.2	CDC6	IDO1	H2BC5
AC013476.1	DNAJB1	AL390774.2	CDCA2	IFI16	H3P47
AC013564.1	DONSON	AL442071.1	CDCA5	IFNG-AS1	H4C14
AC013643.3	DPM3	AL445931.1	CDK5RAP1	IFT57	HDAC2
AC015712.2	DPP9-AS1	AL450326.1	CEACAM6	IGFLR1	HIF1A
AC015849.4	DUOX1	AL450344.2	CELSR2	IGHV1-69	HJURP
AC015910.1	DUTP1	AL512625.2	CENPH	IGKJ5	HMGCS1
AC015911.7	DVL2	AL513365.1	CENPI	IPO7	HMMR
AC015911.8	E4F1	AL513523.2	CENPK	IPO7P2	HNRNPA1P28
AC015921.1	ECHS1	AL583722.3	CENPM	IRAK1BP1	HNRNPA1P71
AC015959.1	EEF1A1P38	AL590103.1	CENPN	IRF4	HNRNPA3P9
AC016245.1	EEF1A1P8	AL590666.5	CENPO	ITGA4	HNRNPH1
AC016251.1	EFNA1	AL590762.1	CENPW	ITGAE	HNRNPH2
AC016292.2	EHD1	AL603910.1	CEP170P1	ITGAX	HNRNPH3
AC016405.3	EHD2	AL662844.3	CEP57L1P1	ITM2A	HPRT1
AC016542.3	EIF4A1	AL662907.2	CEP70	KANSL1L-AS1	HSP90AA1
AC016601.1	EIF6	AL669983.1	CFAP20DC	KDM4A-AS1	HSPE1
AC016683.1	ELOB	AL773545.3	CFAP44-AS1	KDM6A	HSPH1
AC016722.1	ELOVL1	AL928646.1	CFAP47	KIAA1549L	IAPP
AC016876.2	EME2	AL928654.2	CFAP54	KIAA2026	IFIH1
AC016994.1	ENDOV	ALDH4A1	CHAF1B	KIF2A	IFT74
AC016999.1	EPHB4	ALKBH7	CHORDC1P5	KLHL20	IFT81
AC017006.1	EPS8L2	ALOX12	CHRAC1	KLHL9	IL2RG
AC017006.2	ERBB2	AMDHD2	CIBAR1P1	KMT2C	ILF2
AC017028.1	ERI3-IT1	ANAPC2	CICP7	KRCC1	JMJD1C
AC017033.1	ERV3-1	ANKRD35	CKS1B	KTN1	KATNA1
AC017116.2	EXOSC4	ANO7L1	CKS2	LACC1	KCNMB3P1
AC018442.2	FAAP100	ANTKMT	CLDN1	LAP3	KCNQ5
AC018445.5	FAM102A	AOC3	CLIC6	LARP4	KCTD6
AC018462.2	FAM160A2	AP000347.1	CLPSL2	LATS1	KIF11
AC018521.7	FAM174C	AP000437.1	CLRN1	LCP2	KIF14
AC018529.1	FAM189B	AP000577.2	CLRN1-AS1	LEAP2	KIF15
AC018553.2	FAM214B	AP000941.1	CNTNAP2	LINC00662	KIF18A
AC018557.3	FAM66B	AP000962.2	COPS3	LINC00987	KIF20A
AC018620.1	FAM83H	AP001052.1	COX20P1	LINC01001	KIF20B
AC018628.2	FAM86JP	AP001102.1	COX6C	LINC01036	KIF21A
AC018647.1	FBXL18	AP001271.2	CPNE4	LINC01278	KIF23
AC018695.3	FBXO24	AP001324.1	CPT1A	LINC01480	KIF4A
AC018695.4	FDPS	AP001363.1	CRISP3	LINC01484	KLF5
AC018809.1	FDXR	AP001429.1	CSE1L	LINC01719	KNL1
AC018816.2	FHOD1	AP001469.1	CT62	LINC01842	KNTC1
AC018926.2	FKBP10	AP001505.1	CTAGE7P	LINC01967	KPNA2
AC019181.1	FLNB-AS1	AP001628.1	CU639417.1	LINC02605	KRAS
AC019226.1	FMO5	AP001885.2	CXCL5	LMO4	LAMP3
AC020558.1	FOXJ1	AP001931.2	CYP2B6	LPIN1	LARP1B
AC020611.1	FOXRED1	AP002336.2	CYP2B7P	LRRC37A	LARP7
AC020612.1	FUZ	AP002993.1	CYP2S1	LRRC37A6P	LCORL
AC020658.6	GABRA1	AP003550.1	DBF4	LRRC40	LGMN
AC020663.1	GALNT16	AP004289.1	DCX	LRRC8C	LIMD1-AS1
AC020741.1	GAS5-AS1	AP005136.3	DDIAS	LRRC8D	LIN54
AC020763.1	GATD3B	AP2S1	DDX58	LRRTM2	LIN9
AC020763.4	GDE1	AP5Z1	DMP1	LSM12P1	LINC00342
AC020910.7	GET3	APBB1	DNA2	LSMEM1	LINC00997
AC020913.1	GFER	APRT	DNAH10OS	LTV1	LINC01270
AC020913.2	GIGYF1	ARAP3	DOC2A	LY75	LINC01578
AC020978.1	GIPC1	ARF5	DPM1	LYN	LINC02367
AC020978.2	GJA4	ARFGAP2	DSCC1	MAN2B1	LMNB1
AC021074.1	GLI4	ARFRP1	DSP	MANEA	LRIF1
AC021087.1	GLIS2	ARHGAP4	DTL	MBD2	LRRC37A9P
AC021237.1	GNB2	ARL2	DYNC2LI1	MDFIC	LRRCC1
AC021321.1	GOLGA2P4	ARL4D	E2F1	MED14	MAP2K4P1
AC021491.2	GPANK1	ARMC5	E2F2	MED4	MAP3K1
AC021660.4	GPC1	ARSI	E2F3-IT1	MEF2C-AS1	MAP9
AC021683.1	GPS1	ASAP3	E2F3P2	METTL25	MAPK7
AC021739.2	GRB7	ASB1	E2F8	MIA2	MASTL
AC021818.2	GTF3C5	ASCL2	EEF1B2P2	MIR17HG	MATR3
AC021945.1	GUCA1B	ASGR2	EIF1AD	MIR186	MBD4
AC022022.2	GUSB	ASLP1	EIF3H	MLYCD	MBLAC2
AC022080.1	HCN3	ASPSCR1	EIF4EBP2P3	MNAT1	MCM4
AC022211.2	HDDC3	ATG4B	ELF2P4	MNDA	MDC1
AC022336.3	HEXB	ATP5F1D	ELK4	MORF4	MED31
AC022400.2	HEXD	ATP5MGL	ELOVL2	MORF4L1P1	MELK
AC022400.3	HEXD-IT1	ATP6V0B	ELOVL2-AS1	MRPS31	MFSD13B
AC022424.1	HIF1AN	ATP6V0D1	EME1	MS4A1	MFSD1P1
AC022467.1	HIP1R	ATP6V1F	ERH	MS4A4E	MGST1
AC022509.2	HMGB3P24	ATXN7L3	ERHP1	MSANTD3	MIPOL1
AC022558.3	HPCA	AURKAIP1	ERICH3	MTCYBP23	MIR1244-2
AC022819.1	HSPA12A	AVPR2	ERICH3-AS1	MYCBP2-AS2	MIR924HG
AC022872.1	HSPBP1	AZGP1	ESCO2	NAA16	MIS18BP1
AC022898.1	HTT-AS	B3GAT3	ESPL1	NAALADL2-AS1	MKI67
AC022916.1	IAH1	B3GNT8	F7	NAMPT	MPHOSPH9
AC023024.1	IGFBP4	BAD	FAM204CP	NANOGNBP3	MPV17L2
AC023051.2	IGSF8	BAIAP2	FAM241A	NBN	MREG
AC023090.2	INF2	BAIAP2L2	FAM41C	NCL	MRPS16
AC023632.5	ING5	BANF1P3	FAM72A	NDUFA1	MS4A14
AC023813.2	INO80E	BCAP31	FAM72B	NDUFB5	MTA2
AC023830.1	IPO13	BCAR1	FAM83D	NEDD1	MTATP6P11
AC023830.3	IQCC	BGN	FAM86C1P	NFXL1	MTATP6P24
AC023906.4	IRF3	BIK	FAM9A	NHS	MTATP8P2
AC024075.3	ITGA7	BIN1	FANCI	NOC3L	MTCO2P11
AC024337.2	ITGA9-AS1	BMP1	FAR2P1	NOL10	MTCYBP32
AC024451.2	ITPKB	BX255925.3	FBXO43	NOL7	MTFMT
AC024580.1	IVD	BX322234.1	FCGR2C	NOL8	MTND1P11
AC024619.3	JUP	C11orf42	FCMR	NOP58	MTND2P2
AC025031.2	KANK2	C12orf71	FCN1	NPM1P27	MTND2P24
AC025043.1	KCTD2	C17orf49	FCRLB	NPM1P39	MTND2P9
AC025178.1	KHNYN	C19orf71	FGFRL1	NPM1P6	MTND4P14
AC025186.1	KIAA0556	C1orf122	FLT3	NSMCE3	MTND5P11
AC025188.1	KIAA1522	C1QTNF7-AS1	FRMD5	NSRP1P1	MTND5P14
AC025271.3	KIF9-AS1	C20orf27	FSIP1	NSUN3	MTND5P2
AC025279.1	KLHL22	C7orf50	FYB2	NT5DC2	MTND5P26
AC025280.1	KPTN	C7orf61	FZD5	NUFIP1P1	MTND6P32
AC025280.3	KRT19	C8orf82	G6PC3	NUP35	MTRNR2L12
AC025430.1	LAMB2	C9orf131	GABRG3	NUP58	MTRNR2L5
AC025449.2	LDLRAP1	C9orf16	GARNL3	NUP62CL	MUC3A
AC025580.1	LGALS1	CACFD1	GDAP1	NUTM2B-AS1	MYBL1
AC025809.1	LIMD1	CALML4	GDPD1	OBI1	MYBL2
AC025857.2	LINC00205	CAMKK1	GFRA1	ODF2L	MYC
AC026124.1	LINC01198	CANT1	GINS1	OFD1	MZT1
AC026150.4	LINC01287	CAPS	GINS4	OR1AB1P	NACA
AC026273.1	LINC01711	CARNMT1-AS1	GLRA3	ORMDL1	NACA3P
AC026333.3	LINC02356	CASTOR1	GLYATL3	OSBPL3	NAMPTP1
AC026427.2	LMNA	CAVIN1	GPR139	OSBPL9	NAP1L1
AC026436.1	LMOD1	CBX6	GPR26	P2RY13	NCAPG
AC026470.2	LRRC20	CBX7	GPR63	PAK1IP1	NCAPH
AC026474.1	LRRC45	CCDC142	GPS2P1	PAK3	NDC80
AC026624.1	LRRC61	CCDC188	GREB1	PARM1	NDUFA4
AC026748.1	LRRC74B	CCDC8	GRIK3	PAXIP1-AS2	NDUFB4P3
AC026770.1	LSM4	CCDC85B	GTF2A1	PCGF6	NEIL3
AC026956.2	LYNX1	CCDC85C	GTPBP6	PDCD5	NEK2
AC026979.2	MACROD1	CD151	GTSE1	PDK1	NFAT5
AC027031.2	MAF1	CD37	H1-2	PDLIM1P4	NFU1
AC027129.1	MAFG-DT	CD81	H1-5	PGK1	NOCT
AC027288.1	MAP11	CDC42EP5	H2AC11	PHACTR2	NOLC1
AC027308.1	MAP3K11	CDCA4P1	H2AC13	PHC3	NPIPB12
AC027335.2	MAP3K6	CDHR5	H2AC14	PHF11	NPIPB3
AC027348.1	MAPK13	CDK5RAP3	H2AC8	PHF14	NPM1P40
AC027348.2	MAPK8IP2	CENPBD1P1	H2ACP2	PIAS4	NPM1P46
AC027455.1	MAPKBP1	CFTR	H2BC10	PIP4K2A	NR2E3
AC027514.2	MARVELD1	CHID1	H2BC11	PMS1	NSG1
AC027575.2	MAZ	CHMP1A	H2BC12	PNRC1	NUF2
AC027601.5	MCCD1	CHMP6	H2BC13	PNRC2P1	NUP107
AC027607.1	MCCD1P1	CHPF	H2BC17	POLB	NUTF2
AC027644.2	MCRIP2	CHPF2	H2BC18	POLK	OGFOD1
AC027796.2	MECR	CHRNG	H2BC6	PPM1D	OLA1
AC027796.3	MED16	CIAO3	H2BC7	PPP1CC	OLR1
AC027796.4	MED24	CICP14	H2BC9	PPP1R12A	OR4K2
AC027801.1	MED25	CLCF1	H2BS1	PRDM1	ORC6
AC027808.2	METTL15P1	CLDN15	H3C12	PREPL	PALB2
AC034102.1	METTL6	CLDN3	H3C14	PRKCI	PDCD10
AC034114.2	MFSD12	CLDN4	H3C15	PRPF4B	PDIA3P1
AC034236.2	MGLL	CLDN5	H3C2	PRR13P5	PDXDC2P
AC036164.1	MIB2	CLEC11A	H3C3	PRRC2C	PFDN4
AC037459.2	MICOS13	CLEC3B	H3P25	PRXL2C	PGGT1B
AC037459.4	MIEF1	CLUH	H4C15	PSMA1	PIH1D2
AC039056.2	MIER2	CMTM3	H4C3	PSMD10	PLK4
AC040173.1	MIF4GD	CNTNAP1	H4C4	PTGDR	PLOD2
AC040977.1	MIR1285-1	COL16A1	HASPIN	PTPN22	PLVAP
AC040978.1	MIR194-2HG	COL18A1	HAUS6P3	PTPRC	PMAIP1
AC046185.2	MIR4521	COL18A1-AS1	HELLS	PUS10	POC5
AC048380.1	MIR5191	COL18A1-AS2	HLA-F-AS1	PUS7L	POLQ
AC048380.3	MIR6726	COL6A1	HMGB1P19	QKI	POLR1D
AC048382.5	MLF1	COL6A2	HMGB1P37	QSER1	PPAT
AC051619.3	MMAB	CORO1B	HMGB2	RAB18	PPIG
AC051619.6	MMP24OS	CPLANE2	HMGB3	RAB6A	PPIL3
AC053513.2	MMS19	CPT1B	HMX3	RAD17P2	PPP1CB
AC055733.5	MPHOSPH6P1	CPTP	HNRNPA1P10	RALA	PRELID1P1
AC055811.1	MROH1	CPXM1	HNRNPA1P29	RAMACL	PRELID3B
AC055855.2	MRPL38	CRIP2	HNRNPA1P45	RAP1AP	PRPF40A
AC055876.2	MRPL49	CROCCP2	HNRNPA3P12	RBBP4P1	PRPS2
AC058791.1	MRPS18B	CRY2	HROB	RBMS1	PRRG4
AC060809.1	MRPS26	CSDC2	HSD17B7	RBMS1P1	PRXL2B
AC062004.1	MRPS34	CSNK1G2-AS1	HSP90AA6P	RELL1	PSIP1
AC063944.1	MT-TC	CSRNP1	HSPB1P1	RFX3	PSMA7
AC063961.1	MTCH1	CST3	HTD2	RGPD4	PYHIN1
AC063976.2	MTCO1P42	CTC-338M12.4	IBSP	RGS18	R3HDM1
AC067817.2	MTG1	CTDSP1	IFI6	RGS19	R3HDM2
AC068193.1	MTM1	CTF1	IFIT1	RIOK1	RAB12
AC068254.2	MTRNR2L11	CTNNBIP1	IFITM1	RMND5A	RAB19
AC068473.3	MTRNR2L2	CTSD	IFT80	RN7SL51P	RAB6C
AC068481.1	MTRNR2L7	CTSF	IGF1R	RNF149	RAB6D
AC068580.3	MTURN	CTU2	IGSF1	RNF150	RACGAP1
AC068631.3	MVB12A	CUTA	IGSF10	RNFT1	RAD23B
AC068790.5	MYADM	CXXC5-AS1	IGSF5	RNU4-82P	RAD23BP1
AC068987.2	MYH7B	CYB561D1	IL17RB	RNU4ATAC18P	RAD51
AC069185.1	MYL6P1	CYB561D2	IL19	RNU6-1016P	RAD51AP1P1
AC069200.1	MYO1C	CYBA	IL1A	RNU6-1188P	RANBP1
AC069257.1	NADK2-AS1	CYGB	IL20	RNU6-195P	RAPGEF5
AC069272.1	NAGA	CYHR1	IL22RA1	RNU6-674P	RB1
AC069307.1	NANOGNBP2	CYP27A1	IL6ST	RNU6-79P	RBBP6
AC069547.2	NBPF3	CYP2D6	IL6STP1	RNU6-936P	RBBP8
AC073046.1	NDST1	CYP2D8P	INTS6P1	RNU7-172P	RBBP9
AC073140.1	NDUFS2	D2HGDH	IPO7P1	RNU7-45P	RBM11
AC073167.1	NDUFS6	DAAM2	IQGAP3	ROCK1	RBM12
AC073343.2	NDUFS8	DACT3	IRS1	RPAP2	RBM34
AC073389.2	NEU1	DCHS1	IRX5	RPF1	RBMX2
AC073517.1	NFATC4	DCST2	ITGA2	RPF2	RCC2
AC073592.5	NGRN	DCTN1-AS1	ITIH6	RPL35P5	REEP3
AC073592.6	NISCH	DEGS2	JPH1	RPL37P6	RESF1
AC073593.2	NKILA	DENND2A	KCNE4	RPL6P24	RFK
AC073626.2	NLGN2	DGKQ	KCNH1-IT1	RPL7AP31	RHNO1
AC073648.7	NMNAT1	DHPS	KCNJ6	RPL9P32	RMI1
AC073655.1	NMRAL1	DHRSX-IT1	KCNK2	RPS15AP1	RNF19B
AC073896.2	NOMO1	DIPK1B	KDM3AP1	RPS24P12	RNU11-2P
AC074024.1	NOP9	DLGAP3	KIF18B	RPS24P17	RNU6-1154P
AC074194.2	NPHP4	DMPK	KIF24	RPS24P8	RNU6-118P
AC078777.1	NR3C2	DNAJB5	KIF2C	RPS2P32	RNU6-377P
AC078845.1	NRBF2P5	DNM1P46	KIFC1	RSBN1	RNU6-553P
AC078852.2	NSMF	DNPH1	KISS1R	RSU1	RNU6-942P
AC079035.1	NUPR1	DOC2GP	KLF3P1	RTCA	RNU6ATAC
AC079089.3	NXF1	DOHH	KLHDC7B-DT	SALL4	RNU7-50P
AC079193.2	OBSCN	DPP7	KMT5AP2	SAMD9L	RPIA
AC079209.2	OR11G2	DPT	KNSTRN	SAPCD2	RPL12P17
AC079316.1	OR7A19P	DRD4	KRT18P17	SATB1	RPL12P41
AC079316.2	OR7E7P	DTX2	KRT31	SCAF4	RPL13P12
AC079331.1	ORAI1	DTX3	KRT5	SCAMP1-AS1	RPL15P2
AC079336.4	OSBPL5	DUX4L50	KTI12	SEC24A	RPL19P4
AC079336.7	OTUB1	DVL1	LAMA3	SEC61B	RPL37P2
AC079416.2	P4HTM	EDC4	LCA5L	SEPTIN7	RPS26P39
AC079416.3	PACSIN3	EDF1	LCN12	SEPTIN7P3	RPS2P46
AC079449.1	PAK4	EEF1DP7	LHFPL5	SFT2D1	RUFY2
AC079807.1	PBOV1	EFEMP2	LINC00052	SH2B3	RWDD1
AC079822.1	PCDH19	EFS	LINC00467	SH3BGRL	SASS6
AC079866.1	PCP2	EGFL7	LINC00536	SIGLEC10	SCARA3
AC079949.2	PDGFB	EIF3K	LINC00886	SKP2	SCYL2
AC080038.2	PEX11B	ELMO3	LINC00993	SLAMF7	SCYL2P1
AC080038.3	PEX14	ELN	LINC01002	SLC15A4	SEC61G
AC083805.2	PEX19	ELOA-AS1	LINC01016	SLC35F2	SELENOF
AC083843.1	PEX6	EMILIN1	LINC01060	SLC39A10	SEM1
AC083855.1	PFKL	EMP3	LINC01117	SLC41A2	SEPTIN7P8
AC083862.1	PGAP2	ENOX1-AS1	LINC01123	SLFN12L	SERPINB9
AC083964.2	PHF1	ENPP7P12	LINC01322	SMAD4	SET
AC083973.1	PHLDB1	ERI3	LINC01426	SMCHD1	SF3B6
AC084083.1	PI4KAP2	ERVH48-1	LINC01427	SMURF2	SGO1
AC084125.3	PIGO	ERVW-1	LINC01488	SNORA75	SGO2
AC084337.1	PIGV	FAM174A	LINC01608	SNORD13E	SIGLEC6
AC084357.2	PIGZ	FAM180B	LINC01614	SNORD39	SKA1
AC084368.1	PIP4P1	FAM186B	LINC01644	SNRPGP5	SKA2
AC084754.1	PIP5K1C	FAM207A	LINC01977	SNX14	SKIL
AC084855.2	PISD	FAM240C	LINC02062	SNX20	SLC19A1
AC084871.1	PLA2G12A	FAM43A	LINC02568	SOS1	SLC25A51P4
AC087071.2	PLCXD1	FAM43B	LINC02649	SOS1-IT1	SLC35G2
AC087239.1	PLXNB1	FAM53B	LINC02694	SP100	SLC39A8
AC087276.1	PLXNB2	FAM86MP	LLPHP3	SP4	SLK
AC087286.4	PNMA1	FAR1-IT1	LMLN	SPART	SLX4IP
AC087289.1	PNPO	FBF1	LRRC37A11P	SPRED1	SMARCA5
AC087392.1	POLH-AS1	FBLN1	LRRC37BP1	SRGAP2C	SMC2
AC087441.1	POLM	FBXL15	LRTM2	ST3GAL6	SMC4
AC087482.1	POLR2E	FBXO41	LSM5	ST8SIA4	SMG7
AC087501.2	POLR2G	FBXW4	LTB4R	STAMBPL1	SNAPC3
AC087533.1	POLR2I	FBXW5	LYAR	STARD4	SNORA70
AC087749.1	POLR3H	FCSK	MAD2L1	STAT1	SNORA70E
AC087762.2	POMT1	FEZF2	MANEA-DT	STX6	SNRPCP2
AC087893.2	PPIAP52	FHL3	MAP1LC3B2	STYX	SNRPE
AC089985.1	PPP2R1A	FIS1	MAP4K3	SWT1	SPDL1
AC089999.2	PPP2R3B	FIZ1	MAST4-IT1	TAF13	SSB
AC090114.3	PPP4C	FKBP8	MCEMP1	TAF1D	STAR
AC090136.3	PPT2	FLNC	MCM10	TAF3	STC1
AC090192.1	PPT2-EGFL8	FLOT2	MCM8	TAF4B	STIL
AC090241.1	PRAF2	FP236383.4	MDM2	TANGO2	STRBP
AC090531.1	PRDX5	FP236383.5	MED12L	TARS3	SUMO2
AC090617.1	PRICKLE1	FP325332.1	MED19	TAX1BP1	SUV39H2
AC090739.1	PRKRA	FP671120.6	Metazoa_SRP	TBK1	TBC1D31
AC090772.1	PROCA1	FP671120.7	MFFP2	TBPL1	TBCA
AC090772.2	PRR13	FSTL3	MGRN1	TDRKH-AS1	TCERG1
AC090772.3	PRR34-AS1	FTH1P10	MIR1244-3	TENT4B	TDG
AC090826.1	PRRG2	FTH1P11	MIR193BHG	TENT5C	TERF1P5
AC090952.2	PRRT3	FTH1P2	MIR4451	TERF1	TFPI2
AC090971.7	PSMG3-AS1	GAA	MNS1	TERF1P4	TGFBI
AC091078.1	PTMS	GABRG1	MORN2	TET2	TJP1
AC091132.3	PTPA	GALK1	MPV17L	TEX10	TMEM131
AC091152.1	PUF60	GAPDHP42	MRPL13	TFAM	TMPO
AC091167.6	PYCR3	GAS2L1	MRPL51	TFEC	TNFRSF13C
AC091180.4	PYGB	GBGT1	MRPL58	THAP12	TNFSF14
AC091196.1	RAB11FIP3	GDAP1L1	MRPS30-DT	THAP5	TOM1L1
AC091390.1	RAB25	GJA9	MRTFB	THAP9-AS1	TOMM34
AC091544.3	RAB40C	GLIS2-AS1	MSMB	THUMPD1	TOP1
AC091544.4	RABL2A	GNB3	MT-ATP6	TIMM44	TOP2A
AC091804.1	RAD23A	GNG7	MT-ATP8	TLR6	TRIM14
AC092042.2	RAMP3	GNL1	MT-CO1	TMED5	TRIM24
AC092068.1	RBM14	GNRHR2P1	MT-CO2	TMEM123	TRIM45
AC092068.3	RBM14-RBM4	GOLGA6L3	MT-CO3	TMEM184C	TTK
AC092123.1	RCE1	GOLGA6L4	MT-CYB	TMEM220	TUBAP2
AC092139.2	RECQL4	GOLGA7B	MT-ND1	TMEM33	U2SURP
AC092153.1	REEP4	GOLGA8R	MT-ND2	TMEM69	UBE2C
AC092171.5	RETREG2	GPAA1	MT-ND3	TMTC3	UBE2D1
AC092295.2	RGL2	GPATCH3	MT-ND4	TNFAIP2	UBE2T
AC092338.1	RGR	GPR137	MT-ND4L	TNFAIP8	UFM1
AC092384.1	RHBDF1	GPR79	MT-ND5	TNFSF13B	UIMC1
AC092384.2	RHOBTB2	GPRC5C	MT-ND6	TOMM22	USP1
AC092384.3	RHOG	GPS2	MT-TE	TOPORS	USP37
AC092535.1	RHPN1	GPSM1	MT-TP	TOX4P1	UTP15
AC092535.3	RN7SL182P	GPX1	MTATP6P1	TPT1	UTP23
AC092535.5	RN7SL382P	GPX4	MTATP6P19	TPT1P4	VCAN-AS1
AC092567.2	RN7SL604P	GRINA	MTATP6P2	TPTE2	VDAC1P3
AC092574.2	RN7SL622P	GRK2	MTATP6P25	TRA2A	VEZF1P1
AC092580.1	RN7SL653P	GSDMD	MTATP8P1	TRAF3IP3	VN1R83P
AC092653.1	RN7SL704P	GSG1L	MTCO1P11	TRAV4	WAC
AC092681.2	RN7SL778P	GSN-AS1	MTCO1P12	TRIM33	WBP11
AC092756.1	RN7SL811P	GUK1	MTCO1P22	TRIM69	WBP11P1
AC092809.2	RNF123	GUSBP2	MTCO1P31	TRMO	WDR75
AC092865.1	RNF167	H1-10	MTCO1P40	TRMT13	WDR76
AC092939.1	RNF185	H3Y1	MTCO1P53	TTI2	WHSC1L2P
AC093162.1	RNF187	HADHAP1	MTCO2P12	TUBE1	WNT5A
AC093323.3	RNF40	HCFC1-AS1	MTCO2P19	TWIST1	XPOTP1
AC093330.1	RNU4-2	HCFC1R1	MTCO2P22	UBA2	XRCC2
AC093330.3	RNU7-124P	HDAC7	MTCO2P30	UBE2CP2	Y_RNA
AC093367.1	RPL10	HDHD3	MTCO3P11	UBE2J1	YWHAZP5
AC093433.1	RPL18P10	HELZ2	MTCO3P12	UBE4A	Z83745.1
AC093458.2	RPL36	HHIPL1	MTCO3P9	UBLCP1	Z95114.4
AC093484.2	RPL36AP13	HIC1	MTCYBP18	UCHL5	ZBTB21
AC093567.1	RPL39P3	HILPDA	MTCYBP35	UPF2	ZBTB33
AC093583.1	RPS15	HMBOX1-IT1	MTND1P23	UPF3B	ZBTB41
AC093642.2	RPS15P4	HMGA1P2	MTND1P32	URI1	ZCCHC10
AC093675.2	RPS16P5	HMGA1P4	MTND1P36	USO1	ZNF107
AC093732.1	RPS20P4	HMGB1P11	MTND2P26	USP32P1	ZNF117
AC093840.1	RPS24P14	HMGB3P4	MTND2P28	USP32P3	ZNF138
AC093849.3	RPS24P16	HMGN1P36	MTND2P31	USP6	ZNF354A
AC096533.1	RPS6KA4	HOXB-AS2	MTND2P32	USP8P1	ZNF480
AC096564.1	RPS6KB2	HPS1	MTND4LP26	VPS26A	ZNF595
AC096732.1	RRBP1	HS1BP3	MTND4LP30	WARS1	ZNF681
AC096861.1	RRP7A	HSPB2	MTND4LP5	WBP4	ZNF695
AC096887.1	RRP7BP	HSPG2	MTND4P12	WDR36	ZNF718
AC096887.2	RSF1-IT1	HTR7	MTND4P24	WDR43	ZNF725P
AC096921.1	RTBDN	HTRA1	MTND4P35	WNT2B	ZNF849P
AC096921.2	RUSC1	HTRA3	MTND5P10	YAE1	ZNF91
AC097103.1	S100A13	HYAL1	MTND5P21	YBX1	ZNF92
AC097359.2	SALRNA2	ICAM2	MTND6P18	YBX1P1	ZNF93
AC097369.2	SCARB1	IER2	MTND6P3	YBX1P6	ZWILCH
AC097493.1	SCRT1	IGFBP6	MTND6P4	YBX3	ZWINT
AC097641.2	SDF4	IGFN1	MTRNR2L1	YEATS2
AC097658.1	SEC24C	IGLV3-15	MTRNR2L6	YES1
AC097658.3	SEPHS1P4	IL17RC	MTRNR2L8	ZBTB11
AC098818.2	SERBP1P6	ILF2P1	MUC16	ZBTB44
AC098848.1	SERINC2	INAFM1	MUC5B	ZCCHC2
AC098869.2	SGSM2	INE1	MYB	ZFC3H1
AC099343.2	SH3BP5L	INHCAP	NAT1	ZFP36L2
AC099677.1	SH3GL1	IP6K1	NAT2	ZKSCAN3
AC099677.4	SH3GLB2	ITGB5	NCAPD2	ZNF184
AC099677.5	SHARPIN	ITGB5-AS1	NDUFA8	ZNF2
AC099795.1	SHISA4	ITM2C	NDUFB4	ZNF267
AC099804.1	SIGLEC15	JDP2	NEK10	ZNF277
AC099811.5	SIRT6	JMJD1C-AS1	NKAIN1	ZNF280C
AC100791.3	SKIV2L	JMJD4	NME5	ZNF311
AC100803.2	SLC14A2	JMJD7	NOL4	ZNF354B
AC100826.1	SLC16A3	JRK	NOL8P1	ZNF519
AC100839.1	SLC17A5	JTBP1	NOP10	ZNF567
AC103591.4	SLC25A17	KATNAL2	NOP56P1	ZNF644
AC103706.1	SLC25A4	KCNJ14	NOS1AP	ZNF680P1
AC103769.1	SLC26A11	KCTD17	NPIPP1	ZNF786
AC103853.1	SLC2A10	KDM5C-IT1	NPM1P32	ZNF800
AC103853.2	SLC35B2	KEAP1	NPY1R	ZSCAN16-AS1
AC103974.1	SLC35E2B	KHSRP	NRCAM
AC104058.1	SLC35G6	KIAA0895L	NRIP1
AC104109.4	SLC39A13	KIAA1755	NUSAP1
AC104117.5	SLC43A2	KIFC2	NXT1
AC104335.2	SLC44A2	KIRREL1-IT1	ODF2-AS1
AC104530.1	SLC48A1	KLHDC8B	OIP5
AC104564.1	SLC50A1	KLHL25	OLA1P1
AC104564.5	SLC9A3-AS1	KLHL26	OLMALINC
AC104619.3	SMDT1	KNOP1P2	OR2AG1
AC104653.1	SMIM22	KRBA2	OR5AU1
AC104667.1	SMIM5	KRT18P57	OSGIN2
AC104763.2	SMYD5	LAMTOR4	P2RY14
AC104785.1	SNAP47	LARGE-IT1	PAICS
AC104791.1	SNHG11	LBX2	PAQR9-AS1
AC104964.2	SNORA11F	LEFTY1	PARD6B
AC104964.4	SNORA23	LENG9	PARPBP
AC105001.1	SPACA9	LIMS2	PBK
AC105114.1	SPATA33	LIN7B	PCBP1
AC105137.1	SPDYC	LINC00102	PCDHB1
AC105137.2	SPINT1	LINC00484	PCDHB18P
AC105224.1	SPINT2	LINC00638	PCLAF
AC105345.1	SSC4D	LINC00674	PCLO
AC105429.1	STAG3L5P	LINC00685	PCNA
AC105429.2	STARD3	LINC00921	PDE4B-AS1
AC105450.1	STK36	LINC01089	PDE6B
AC105942.1	STRCP1	LINC01118	PDHX
AC106037.2	STX10	LINC01770	PDZK1
AC106760.2	STX5	LINC01786	PGR
AC106782.5	SUGT1P4-STRA6LP	LINC01798	PGR-AS1
AC106795.2	SULT1A1	LINC01816	PHLDA2
AC106795.5	SYCE1L	LINC02666	PI15
AC106827.1	SYNE4	LINC02878	PIGW
AC106873.1	SZRD1	LLGL2	PIMREG
AC106881.1	TAB1	LMF2	PKIB
AC106886.5	TADA2B	LRFN4	PKMYT1
AC107050.1	TADA3	LRP1	PKP4P1
AC107214.1	TAFA5	LRRC14	PLEK2
AC107294.3	TATDN2	LSM10	PLEKHA3P1
AC107398.1	TAZ	LSM7	PLEKHH1
AC107464.1	TBC1D10B	LTBP4	PLK1
AC107884.2	TBCB	LURAP1	PLP2
AC107896.1	TBRG4	LY6E	PLPPR3
AC107959.1	TCEA2	LYL1	PMCHL2
AC107959.2	TCTA	LZTR1	PNPLA3
AC107982.2	TGFB1I1	MAB21L2	POLA1
AC107993.1	THAP7	MAFK	POLE2
AC108142.1	THBS3	MAP2K2	POTEC
AC108159.1	THEM6	MAP2K7	POTEG
AC108673.3	THRA	MAP3K10	POTEH
AC108693.1	TIMP4	MAP3K3	PPDPF
AC108865.2	TJP3	MARCHF9	PPFIA4
AC110285.2	TLE2	MATK	PPM1E
AC110603.1	TLE5	MBD3	PPP1R11P2
AC110769.2	TMCO1-AS1	MBL1P	PPP1R1C
AC110792.3	TMED9	MBLAC1	PPP4R4
AC110801.1	TMEM104	MC1R	PPP6C
AC111182.2	TMEM115	MCRIP1	PRC1
AC112173.1	TMEM185A	MED22	PRC1-AS1
AC112504.1	TMEM198B	MEG9	PRG4
AC113410.4	TMEM220-AS1	MEGF8	PRIM2
AC114341.2	TMEM221	Metazoa_SRP	PRPH
AC114401.1	TMEM63A	MFGE8	PRR11
AC114737.2	TMEM86B	MFSD3	PRR14
AC114878.1	TMEM8B	MFSD5	PRR36
AC115102.1	TMEM9	MIIP	PSMG1
AC115485.1	TNRC18P2	MIR1296	PSRC1
AC116345.1	TPCN2	MIR30E	PTGES3P3
AC116347.1	TPRG1L	MIR3679	PTMAP4
AC116348.1	TPRN	MIR4296	PTP4A1P2
AC116366.1	TRAF4	MIR4644	PTPRT-AS1
AC116407.3	TRAPPC6A	MIR497HG	PTTG1
AC116424.1	TRIM8	MIR5699	PVRIG
AC116447.1	TRIP6	MIR570	PYURF
AC116552.1	TRMU	MIR663AHG	RAB39B
AC116913.1	TRPM4	MIR708	RAB3B
AC118755.1	TSPAN10	MIR762HG	RAD17P1
AC118757.1	TTC25	MIR938	RAD21
AC119674.2	TUBGCP6	MIRLET7BHG	RAD51AP1
AC120036.4	TUT1	MMP14	RAD54L
AC120338.1	U2	MMP17	RALGPS2
AC121251.1	UBB	MMP2	RAMP1
AC122713.2	UBE2J2	MMRN2	RBL1
AC123567.2	UBL5P2	MOB2	RBM24
AC124283.4	UBL7	MOGS	RDH10
AC124852.1	UBQLN3	MPG	RERG
AC124947.1	UBXN6	MRPL12	RET
AC125437.2	UCK1	MRPL2	RETREG1
AC125611.1	ULK1	MRPL20-AS1	REXO5
AC125613.1	UNC13D	MRPL28	RFX6
AC125618.1	UNC45A	MRPL55	RGPD2
AC126177.3	URM1	MRPS21	RGS1
AC126389.1	UROD	MT-TF	RGS22
AC126474.1	USB1	MT-TM	RGS4
AC126544.2	USP20	MT-TV	RGS5
AC127002.1	USP28	MT-TY	RGS5-AS1
AC127024.6	USP46-DT	MTCO3P13	RIBC2
AC127496.1	USP5	MVK	RIMS4
AC128688.1	VEGFB	MXD4	RIPPLY3
AC129507.1	WASH7P	MXRA8	RMI2
AC130371.1	WDTC1	MYDGF	RN7SKP158
AC130456.2	WWOX-AS1	MYL6	RN7SL154P
AC130456.3	YIPF3	MYO15B	RN7SL376P
AC130709.1	Z92544.1	MZT2B	RN7SL419P
AC131953.1	Z97353.2	NAA10	RN7SL55P
AC132068.1	ZBTB20-AS4	NAA38	RNFT2
AC132872.2	ZBTB4	NAGLU	RNLS
AC133550.3	ZC3H3	NAGPA	RNU2-13P
AC133552.5	ZDHHC18	NAPRT	RNU2-28P
AC134043.3	ZFPL1	NATD1	RNU4-31P
AC134312.5	ZFYVE21	NBL1	RNU4-85P
AC134349.1	ZHX1-C8orf76	NBPF17P	RNU6-1024P
AC134775.1	ZNF282	NCLN	RNU6-1170P
AC135050.7	ZNF316	NDUFB7	RNU6-1190P
AC135178.6	ZNF579	NDUFS7	RNU6-218P
AC135586.1	ZNF584	NDUFV1	RNU6-342P
AC136469.1	ZNF599	NELFB	RNU6-925P
AC137894.3	ZNF619	NENF	RNU6-945P
AC137932.1	ZNF665	NFKBIL1	RNU6-946P
AC138028.4	ZNF687	NIBAN2	RNU6V
AC138123.1	ZNF852	NOL12	RNY1P15
AC138123.2	ZSCAN20	NOL3	RPA3
AC138207.5	ZSCAN25	NPDC1	RPAP2P1
AC138331.1		NPEPL1	RPL10AP2
AC138474.1		NPIPB10P	RPL12P25
AC138627.1		NR1H2	RPL17P50
AC138969.2		NR2F6	RPL22P23
AC139768.1		NUDC	RPL23AP2
AC139769.2		NUDT14	RPL4P5
AC141930.2		NUDT16L1	RPL5P7
AC144831.1		NUDT18	RPL7P26
AC145098.2		NUTM2G	RPRD2
AC145285.5		OAF	RPS15AP17
AC145285.6		ODF3	RPS20P15
AC145423.3		OGFOD3	RPS26P55
AC145676.1		OGFR	RPS26P6
AC147067.1		OLFML3	RPS2P7
AC147067.2		OR51D1	RPS3AP28
AC215522.2		OR51E1	RRM2
AC231533.1		OR6L2P	RWDD4P2
AC233702.1		OR7E38P	SAMD15
AC239809.1		ORAI3	SAP30
AC243829.1		ORMDL3	SCGB3A2
AC243830.2		OST4	SCRG1
AC244153.1		OXLD1	SCUBE1
AC244669.1		P2RY11	SCUBE1-AS1
AC245884.8		P3H3	SCUBE1-AS2
AC245884.9		PAM16	SEPTIN3
AC246817.2		PAQR7	SEPTIN7P6
AC253536.6		PARD6A	SERPINA3
AC253572.1		PARP10	SERPINA6
AC254562.1		PARTICL	SERPINC1
AC254562.3		PAX7	SETP7
AC254633.1		PAXX	SFR1
ACAD11		PBX1-AS1	SGK3
ACAP1		PC	SH3D21
ACE		PCBP4	SHTN1
ACHE		PCDHGB8P	SIAH2
ACP4		PCDHGC3	SIAH2-AS1
ACSM5		PDCD6	SIMC1
ACTBP2		PDLIM2	SKA3
ACTG1P10		PDLIM7	SLBP
ACTN1-AS1		PEF1-AS1	SLC10A5
ACTN3		PELI3	SLC16A6
ACY1		PEMT	SLC25A32
AD001527.1		PEX16	SLC25A3P2
ADAM11		PFN1P8	SLC39A6
ADAM33		PGAP3	SLC4A10
ADAMTS1		PGLS	SLC4A1APP1
ADAMTS10		PGLYRP1	SLC6A4
ADAMTS13		PHETA1	SLC7A13
ADAMTS16		PHKG1	SLC9A3R1
ADAMTS7P4		PHLDA3	SLCO1A2
ADAMTS9-AS1		PHLDB3	SLITRK6
ADAMTSL1		PIDD1	SMC3P1
ADAMTSL2		PIMREGP3	SMPDL3B
ADAMTSL4-AS2		PIMREGP4	SNAP25-AS1
ADAP1		PIN1	SNF8P1
ADCK5		PKD1	SNHG31
ADCY5		PKD1P5	SNORA63
ADCY7		PKD1P6	SNORD63
ADCYAP1R1		PKDCC	SNRPC
ADD3-AS1		PKP3	SNRPG
ADGRA2		PLA2G4B	SNRPGP18
ADGRB1		PLAAT4	SNX10
ADGRB3		PLAC9	SNX24
ADGRD1		PLCD1	SNX5
ADGRD1-AS1		PLD3	SNX5P1
ADGRE5		PLEC	SOX5
ADGRF5-AS1		PLEKHG4	SPA17
ADH1A		PLEKHJ1	SPA17P1
ADH1C		PLET1	SPAG16
ADORA2A		PLIN3	SPAG5
ADORA2A-AS1		PLPPR2	SPATA17
ADRA1A		PLTP	SPATA46
AF001548.3		PMEPA1	SPC24
AF111169.3		PMM1	SPC25
AF131215.1		PMVK	SPIN4
AF131215.5		PNMA6A	SPINK13
AF131216.1		PNMA8B	SPP1
AF181450.1		POLD4	SRP14P2
AF228727.1		POLG	SRPK1
AF230666.1		POLL	SRRM4
AF287957.1		POLR2C	SSX2IP
AGAP1-IT1		POLR2J3	STC2
AGPAT2		POLR2KP1	STIP1P3
AIDAP1		POR	STK26
AIRN		PPAN	STMN1
AKR1A1		PPIAP11	STRADB
AKT3-IT1		PPP1R12C	STX17-AS1
AL008582.1		PPP1R35	STXBP5L
AL008633.1		PPP2R5B	SUB1
AL008707.1		PRELID3BP8	SUB1P1
AL008723.2		PRICKLE4	SUCO
AL021393.1		PROM2	SUDS3P1
AL021578.1		PRR26	SUMO2P19
AL021707.6		PRR34	SUSD3
AL022069.1		PRR5	SUZ12P1
AL022326.2		PRX	SYCP2
AL022328.1		PSAP	SYCP3
AL022328.2		PSENEN	SYT7
AL022341.1		PSG5	SYTL5
AL022344.1		PSKH1	TAT
AL022393.1		PTGES2	TCEAL8
AL022722.1		PTMAP3	TCN1
AL023806.3		PTOV1	TCTEX1D2
AL024507.2		PWWP2B	TDGP1
AL031005.1		PYGO2	TFF1
AL031118.1		QRICH2	TGFB2
AL031587.5		R3HDM4	THAP10
AL031600.1		RAB11FIP1P1	THAP12P7
AL031668.2		RAB11FIP5	THSD4
AL031705.1		RAB1B	TIAM1
AL031710.1		RAB34	TICRR
AL031719.1		RAB3IL1	TIMELESS
AL031733.2		RAB5C	TIMM23
AL031775.2		RABAC1	TLCD4
AL031985.4		RAP1GAP	TMEM145
AL034351.1		RAPGEF3	TMEM184A
AL034550.1		RARG	TMEM190
AL035411.3		RARRES2	TMEM213
AL035427.1		RASIP1	TMEM221
AL035588.1		RASSF7	TMEM26
AL035661.2		RBM42	TMEM97
AL035693.1		RBPMSLP	TMPO-AS1
AL049552.2		RENBP	TMPOP2
AL049569.1		RFNG	TMPRSS4
AL049648.1		RHOC	TNS4
AL049757.1		RHOD	TOX3
AL049830.1		RHOT2	TP63
AL049874.1		RILP	TP73
AL049874.3		RIMS3	TPRG1
AL050320.1		RITA1	TPX2
AL050350.1		RN7SKP1	TRIM36-IT1
AL078581.4		RN7SKP102	TRIM72
AL078587.2		RN7SKP112	TRIP13
AL078590.2		RN7SKP113	TROAP
AL078644.1		RN7SKP119	TSC22D2
AL080276.2		RN7SKP124	TSPAN17
AL096855.2		RN7SKP130	TSTD1
AL096869.2		RN7SKP133	TUBB2B
AL109614.1		RN7SKP134	TUBBP2
AL109767.1		RN7SKP146	TUBG1
AL109806.1		RN7SKP150	TXLNG
AL109811.1		RN7SKP154	TXN
AL109917.1		RN7SKP170	UBAP2L
AL109920.1		RN7SKP180	UBXN10-AS1
AL109924.1		RN7SKP184	UHRF1
AL117327.1		RN7SKP185	VRK2
AL117334.1		RN7SKP186	WDHD1
AL117340.1		RN7SKP191	WDR62
AL117341.1		RN7SKP193	YBX2
AL118505.1		RN7SKP20	YRDC
AL121601.2		RN7SKP203	YWHAZP2
AL121750.1		RN7SKP217	Z94721.2
AL121759.1		RN7SKP224	Z97634.1
AL121768.1		RN7SKP227	Z98885.2
AL121776.1		RN7SKP228	ZBBX
AL121820.2		RN7SKP230	ZBTB49
AL121820.3		RN7SKP237	ZCCHC7
AL121829.2		RN7SKP239	ZCRB1
AL121832.3		RN7SKP243	ZGRF1
AL121845.4		RN7SKP245	ZNF100
AL121952.1		RN7SKP246	ZNF213
AL121989.1		RN7SKP255	ZNF260
AL122020.2		RN7SKP26	ZNF28
AL122035.1		RN7SKP268	ZNF367
AL132655.1		RN7SKP271	ZNF384
AL132838.2		RN7SKP281	ZNF492
AL132989.1		RN7SKP286	ZNF518A
AL132996.1		RN7SKP290	ZNF527
AL133230.1		RN7SKP291	ZNF726
AL133238.1		RN7SKP297	ZNF730
AL133370.2		RN7SKP36	ZNF804A
AL133406.2		RN7SKP45	ZNF829
AL133444.1		RN7SKP47	ZNF887P
AL133467.1		RN7SKP55	ZNF90
AL133480.1		RN7SKP6
AL133481.1		RN7SKP62
AL133553.1		RN7SKP69
AL135838.1		RN7SKP71
AL136115.2		RN7SKP74
AL136116.3		RN7SKP78
AL136129.1		RN7SKP79
AL136304.1		RN7SKP8
AL136309.2		RN7SKP80
AL136320.1		RN7SKP86
AL136531.1		RN7SKP87
AL136979.1		RN7SKP9
AL136985.2		RN7SKP90
AL137077.1		RN7SKP91
AL137127.1		RN7SKP93
AL138479.2		RN7SKP94
AL138688.2		RN7SL113P
AL138689.1		RN7SL116P
AL138752.2		RN7SL118P
AL138781.1		RN7SL128P
AL138787.2		RN7SL151P
AL138793.1		RN7SL15P
AL138808.1		RN7SL173P
AL138847.1		RN7SL200P
AL139099.2		RN7SL220P
AL139241.1		RN7SL242P
AL139246.2		RN7SL260P
AL139246.5		RN7SL336P
AL139260.1		RN7SL364P
AL139349.1		RN7SL378P
AL139385.1		RN7SL37P
AL139423.1		RN7SL38P
AL139423.2		RN7SL396P
AL157385.1		RN7SL398P
AL157413.1		RN7SL444P
AL157712.1		RN7SL473P
AL157756.1		RN7SL4P
AL157827.1		RN7SL559P
AL157829.1		RN7SL564P
AL157832.2		RN7SL587P
AL157834.2		RN7SL5P
AL157884.3		RN7SL608P
AL157931.2		RN7SL648P
AL158055.1		RN7SL665P
AL158068.2		RN7SL732P
AL158071.1		RN7SL744P
AL158136.1		RN7SL748P
AL158151.4		RN7SL753P
AL158207.1		RN7SL760P
AL158207.2		RN7SL767P
AL158211.5		RN7SL784P
AL158212.3		RN7SL798P
AL158801.3		RN7SL801P
AL158828.1		RNF112
AL158832.1		RNF113B
AL158850.1		RNF144A
AL160274.1		RNF216-IT1
AL160314.2		RNF5P1
AL160396.2		RNH1
AL161725.1		RNPEPL1
AL161742.1		RNU1-11P
AL161773.1		RNU1-67P
AL161798.1		RNU1-83P
AL161910.1		RNU4-80P
AL161935.1		RNU4-8P
AL162274.3		RNU4ATAC
AL162311.3		RNU4ATAC13P
AL162431.1		RNU6-1
AL162431.2		RNVU1-18
AL162431.3		RNVU1-2
AL162724.2		RNVU1-28
AL162741.1		RNVU1-29
AL163192.1		RNVU1-31
AL353648.1		RNY3
AL353801.3		RNY3P1
AL354751.3		ROGDI
AL354766.2		RPL10P16
AL354950.3		RPL10P3
AL354984.2		RPL17P25
AL355001.1		RPL21P37
AL355032.1		RPL22P1
AL355073.1		RPL31P58
AL355297.1		RPL3P1
AL355303.1		RPL3P6
AL355333.1		RPL5P1
AL355355.2		RPL7L1P3
AL355377.2		RPL9P7
AL355388.1		RPS10P3
AL355499.1		RPS12
AL355835.1		RPS15AP24
AL355864.1		RPS20P14
AL355864.2		RPS27AP9
AL355916.2		RPS27P1
AL356108.1		RPS28
AL356275.1		RRAGB
AL356417.2		RTEL1
AL356740.3		RXRB
AL356756.1		RYKP1
AL356785.1		SAC3D1
AL356801.1		SAMD11
AL356805.1		SAMD11P1
AL356966.1		SBNO1-AS1
AL357033.4		SCAND1
AL357078.2		SCAP
AL357134.1		SCARNA11
AL357140.3		SCARNA20
AL357140.4		SCARNA21
AL357874.2		SCARNA21B
AL357936.1		SCARNA5
AL358113.1		SCARNA7
AL358216.1		SCARNA8
AL359091.3		SCARNA9
AL359091.4		SCRN2
AL359095.1		SDC1
AL359233.1		SDHAF1
AL359546.1		SELENOH
AL359555.2		SELENOM
AL359644.1		SELENOO
AL359715.2		SELENOW
AL359715.4		SEMA6C
AL359762.1		SEPTIN14
AL359915.1		SERF2
AL359921.1		SERTAD1
AL359921.2		SFRP2
AL359962.3		SH2B1
AL360270.3		SHISA5
AL365205.1		SIGIRR
AL365209.1		SIRT7
AL365330.1		SIVA1
AL390236.1		SIX5
AL390242.1		SKOR1
AL390728.3		SLC12A4
AL390863.1		SLC16A5
AL390961.2		SLC1A7
AL391097.2		SLC22A18AS
AL391422.4		SLC24A5
AL391840.1		SLC25A1
AL391840.3		SLC25A10
AL441992.2		SLC25A11
AL442663.4		SLC25A22
AL445193.1		SLC25A42
AL445309.1		SLC29A1
AL445363.3		SLC2A4RG
AL445437.1		SLC37A2
AL445465.1		SLC37A4
AL445489.1		SLC38A10
AL449423.1		SLC39A3
AL450003.1		SLC41A3
AL450226.1		SLC6A18
AL450998.1		SLURP1
AL451007.1		SMIM29
AL451054.4		SMO
AL451069.2		SMOX
AL499604.1		SNHG25
AL512306.3		SNHG32
AL512593.1		SNN
AL512598.1		SNORA11
AL513185.2		SNORA12
AL513366.1		SNORA49
AL513412.1		SNORA63C
AL513475.1		SNORA63D
AL583824.1		SNORA73B
AL583832.1		SNORA74A
AL589993.1		SNORA74B
AL590084.3		SNORA7B
AL590133.1		SNORD116
AL590138.1		SNORD13D
AL590438.1		SNORD17
AL590560.2		SNORD42
AL590617.2		SNORD94
AL590666.4		SNRNP70
AL590763.1		SNTA1
AL591623.1		SNX17
AL591866.1		SNX29P2
AL591926.2		SNX8
AL592158.1		SORCS2
AL592301.1		SPAG7
AL592429.2		SPATA21
AL596442.2		SPDYE19P
AL627308.3		SPDYE21
AL627309.7		SPHK2
AL627389.1		SPIN2B
AL645568.3		SPNS2
AL645608.7		SPON2
AL645768.1		SPPL2B
AL645929.1		SPRN
AL645939.3		SPRYD3
AL645949.2		SQSTM1
AL670729.3		SRGAP3-AS2
AL683807.2		SRGAP3-AS3
AL683842.1		SRSF3P2
AL691482.3		SSBP4
AL731553.1		ST13P10
AL731567.1		ST13P6
AL732509.1		ST3GAL4
AL807752.5		STAG3L1
AL831737.1		STAG3L2
AL844908.2		STAG3L5P-PVRIG2P-PILRB
AL845321.1		STPG3
AL845331.2		SYNGR1
ALDH7A1P1		SYTL1
ALG13-AS1		TAF9P3
ALG1L2		TAGLN2P1
ALPL		TAMALIN
ALS2CL		TARBP2
AMACR		TBC1D13
AMH		TBC1D22A-AS1
ANGPT4		TBX2-AS1
ANGPTL8		TCAF1P1
ANKK1		TCAF2P1
ANKRD19P		TEDC1
ANKRD61		TELO2
ANKRD65		TEX22
ANO7		TEX52
ANO9		TIMM13
ANP32D		TINAGL1
ANXA2P1		TMEM109
ANXA2R		TMEM119
AOC1		TMEM125
AP000224.1		TMEM141
AP000253.1		TMEM160
AP000355.1		TMEM205
AP000356.2		TMEM240
AP000462.3		TMEM250
AP000487.2		TMEM258
AP000590.1		TMEM266
AP000593.3		TMEM37
AP000662.1		TMEM53
AP000679.1		TMEM79
AP000692.1		TMEM98
AP000695.1		TMPRSS5
AP000722.1		TMPRSS9
AP000751.1		TNFRSF14
AP000779.1		TNRC18P3
AP000787.3		TOM1L2
AP000897.2		TRABD
AP000915.2		TRAF2
AP000919.2		TRAPPC2L
AP000962.1		TRIP10
AP000962.3		TRMT61A
AP000997.4		TSPAN16
AP001020.3		TSPAN4
AP001021.3		TSPAN9
AP001037.1		TSPO
AP001094.3		TSR3
AP001107.6		TTC7A
AP001172.1		TUBG1P
AP001172.2		TUFM
AP001180.4		UBTD1
AP001189.1		UBXN1
AP001189.3		UCKL1-AS1
AP001267.3		UPK3B
AP001350.2		USP11
AP001372.1		VAT1
AP001619.1		VDAC1P4
AP001767.1		VPS18
AP001775.1		VPS28
AP001830.1		VPS9D1
AP001970.1		VWA1
AP001981.2		VWCE
AP002414.2		VWF
AP002439.1		WASF3-AS1
AP002490.1		WASH2P
AP002754.1		WASH3P
AP002762.3		WASHC1
AP002990.1		WDR18
AP003071.4		WDR83
AP003072.2		WNT9A
AP003072.3		XRCC3
AP003072.5		Y_RNA
AP003108.5		YIPF2
AP003168.1		YPEL3
AP003170.3		Z69706.1
AP003307.1		Z98742.2
AP003721.1		ZBTB22
AP003733.3		ZBTB42
AP003969.2		ZBTB47
AP004608.1		ZBTB48
AP005060.1		ZCCHC24
AP005717.1		ZDHHC8
AP006333.2		ZDHHC8P1
AP006621.5		ZFHX4-AS1
APBA2		ZFYVE1
APC2		ZFYVE27
APLNR		ZG16B
APOBR		ZGLP1
APOE		ZNF324
ARF1P2		ZNF324B
ARHGAP44		ZNF358
ARHGAP8		ZNF428
ARHGEF15		ZNF446
ARHGEF19		ZNF469
ARHGEF25		ZNF500
ARHGEF3-AS1		ZNF524
ARHGEF4		ZNF580
ARRDC2		ZNF581
ARSL		ZNF862
ART5		ZNF971P
ARVCF		ZNRF3-IT1
ASB9P1
ASH1L-AS1
ASIC4
ASMTL
ASNS
ASNSD1
ASPDH
ASPG
ASPRV1
ATF7-NPFF
ATG101
ATG12P2
ATOH8
ATP11A-AS1
ATP1A3
ATP1B2
ATP1B4
ATP2A1
ATP5F1AP3
ATP5MC2P3
ATP5MC2P4
ATP6V0CP1
ATP6V0D2
ATP6V0E2-AS1
ATP8A2P2
ATP8B2
ATXN1-AS1
AVPI1
AXIN2
B3GNT9
B9D2
BACH1-IT3
BAHCC1
BAK1
BCAS1
BCL2L12
BCL6B
BEAN1
BEGAIN
BEND3P3
BEND5
BET1-AS1
BHMT
BIN3
BIRC7
BLOC1S1
BMF
BMPER
BNC2-AS1
BNIP3P16
BNIP3P17
BOC
BOK
BORCS6
BRD7P4
BRICD5
BRWD1-AS2
BTBD11
BTF3P12
BTN1A1
BTNL9
BX322635.1
BX539320.1
BX842242.1
C11orf94
C11orf96
C11orf98P1
C12orf57
C15orf62
C16orf86
C16orf95
C17orf107
C18orf12
C18orf15
C19orf18
C19orf25
C19orf67
C19orf81
C1orf105
C1orf127
C1orf50
C1QA
C1QTNF3-AMACR
C1QTNF6
C1QTNF7
C1S
C2
C20orf144
C20orf204
C21orf62-AS1
C22orf15
C2orf27B
C3orf36
C3orf80
C4BPA
C4BPAP1
C4orf48
C6orf47
C6orf99
C8orf31
C8orf58
C9orf163
CA7
CACNA1C-AS2
CACNA1C-AS3
CACNA1C-AS4
CACNA1G
CACNG1
CACTIN-AS1
CACYBPP3
CAMTA1-DT
CAND2
CAPG
CARD10
CARD11-AS1
CARD9
CARNS1
CARS1-AS1
CBLN4
CBR3
CBY3
CCAT2
CCBE1
CCDC102A
CCDC116
CCDC126
CCDC136
CCDC154
CCDC192
CCDC200
CCDC22
CCDC61
CCDC88B
CCER2
CCL14
CCM2L
CCN3
CCN4
CCN5
CCNI2
CCNQ
CCR12P
CCS
CCT7P1
CD14
CD163L1
CD244
CD300C
CD44-AS1
CD5
CD52
CD7
CD79A
CD79B
CD82
CD8B
CDC14B
CDC34
CDC37
CDC42-AS1
CDC42BPG
CDC42EP1
CDC42EP3P1
CDC42P5
CDH17
CDK5
CDPF1
CDRT15P1
CEBPA
CEBPA-DT
CECR3
CELA2B
CELF2-AS2
CELF6
CELP
CEND1
CENPT
CEP19
CEP250-AS1
CEP295NL
CEROX1
CERS4
CES4A
CH25H
CHAC1
CHAC2
CHADL
CHCHD10
CHCHD6
CHGA
CHIT1
CHMP4BP1
CHORDC1P1
CHRNE
CHST4
CHTF18
CIAO2B
CICP16
CILP
CILP2
CIRBP-AS1
CKLF
CLCN4
CLDN14
CLDN2
CLEC18B
CLEC4O
CLMAT3
CLTB
CLU
CMTM8
CNGA3
CNIH3
CNIH3-AS2
COL11A2
COL14A1
COL5A1-AS1
COL5A3
COL9A1
COL9A2
COMP
COPS7A
COPZ2
CORO1A
CORO7
COX4I2
COX6B1P3
COX7BP2
CPA6
CPXM2
CPZ
CR381670.1
CR545473.1
CRACR2B
CRB3
CREB3L2-AS1
CRHBP
CRHR2
CRIP3
CRYBB1
CRYBG2
CRYGN
CRYGS
CRYZL2P-SEC16B
CSF1R
CSNK1A1P1
CSPG4P10
CSPG4P11
CTDP1
CTH
CTRB1
CTU1
CTXND1
CUBN
CUEDC2
CXCR3
CYB5R2
CYCSP2
CYCSP38
CYCSP52
CYP11A1
CYP1B1-AS1
CYP27C1
CYP3A7
CYP4F12
CYSRT1
CYTH4
CYYR1-AS1
DACT3-AS1
DBH
DBH-AS1
DDIT4
DDIT4L
DDTP1
DDX49
DEF8
DENND6A-AS1
DERL3
DGAT2
DGCR6L
DGKI
DKFZP434A062
DKK2
DLEC1
DLGAP2
DNAJC19P6
DNAJC27-AS1
DNASE1L2
DND1P1
DNLZ
DNM1P47
DNM1P51
DOK4
DPEP2
DPH6-DT
DPP6
DPYD-AS1
DSC1
DTX2P1
DUOXA1
DUS3L
DUSP22
DUSP5P1
DUXAP7
DZIP1L
EBF4
ECE1-AS1
ECEL1
ECSCR
EEF1A1P10
EEF1A1P30
EEF1AKMT4
EEF1DP1
EEF1DP5
EFNA4
EFNB1
EFNB3
EGFEM1P
EGFL8
EGFR-AS1
EGLN3P1
EHD4-AS1
EHMT2-AS1
EIF1AXP1
EIF4EBP3
EIF5AP3
EIF5AP4
ELF3
ELMO1-AS1
ELN-AS1
ELOA2
ELP6
EMID1
EML4-AS1
ENGASE
ENPP6
ENPP7
ENPP7P1
ENPP7P10
ENPP7P11
ENPP7P4
ENPP7P5
ENPP7P6
ENPP7P7
EOLA1
EPHB3
EPHB6
EPHX2
EPN3
EPOP
EPS15-AS1
EPS8L1
EPS8L3
ERC2-IT1
ERP29
ERVFRD-1
ETF1P1
ETS1-AS1
ETV3L
EVA1A
EVC2
EXOSC5
F2RL3
FAAHP1
FABP7P1
FAHD2B
FAHD2CP
FAIM2
FAM110D
FAM133EP
FAM13C
FAM149A
FAM155A
FAM155A-IT1
FAM171A1
FAM171A2
FAM174B
FAM219B
FAM225B
FAM228A
FAM66A
FAM78B-AS1
FAM89B
FARSA-AS1
FBL
FBLN2
FBXL14
FBXL16
FBXO10
FBXO2
FCF1P1
FCF1P7
FER1L5
FES
FGF10-AS1
FGF14-IT1
FGF16
FGF22
FGFBP3
FGFR4
FHOD3
FIGNL2
FITM1
FKBP2
FLG
FLG-AS1
FLJ20021
FLRT1
FLRT2
FLT4
FMNL1
FMR1-IT1
FNDC4
FNDC5
FOLR1
FOLR2
FOXO4
FOXP4-AS1
FOXS1
FP565260.1
FP565260.3
FRMD1
FSCN1
FTH1P23
FTH1P24
FTH1P25
FTH1P3
FTH1P4
FTLP2
FUOM
FXYD2
FXYD6
FZD2
FZD8
GABARAP
GABARAPL1
GABARAPL3
GABRA2
GABRD
GALNT15
GALNT17
GALNT8
GAPDHP39
GAPDHP46
GAPDHP51
GAPDHP59
GAPDHP72
GAPDHP76
GAPDHS
GAREM2
GAS1RR
GAS6-DT
GAS7
GAS8-AS1
GATA2
GAU1
GCAT
GDPD5
GEM
GEMIN7
GFRA2
GGACT
GGN
GGTA1P
GGTLC2
GHRL
GIMAP3P
GIMAP6
GJB3
GJC2
GK-AS1
GLI1
GLI2
GLP1R
GLUD2
GLYCTK
GMFG
GNB1L
GNG5
GOLGA2P10
GOLGA2P8
GOLGA6L17P
GOLGA6L5P
GOLGA6L7
GOLT1A
GPAT2
GPAT2P2
GPAT3
GPER1
GPIHBP1
GPR141
GPR153
GPR162
GPR176
GPR27
GPR78
GPRASP1
GPSM3
GPT
GPX1P1
GRID2IP
GRIK1-AS1
GRIN3B
GRIP2
GRK6
GRK6P1
GRM6
GRTP1-AS1
GSC
GSDMB
GSTM5
GSTP1
GTF2IRD2P1
GTSE1-DT
GUCY2D
GZMA
GZMH
H1-9P
H2AZ2P1
H3P37
HAND2
HAND2-AS1
HAR1A
HCG15
HCN1
HCRTR1
HCST
HDAC10
HEBP1
HERC2P11
HES4
HEY1
HGFAC
HID1-AS1
HIPK4
HLA-G
HLA-H
HLA-K
HLA-W
HLCS-IT1
HLF
HMCN1
HMCN2
HMGB1P10
HMGB1P23
HMGB1P41
HMGCL
HMGN1P12
HMGN1P8
HMGN2P30
HMGN2P35
HMOX1
HNRNPA3P5
HNRNPCP7
HNRNPLP2
HOMER3-AS1
HOXA-AS2
HOXA10-AS
HOXA11
HOXA11-AS
HOXA4
HOXA6
HOXA9
HOXB-AS3
HOXD3
HOXD4
HPR
HPSE
HR
HRAT92
HRCT1
HRH1
HRNR
HSD11B1L
HSD17B1
HSD17B14
HSD17B8
HSD3B1
HSPA12B
HSPA1B
HSPB7
HSPD1P11
HTR2A
HTR5BP
HTR6
HVCN1
IBA57-DT
IDI1
IFI27L2
IFI30
IFITM4P
IFNK
IGBP1-AS1
IGBP1-AS2
IGBP1P1
IGF1
IGFALS
IGHJ1
IGHJ2
IGHJ3
IGHJ3P
IGHV3OR16-13
IGHV4-39
IGHV4-55
IGHV4-59
IGKV1D-27
IGKV2D-28
IGKV3-15
IGLON5
IGLV1-40
IGLV1-50
IGLV3-1
IGLV3-10
IGLV3-25
IGLV7-46
IGSF11
IGSF21
IGSF21-AS1
IGSF22
IGSF23
IKBKG
IL10RB-DT
IL1RL2
IL21R-AS1
IL34
IL5
ILK
IMMP1LP3
IMP3
IMPDH1P8
IMPG2
INKA1
INO80-AS1
INO80B
INPP5J
INSL3
INSRR
IPO9-AS1
IPPK
IQCJ
IRF7
ISOC2
ITGA10
ITGB2-AS1
ITGBL1
ITIH2
ITIH3
ITIH5
ITPA
ITPKB-IT1
ITPRIP-AS1
JAKMIP3
JMJD7-PLA2G4B
JOSD2
JPH4
JUNB
KANK3
KBTBD4
KCNA1
KCNA5
KCNB2
KCNIP1-AS1
KCNIP2-AS1
KCNJ12
KCNJ5
KCNK5
KCNMA1
KCNMA1-AS1
KCNMA1-AS3
KCNN4
KCNQ1
KCNS1
KCTD11
KHDC1
KIAA0513
KIAA1614-AS1
KIAA1671-AS1
KIF12
KIF13B
KIF19
KIF21B
KIF26A
KIRREL3
KLF15
KLF4
KLHL33
KLK14
KLRG1
KMT2E-AS1
KMT5C
KRBA1
KRT1
KRT18P60
KRT18P61
KRT18P7
KRT223P
KRT86
KRT8P15
KRT8P29
KRT8P44
KY
LAGE3
LAGE3P1
LAMTOR5P1
LAPTM5
LDB3
LDC1P
LDHD
LDLRAD2
LENEP
LGALS12
LHX6
LILRA2
LILRA4
LIMD2
LIME1
LINC00106
LINC00315
LINC00384
LINC00475
LINC00519
LINC00528
LINC00535
LINC00574
LINC00622
LINC00671
LINC00678
LINC00710
LINC00840
LINC00896
LINC00922
LINC01023
LINC01107
LINC01121
LINC01126
LINC01144
LINC01145
LINC01150
LINC01191
LINC01238
LINC01273
LINC01276
LINC01340
LINC01356
LINC01374
LINC01436
LINC01450
LINC01451
LINC01474
LINC01531
LINC01561
LINC01587
LINC01600
LINC01605
LINC01615
LINC01619
LINC01694
LINC01712
LINC01715
LINC01752
LINC01767
LINC01808
LINC01915
LINC01918
LINC01931
LINC01936
LINC01940
LINC02054
LINC02069
LINC02126
LINC02145
LINC02196
LINC02204
LINC02210
LINC02256
LINC02427
LINC02519
LINC02541
LINC02560
LINC02606
LINC02636
LINC02691
LINC02693
LINC02731
LINC02762
LINC02777
LINC02809
LINC02863
LINC02872
LINC02880
[truncated: 1,034 more rows]
