# Supplementary material for: Biomarkers of response to neoadjuvant palbociclib plus anastrozole in endocrine-resistant estrogen receptor-positive/HER2-negative breast cancer: a phase 2 trial
Source: Nat Commun. 2026 Jan 27;17:949. doi: 10.1038/s41467-026-68570-6 (PMC12848104; doi:10.1038/s41467-026-68570-6)
Supplement: Supplementary file 11 — Supplementary Data 7 [file 41467_2026_68570_MOESM11_ESM.xlsx]

## Sheet: Supplementary Data 7
Supplementary Data 7
Gene Symbol	Gene Name	Biological function	Directionality	NeoPalAna ET-R AUC	NeoPalAna Initial AUC
ANLN	Anillin actin binding protein	Cell cycle/division/motility	Positive	0.813187	0.919231
ARPC5L	Actin related protein 2/3 complex subunit 5 like	Cell cycle/division/motility	Positive	0.835165	0.484615
AURKA	Aurora kinase A	Cell cycle/division/motility	Positive	0.747253	0.796154
CCNB1	Cyclin B1	Cell cycle/division/motility	Positive	0.78022	0.853846
CCNE1	Cyclin E1	Cell cycle/division/motility	Positive	0.912088	0.846154
CDC25A	Cell division cycle 25A	Cell cycle/division/motility	Positive	0.857143	0.869231
CDCA8	Cell division cycle associated 8	Cell cycle/division/motility	Positive	0.923077	0.984615
CDK6	Cyclin dependent kinase 6	Cell cycle/division/motility	Positive	0.846154	0.653846
DEPDC1	DEP domain containing 1	Cell cycle/division/motility	Positive	0.835165	0.930769
MCM5	Minichromosome maintenance complex component 5	Cell cycle/division/motility	Positive	0.835165	0.930769
SKA1	Spindle and kinetochore associated complex subunit 1	Cell cycle/division/motility	Positive	0.901099	0.969231
SMC4	Structural maintenance of chromosomes 4	Cell cycle/division/motility	Positive	0.923077	0.876923
STMN1	Stathmin 1	Cell cycle/division/motility	Positive	0.78022	0.734615
STRADB	STE20 related adaptor beta	Cell cycle/division/motility	Negative	0.912088	0.846154
TES	Testin LIM domain protein	Cell cycle/division/motility	Positive	0.89011	0.823077
BRCA2	BRCA2 DNA repair associated	DNA repair	Positive	0.934066	0.780769
FANCA	FA complementation group A	DNA repair	Positive	0.846154	1
HLA-E	Major histocompatibility complex, class I, E	Immune modulator	Positive	0.769231	0.873077
IDO1	Indoleamine 2,3-dioxygenase 1	Immune modulator	Positive	0.923077	0.746154
PDK1	Pyruvate dehydrogenase kinase 1	Metabolism	Positive	0.879121	0.834615
SLC7A5	Solute carrier family 7 member 5	Metabolism	Positive	0.813187	0.823077
SRM	Spermidine synthase	Metabolism	Positive	0.923077	0.838462
BIRC5	Baculoviral IAP repeat containing 5	Proliferation/anti-apoptosis	Positive	0.835165	0.892308
MKI67	Marker of proliferation Ki-67	Proliferation/anti-apoptosis	Positive	0.835165	N/A
ERBB2	Erb-B2 receptor tyrosine kinase 2	Signaling	Negative	0.868132	0.588462
ESR1	Estrogen receptor 1	Signaling	Negative	0.824176	0.553846
MAGED2	MAGE family member D2	Signaling	Negative	0.835165	0.969231
MTOR	Mechanistic target of rapamycin kinase	Signaling	Positive	0.802198	0.734615
RET	RET proto-oncogene	Signaling	Negative	0.912088	0.5
SCUBE2	Signal peptide, CUB domain and EGF like domain containing 2	Signaling	Negative	0.912088	0.838462
BCL11A	B-cell CLL/lymphoma 11A	Transcriptional regulator	Positive	0.879121	0.688462
EZH2	Enhancer of zeste 2 polycomb repressive complex 2 subunit	Transcriptional regulator	Positive	0.934066	0.807692
TCEAL4	Transcription elongation factor A like 4	Transcriptional regulator	Negative	0.901099	0.923077
