# Supplementary material for: Biomarkers of response to neoadjuvant palbociclib plus anastrozole in endocrine-resistant estrogen receptor-positive/HER2-negative breast cancer: a phase 2 trial
Source: Nat Commun. 2026 Jan 27;17:949. doi: 10.1038/s41467-026-68570-6 (PMC12848104; doi:10.1038/s41467-026-68570-6)
Supplement: Supplementary file 13 — Source Data [file 41467_2026_68570_MOESM13_ESM.zip › Source data.xlsx]

## Sheet: Fig 2
Fig. 2e
Baseline GSEA
Pathway	NES	p-value
Interferon gamma response	2.7	0
E2F targets	2.69	0
Allograft rejection	2.66	0
MYC targets V1	2.54	0
G2M checkpoint	2.52	0
mTORC1 signaling	2.27	0
TNF signaling via NFKB	2.24	0
Inflammatory response	2.2	0
IL6-JAK-STAT signaling	2.1	0
Interferon alpha response	2.07	0
Estrogen response early	-2.41	0
Estrogen response late	-1.8	0

## Sheet: Fig 3
Fig. 3e				Fig. 3g											Fig. 3h				Fig. 3i
C1D15 GSEA				Proteomic data											C1D15 proteomic				RNA and Protein NES correlation
Pathway	NES	p-value		Response	CDK2	CDK4	EIF4A1	RPS6	RPS6KB1	IRAK1	ADAR	STAT1	STAT3		Pathway	NES	p-value		Pathway	RNA NES	Protein NES
E2F targets	3.57	0		Sensitive	90156.1	53084.5	107696	2758780	100760	113283	1216130	5205490	589689		E2F targets	2.67	0		DNA repair	2.09	2
G2M checkpoint	3.37	0		Sensitive	44923.8	60879.8	83263.5	3917780	78109.2	129252	686841	5411550	336436		MYC targets V1	2.59	0		E2F targets	3.57	2.67
MYC targets V1	2.96	0		Sensitive	53329.6	75637	45750.6	3148540	59885.3	123027	1323100	4268440	474320		G2M checkpoint	2.33	0		G2M checkpoint	3.37	2.33
MYC targets V2	2.43	0		Sensitive	230205			1926060	32838.5	100919	1303890	19198400	669089		MYC targets V2	2.27	0		Glycolysis	1.6	1.35
MTORC1 signaling	2.42	0		Sensitive	41960.9		120300	3042400	20866.2	146524	503753	507171	176337		Unfolded protein response	2.06	0		mTORC1 signaling	2.42	1.68
Mitotic spindle	2.31	0		Sensitive	121003	43179.4	89405.3	4150010	127983	62504.2	855587	3274930	927718		DNA repair	2	0		MYC targets V1	2.96	2.59
DNA repair	2.09	0		Sensitive	148078	53356.6	136944	3314990	93702.8	99444.8	1082950	4900370	999323		MTORC1 signaling	1.68	0.002		MYC targets V2	2.43	2.27
Interferon alpha response	2.03	0		Sensitive	133104			3154560	70498	121778	1311580	4260440	464226		EMT	-2.45	0		Unfolded protein response	1.8	2.06
Interferon gamma response	1.99	0		Sensitive		27320.5	34486.7	6356690	79552.4		455556	553483	67966.8		Coagulation	-2.2	0		EMT	-1.76	-2.45
EMT	-1.76	0		Sensitive	21692.8	48414.6	142745	10434300	111265		630555	2947040	457956		Fatty acid metabolism	-2.01	0		Estrogen response early	-1.46	-1.62
Myogenesis	-1.61	0		Sensitive	19201.8	38328.5	60761	4494440	63040.3	102420	368595	963560	227541		Myogenesis	-1.81	0		Myogenesis	-1.61	-1.81
TGFB signaling	-1.53	0		Sensitive	108910	65465.1	86371.2	4719070	79616.5	119890	977493	2581520	702706		Apoptosis	-1.63	0.005
Estrogen response early	-1.46	0.008		Resistant	187524	59752.5	194288	3303520	148858	138151	1068470	4961640	1100130		Estrogen response early	-1.62	0.002
				Resistant	298989	79214.8	94248.6	7930150	125223	159710	1077380	4584960	564562
				Resistant	110915	79931.2	738817	6040180	235614	231585	1204850	6136560	992166
				Resistant	396794	117583		6215190	102958	337900	2165980	14636800	915135
				Resistant	290233	42168.6	90402.7	13844600	213589	132954	1524170	3173230	1103960

## Sheet: Fig 4
Fig 4c												Fig. 4d
	All				Paired							C1D15 vs Baseline GSEA	Sensitive	Sensitive	Resistant	Resistant
CCNB2	S BL	S C1D15	R BL	R C1D15	S BL	S C1D15	R BL	R C1D15				Pathway	NES	p-value	NES	p-value
	326.527	140.314	645.507	833.012	40.0955	39.9469	828.916	818.639				Myogenesis	1.9	0	1.73	0
	317.305	82.6367	691.227	111.462	253.048	134.887	386.295	304.78				EMT	1.75	0	0.91	0.698
	96.3717	43.1702	641.438	48.559	319.746	74.3283	48.559	691.227				p53 pathway	1.74	0	1.53	0
	48.7948	67.6531	184.069	184.858	44.5844	34.2661	833.012	645.507				Bile acid metabolism	1.51	0.007	1.33	0.054
	494.05	71.9059	304.78	386.295	214.617	63.7764						Apical junction	1.49	0.001	1.3	0.039
	659.865	39.1399	818.639	828.916	43.4782	104.393						E2F targets	-3.38	0	-2.38	0
	363.917	88.2654	90.8496	125.591	659.865	71.6578						G2M checkpoint	-3.28	0	-2.74	0
	43.4782	71.6578		265.045	494.05	88.2654						MYC targets V1	-2.83	0	-2.3	0
	214.617	187.495		111.377	48.7948	39.1399						Mitotic spindle	-2.47	0	-2.24	0
	44.5844	81.5731			96.3715	71.9059						mTORC1 signaling	-2.12	0	-1.91	0
	319.746	136.605			317.305	67.6531
	253.048	119.572			326.527	43.1702
	40.0955	104.393
		63.7763
		34.2661
		74.3283
		134.887
		39.9469
		86.9611
	All				Paired
AURKB	S BL	S C1D15	R BL	R C1D15	S BL	S C1D15	R BL	R C1D15
	81.0442	18.7132	321.867	34.4738	81.0442	0	270.618	426.273
	161.113	0	270.618	57.6532	161.113	7.80336	48.0657	318.668
	151.612	7.80336	48.0657	161.328	151.612	0.743283	7.43255	8.09316
	27.8652	0.743284	211.112	426.273	27.8652	1.90367	296.709	922.326
	147.966	1.90367	164.271	318.668	147.966	8.09581
	2.12089	8.09858	7.43255	178.797	2.12089	27.3029
	6.61667	27.3029	296.709	8.09316	26.3488	8.59894
	26.3488	12.327		41.5099	397.579	49.8133
	397.579	5.89663		922.326	5.57655	2.00717
	5.57655	14.3508			79.7257	0.998693
	79.7257	9.76538			177.853	2.08163
	177.853	8.59894			70.1706	3.92456
	70.1706	49.8131
		2.00717
		0.998693
		2.08163
		3.92456
		14.3237
		11.3004
	All				Paired
E2F1	S BL	S C1D15	R BL	R C1D15	S BL	S C1D15	R BL	R C1D15
	Group A (BL)	Group B (C1D15)	Group C (BL)	Group D (C1D15)	50.3327	105.693	229.912	600.185
	50.3327	3.30233	162.231	3.53577	563.442	22.2953	233.774	142.427
	563.442	105.693	229.912	109.701	121.484	35.6776	131.928	115.732
	121.484	22.2953	233.774	102.107	66.8766	2.85551	97.5843	93.736
	66.8766	35.6776	225.942	600.185	343.92	31.382
	343.92	2.85551	145.693	142.427	206.787	20.8787
	206.787	31.382	131.928	2140.27	101.958	64.9697
	109.648	20.8787	97.5843	115.732	391.732	36.7044
	101.958	9.86163		51.503	142.202	48.1722
	391.732	19.6554		93.736	27.1593	3.99477
	142.202	11.3296			111.158	8.32653
	27.1593	56.6392			53.3297	15.6982
	111.158	64.9697
	53.3297	36.7044
		48.1722
		3.99477
		8.32653
		15.6982
		24.2401
		127.13
	All				Paired
E2F2	S BL	S C1D15	R BL	R C1D15	S BL	S C1D15	R BL	R C1D15
	194.506	45.1317	198.571	56.5723	194.506	9.15449	454.548	1330.8
	34.5893	9.15449	454.548	201.786	34.5893	28.9839	201.002	421.134
	120.512	28.9839	201.002	82.7064	120.512	19.3254	39.0209	423.272
	208.061	19.3254	75.8956	1330.8	208.061	2.85551	226.158	204.274
	50.655	2.85551	119.292	421.134	50.655	22.2711
	679.745	22.2711	39.0209	228.042	679.745	17.6666
	130.443	17.6665	226.158	423.272	147.782	44.9056
	147.782	36.9811		64.571	507.205	27.9653
	507.205	21.621		204.274	46.0065	30.1076
	46.0065	21.1486			252.319	23.9686
	252.319	41.9911			83.8736	6.2449
	83.8736	44.9056			116.015	31.3965
	116.015	27.9653
		30.1076
		23.9686
		6.2449
		31.3965
		5.50911
		42.3766

## Sheet: Fig 5
Fig. 5a					Fig. 5B					Fig.5F			Fig. 5h																																			Fig. 5j
Parental	Palbociclib dose				Parental	Abemaciclib dose				Hallmark			Parental	Ruxolitinib						Parental	Fedratinib						Parental	Momelotinib						Parental	Pacritinib						Parental	Itacitinib						Relative cell viability
Replicate	0	0.3125	5		Replicate	0	0.3125	5		Pathway	-Log10 FDR q-value		Replicate	0	0.63	1.25	2.5	5		Replicate	0	0.63	1.25	2.5	5		Replicate	0	0.63	1.25	2.5	5		Replicate	0	0.63	1.25	2.5	5		Replicate	0	0.63	1.25	2.5	5
1	0.980945	0.647827	0.322823		1	0.978016	0.460613	0.298393		Interferon gamma response	15.5		1	1.05971	0.949607	0.970138	0.827502	0.174377		1	1.05971	0.87154	0.503045	0.020652	0.002691		1	1.11164	1.09322	0.962095	0.644424	0.102261		1	1.05973	0.82207	0.311332	0.014274	0.001238		1	1.1115	0.898361	0.8789	0.84042	0.856171
2	0.984032	0.656052	0.353524		2	0.987333	0.510781	0.333677		interferon alpha response	15		2	0.882293	0.765133	0.914676	0.770694	0.154803		2	0.88229	0.872225	0.503486	0.021976	0.003151		2	0.953864	0.876044	0.776876	0.499806	0.086426		2	0.902582	0.707575	0.22808	0.014849	0.000954		2	0.876731	0.929964	0.883467	0.866524	0.86844		Palbociclib dose	0
3	1.01938	0.600464	0.356509		3	1.01451	0.509023	0.287514		KRAS signaling up	8.2		3	0.986321	0.7643	0.972364	0.765159	0.155866		3	0.986321	0.955004	0.516945	0.021718	0.004645		3	0.918551	0.885683	0.767346	0.485263	0.113048		3	0.907826	0.742025	0.241922	0.012331	0.001121		3	0.974324	0.905626	0.927777	0.921481	0.933975			0.5
4	1.04852	0.6691	0.360218		4	1.02967	0.470578	0.28816		TNF signaling via NFkB	8.2		4	1.11499	0.768344	0.941885	0.800493	0.174641		4	1.11499	0.917282	0.467209	0.020847	0.00477		4	1.12055	0.747809	0.783779	0.319962	0.056542		4	1.04534	0.749296	0.22507	0.013751	0.000935		4	1.027	0.935729	0.951261	0.935554	0.898746			1
5	1.02259	0.65446	0.299047		5	0.986172	0.491645	0.305239		EMT	6.5		5	1.04854	0.890487	0.974422	0.744604	0.153255		5	1.04854	0.88188	0.465793	0.027968	0.003696		5	0.960631	0.992819	0.81171	0.595127	0.090384		5	1.00462	0.75692	0.160715	0.011966	0.000806		5	1.00327	0.955883	0.894617	1.01761	0.964928			2
6	0.944529	0.648505	0.318314		6	1.0043	0.510481	0.307569					6	0.908146	1.12839	0.934259	0.769916	0.156128		6	0.908146	0.908542	0.515186	0.033678	0.003395		6	0.934764	0.864987	0.909627	0.503946	0.082266		6	1.0799	0.803415	0.190823	0.014096	0.000954		6	1.00718	1.04685	1.0557	0.961624	1.02256			4
																																																	8
Palbo-R	Palbociclib dose				Abema-R	Abemaciclib dose							Palbo-R	Ruxolitinib						Palbo-R	Fedratinib						Palbo-R	Momelotinib						Palbo-R	Pacritinib						Palbo-R	Itacitinib
Replicate	0	0.3125	5		Replicate	0	0.3125	5					Replicate	0	0.63	1.25	2.5	5		Replicate	0	0.63	1.25	2.5	5		Replicate	0	0.63	1.25	2.5	5		Replicate	0	0.63	1.25	2.5	5		Replicate	0	0.63	1.25	2.5	5
1	0.968014	0.930897	0.680942		1	0.985879	0.876697	0.614652					1	1.2031	0.827524	0.778034	0.528002	0.069338		1	1.2031	0.822206	0.484751	0.03525	0.006974		1	1.10508	0.804431	0.718235	0.568443	0.128057		1	0.933057	0.690698	0.247883	0.034331	0.00211		1	0.959326	0.839858	0.827928	0.995108	0.823489
2	1.02368	0.925591	0.706179		2	0.998879	0.930511	0.676894					2	0.894718	0.941495	1.05072	0.790818	0.067421		2	0.894718	0.844737	0.547977	0.031548	0.006987		2	0.851953	0.980268	0.927652	0.796434	0.194687		2	1.02458	0.553214	0.275986	0.031898	0.001663		2	0.813495	0.955254	0.953032	1.03322	0.868704		Abemaciclib dose	0
3	0.958	0.900779	0.696387		3	0.982	0.895379	0.670701					3	0.913378	1.18569	1.04543	0.742073	0.070251		3	1.00356	1.00754	0.510037	0.030156	0.010484		3	0.844202	0.998557	0.937857	0.642593	0.163857		3	1.02916	0.725924	0.359458	0.035981	0.002387		3	0.994841	1.11614	1.14437	1.07539	1.02387			0.5
4	1.00429	0.920344	0.700557		4	0.867219	0.787438	0.632529					4	0.954726	0.889306	0.825928	0.42663	0.052175		4	0.91337	0.844175	0.414569	0.033564	0.007486		4	1.14208	0.958524	0.870981	0.708898	0.181247		4	1.02996	0.639904	0.307868	0.035918	0.002494		4	1.07656	1.12501	1.15351	1.12719	1.29208			1
5	1.07072	0.895191	0.729884		5	1.01124	0.932223	0.658832												5	0.954726	0.908558	0.402534	0.017702	0.007226		5	1.11291	0.911781	0.699865	0.74628	0.182935		5	0.98226	0.701674	0.288814	0.03993	0.001989		5	1.04927	1.32562	1.26262	1.04645	1.14905			2
6	0.97529	0.853146	0.725061		6	1.15479	0.887951	0.65036					Abema-R	Ruxolitinib						6	1.03052	0.789867	0.369487	0.021255	0.006208		6	0.943776	0.868738	0.849991	0.568811	0.156928		6	1.001	0.686536	0.270109	0.037623	0.00262		6	1.1065	1.03605	1.05796	1.2024	1.14491			4
													Replicate	0	0.63	1.25	2.5	5																															8
													1	0.843895	0.983557	0.970138	0.827502	0.174377		Abema-R	Fedratinib						Abema-R	Momelotinib						Abema-R	Pacritinib						Abema-R	Itacitinib
													2	0.836556	0.914974	0.91467	0.77069	0.154803		Replicate	0	0.63	1.25	2.5	5		Replicate	0	0.63	1.25	2.5	5		Replicate	0	0.63	1.25	2.5	5		Replicate	0	0.63	1.25	2.5	5
													3	1.06172	1.00083	0.972364	0.765159	0.155866		1	0.843895	0.899704	0.537481	0.167403	0.060954		1	0.982639	0.85322	0.887284	0.697657	0.286396		1	0.96749	0.561383	0.130508	0.002629	0.002629		1	0.929759	1.05605	0.947969	0.955983	0.917835
													4	1.04757	0.987841	0.941885	0.80049	0.174641		2	0.836556	1.03851	0.535851	0.213186	0.070785		2	0.958644	1.04228	0.942129	0.762892	0.293081		2	1.01309	0.553714	0.160117	0.018805	0.018805		2	0.894439	0.995504	0.962193	0.963849	0.849483
													5	1.00001	1.01351	0.974422	0.744604	0.153255		3	1.06172	1.05442	0.619776	0.196709	0.077919		3	0.988893	1.0582	0.953188	0.820602	0.336305		3	0.939098	0.620778	0.201624	0.012391	0.012391		3	0.875776	1.00261	0.946012	0.914737	0.995944
													6	1.18466	0.97588	0.934259	0.769916	0.156128		4	1.04757	1.10915	0.683858	0.195497	0.075889		4	1.01128	0.98693	0.95743	0.746134	0.300003		4	0.929212	0.603166	0.131334	0.01666	0.016664		4	1.00572	0.99739	1.02569	1.06636	1.01424
																				5	1.02561	1.00686	0.741047	0.212612	0.081396		5	1.08746	0.936776	0.9508	0.701015	0.301409		5	1.1198	0.575881	0.181281	0.016651	0.016651		5	1.14989	1.10154	1.03046	1.019	0.992833
																				6	1.18466	1.19035	0.700155	0.189244	0.081189		6	0.971084	1.04492	0.940976	0.786109	0.293642		6	1.03131	0.583483	0.181689	0.019188	0.019188		6	1.14442	0.970728	0.876312	0.92725	0.93055
[truncated: 20 more columns]

## Sheet: Fig 6
Fig. 6a																								Fig. 6b																				Fig. 6d
Sample	B cells naive	B cells memory	Plasma cells	T cells CD8	T cells CD4 naive	T cells CD4 memory resting	T cells CD4 memory activated	T cells follicular helper	T cells regulatory (Tregs)	T cells gamma delta	NK cells resting	NK cells activated	Monocytes	Macrophages M0	Macrophages M1	Macrophages M2	Dendritic cells resting	Dendritic cells activated	Mast cells resting	Mast cells activated	Eosinophils	Neutrophils			All				Paired						All				Paired					Signature score
1	0.0951041	0	0.0558713	0.00938616	0	0.0801571	0	0.130359	0.038638	0	0.0163466	0	0.00701071	0.0666909	0.098968	0.229203	0	0	0.129542	0	0	0.0427228		T cell - CD8	S BL	S C1D15	R BL	R C1D15	S BL	S C1D15	R BL	R C1D15		Macrophage -M1	S BL	S C1D15	R BL	R C1D15	S BL	S C1D15	R BL	R C1D15		Sensitive	Resistant
2	0.00612702	0	0.0795989	0.00318317	0	0.172544	0	0.0581098	0.0510733	0	0.0261728	0	0	0.28741	0.0249079	0.176199	0	0	0	0.0811682	0	0.0335057			0.151564	3.14947	2.27752	3.38783	1.6726	3.14947	6.61801	1.04471			1.59809	1.08602	3.37242	1.36551	0.376465	1.08602	15.6028	3.53496		10.2236	9.96993
3	0.167519	0	0.0565068	0.00951098	0.00772949	0.116147	0.0586852	0.0261942	0	0	0.0380801	0	0.00955348	0	0.0515726	0.239611	0.0186674	0.0417842	0.148218	0	0	0.0102212			0.047786	0	6.61801	0.774789	0.151564	0	0.997694	0.48955			0.373919	0.36298	15.6028	0.17386	1.59809	0.36298	0.399116	0.275134		10.2936	13.5047
4	0.0801586	0	0.364579	0.00612473	0.138179	0.0367331	0	0	0	0	0.000815525	0	0.0209591	0	0.0119454	0.116066	0.051859	0.0201471	0.152434	0	0	0			0.0819706	1.04353	0.997694	1.04471	0.047786	1.04353	0.128313	0.231768			0.44448	3.31337	0.399116	3.53496	0.373919	3.31337	1.62526	0.704914		10.0724	12.0597
5	0.0134761	0	0.121752	0.0125398	0	0.190783	0.0214691	0.043247	0.0823571	0	0	0.0231007	0.0215722	0.00715638	0.0582537	0.295139	0.0174425	0	0.067178	0.0120603	0	0.0124737			0.0367545	1.49536	1.38716	0.48955	0.0819706	1.49536	0.0544439	0.148943			0.0716844	1.37895	5.17411	0.275134	0.44448	1.37895	0.262174	0.313912		9.7344	10.7219
6	0	0	0.0643709	0.109625	0	0.181061	0	0.0468795	0	0	0.0291119	0.035184	0.0303022	0	0.00394244	0.324231	0	0.0662068	0.0860036	0	0	0.0230822			0.125467	0.343827	0.689966	3.91013	0.0367545	0.343827	3.17172	3.64344			0.582858	0.450463	0.469312	2.8811	0.0716844	0.450463	1.89867	3.94461		10.0741	9.96198
7	0.136229	0	0	0	0	0.198975	0.0183846	0.1157	0	0	0.0655581	0	0.0766225	0	0.0466188	0.201006	0.0826044	0	0.0275773	0	0.0208122	0.00991297			2.29267	5.1481	0.128313	0.231768	0.125467	5.1481					0.0824514	2.09577	1.62526	0.704914	0.582858	2.09577				12.7519	10.3621
8	0.0206507	0	0.0495799	0	0	0.471449	0.0115353	0.0295381	0	0	0.0649615	0	0.0183804	0.148162	0.0606903	0.104961	0	0	0.0200919	0	0	0			0	5.3447	3.17172	0.148943	2.29267	5.3447					0.421109	1.94047	1.89867	0.313912	0.0824514	1.94047				10.0799	9.51055
9	0.0373906	0	0.0325257	0.0858603	0	0.189649	0.0733159	0.0768832	0.0703652	0	0	0.0810609	0.00862629	0	0.0796808	0.19226	0	0.0390695	0.0230722	0	0	0.0102407			0	0.165091		3.64344	0.0671982	0.936678					0.296361	0.016919		3.94461	0.255502	0.48442				9.99456
10	0	0.00918175	0.0400267	0.121994	0	0.270312	0	0.0866729	0.0171637	0	0.065816	0.00526563	0.0451117	0	0.0614979	0.188552	0.0067528	0.00944938	0.0722044	0	0	0			1.30035	2.64187			1.114	2.43054					1.20676	0.840496			0.701892	1.0193				10.5746
11	0.0656822	0	0.0203069	0.0175774	0	0.289102	0.0277767	0.0452936	0.0718205	0	0.0305093	1.23e-05	0.0114783	0	0.101582	0.207691	0.0237046	0.000478131	0.0523617	0	0	0.0346239			0.760233	0.936678			0	6.02677					0.38324	0.48442			0.296361	0.937857				9.29225
12	0.089608	0	0.0377183	0.0529446	0	0.31925	0	0.0180253	0.0202831	0	0	0.031582	0.00941067	0	0.045238	0.19431	0	0.0381156	0.115863	0	0	0.0276511			0.148229	2.43054			1.30035	11.0801					0.856636	1.0193			1.20676	2.63382				10.7941
13	0.249182	0	0.0366048	0.183142	0	0.047378	0.0472586	0.0602084	0.0323122	0	0.0828034	0	0.0177005	0.00621965	0.0575438	0.153566	0	0.00170676	0.0243732	0	0	0			0.426971	6.02677			0.760233	0.368636					0.364822	0.937857			0.38324	0.823858				10.6901
14	0.00528863	0.00812637	0.0383678	0.136968	0	0.294156	0.0681759	0.0418586	0.0653464	0	0.0758523	0.0117898	0.041829	0.030898	0.0308285	0.057257	0.00191817	0	0.0844049	0	0	0.00693484			4.38997	11.0801			0.148229	4.89289					1.37934	2.63382			0.856636	0.920693				9.91289
15	0.091137	0	0.0463003	0.0126609	0	0.206481	0.0103937	0.0166628	0	0	0	0.0214794	0.00543917	0	0.0324089	0.282403	0.026746	0.0426424	0.20065	0	0	0.00459507				0.368636			0.426971	0.250718						0.823858			0.364822	0.330857
16	0.0166432	0.0498273	0.0191591	0.0556995	0.0198153	0.0699265	0.183192	0.0358554	0	0	0.00742069	0.00518798	0.00414938	0.0305078	0.108723	0.171488	0	0.0242711	0.198134	0	0	0				4.89289			4.38997	4.78605						0.920693			1.37934	2.17953
17	0.25207	0	0.0606262	0.0121525	0	0.237716	0	0.0400646	0.0475162	0	0	0.0479325	0.0140129	0.0105237	0.0462063	0.162424	0	0.000827743	0	0.053554	0	0.014373				0.250718										0.330857
18	0.187132	0	0.0845443	0.0634367	0	0.0980923	0	0.0794843	0.059363	0	0.00839722	0.00893161	0.0221319	0.0497095	0.0399694	0.224194	0	0.0132836	0	0.0420458	0	0.0192843				4.78605										2.17953
19	0.035444	0	0.0335083	0.044227	0	0.33171	0.0894327	0.0710511	0	0	0.003961	0.0284028	0.0142513	0	0.0353888	0.265219	0	0	0	0.0269101	0	0.020494				0.517816										0.450825
20	0.0135021	0	0.082981	0.0180009	0.112316	0	0.0429713	0.0346468	0.247517	0.0168717	0.047799	0	0	0.0819841	0.0751999	0.157584	0	0.00236983	0.0643859	0	0	0.00187046
21	0.0579417	0	0.0560955	0.098815	0	0.0809569	0.0553135	0.0363752	0.0590411	0	0.0321982	0	0.00588952	0.164038	0.0588329	0.224627	0.0110978	0	0.0413661	0	0	0.0174116			All				Paired						All				Paired
22	0.201892	0	0.163133	0.128973	0	0.0884491	0	0.0427457	0.0775793	0	0	0.0585909	0.0176638	0.0010386	0.0285287	0.153154	0	0.00332277	0.0223642	0	0	0.0125657		NK cell - activated	S BL	S C1D15	R BL	R C1D15	S BL	S C1D15	R BL	R C1D15		Macrophage -M2	S BL	S C1D15	R BL	R C1D15	S BL	S C1D15	R BL	R C1D15
23	0	0.0657779	0.0523178	0.140762	0	0.180681	0	0.0597375	0.120553	0	0	0.0646319	0.0160187	0	0.0485383	0.192352	0	0	0.057375	0	0	0.00125404			0	1.4461	0	0.783553	0.143973	1.4461	0	3.06087			3.70107	4.30377	5.73834	20.4809	0.6992	4.30377	32.1051	8.74175
24	0.0468324	0	0.0437861	0	0	0.248255	0	0	0.0229277	0	0	0.00648662	0.0989952	0	0.0318592	0.471446	0	0	0.0268555	0	0	0.0025564			0	0.0739037	0	0.78436	0	0.0739037	0.325637	0.082576			2.64512	5.3713	32.1051	1.00853	3.70107	5.3713	1.49257	1.22001
25	0.0825324	0	0.0693222	0.030073	0	0.120593	0	0	0.107565	0	0.0245134	0	0.0331383	0.119648	0.095486	0.282096	0	0	0.00967052	0.00476454	0	0.0205982			0	0	0.325637	3.06087	0	0	0	0.342241			2.06509	9.78874	1.49257	8.74175	2.64512	9.78874	0.654086	2.65138
26	0.127556	0	0.0856737	0.0818627	0	0.131201	0	0.0382716	0.0865802	0	0	0.0243571	0	0.0962213	0.0754899	0.172545	0	0	0.0795689	0	0	0.000672549			0	0.444924	0	0.082576	0	0.444924	0	0.249911			0.696512	3.15184	11.1262	1.22001	2.06509	3.15184	0.931118	2.66857
27	0.248462	0	0.254925	0.0190296	0	0.148503	0	0	0.0469422	0	0	0.0227338	0.00971661	0	0.0249315	0.0587543	0.0302006	0	0.135802	0	0	0			0.231135	0.410753	0	1.25551	0	0.410753	1.9373	2.24203			2.95301	1.06157	3.25209	4.73258	0.696512	1.06157	3.27052	1.79503
28	0.100725	0	0.0393859	0.082723	0	0.0994798	0	0.0271999	0.0839803	0	0	0.0640442	0.0124422	0	0.0336761	0.309496	0	0	0.128382	0	0	0.0184653			0.73583	3.98566	0	0.342241	0.231135	3.98566					6.7809	19.2609	0.654086	2.65138	2.95301	19.2609
29	0.0316859	0	0.0495958	0.10603	0	0.178189	0.00627858	0.0307958	0.076375	0	0	0.0266544	0.0601621	0.044029	0.0384958	0.246715	0	0	0.089893	0	0	0.0151004			0	1.34358	1.9373	0.249911	0.73583	1.34358					1.81569	12.4363	3.27052	2.66857	6.7809	12.4363
30	0.00251034	0	0.0922629	0.0204384	0	0.14752	0	0	0.0648103	0	0	0.0567114	0.00531815	0.0221147	0.00209457	0.306773	0	0	0.276173	0	0	0.00327354			0	0.458088		2.24203	0.265047	0.74771					0.512542	2.47797		1.79503	0.898139	2.92926
31	0.0193472	0	0.0153603	0.15699	0	0.167588	0	0.0109818	0.0976217	0	0	0.0766616	0.0207104	0.0483087	0.0499456	0.195384	0	0	0.141101	0	0	0			1.22766	1.29008			0.156846	2.21599					2.91175	3.28798			3.93701	6.66402
32	0.0146044	0	0.0262949	0.0762662	0	0.390248	0	0.00304043	0.0687847	0	0.00769952	0.0608801	0.0181418	0	0.0394425	0.238506	0	0	0.0538091	0	0	0.00228169			0.0328141	0.74771			0	3.98843					1.17501	2.92926			0.512542	7.88885
33	0.00437103	0.00775219	0.0718913	0.0889066	0	0.139838	0	0.079906	0.116601	0	0	0.0810588	0.0221096	0.0160736	0.0372849	0.243763	0.00768732	0	0.0770746	0	0	0.00568233			0.00010332	2.21599			1.22766	6.05017					1.75144	6.66402			2.91175	4.73415
34	0.0820967	0	0.0461515	0.117596	0	0.240367	0	0.0254309	0.138723	0	0	0.0778233	0.0145828	0.031425	0.0182997	0.153929	0	0	0.0535745	0	0	0			0.254692	3.98843			0.0328141	1.0483					1.56701	7.88885			1.17501	4.29145
35	0.117866	0	0.1116	0.137639	0	0.201849	0	0.045736	0.0878639	0	0	0.0751565	0.0267855	0.0239064	0.0327179	0.0588087	0	0	0.0708208	0	0	0.00925012			0	6.05017			0.00010332	1.86884					3.68103	4.73415			1.75144	7.86715
36	0	0.0353797	0.0566891	0.0242795	0	0.121426	0	0.0536282	0.130152	0	0	0.0690443	0.0198455	0	0.0542617	0.282648	0	0	0.151527	0	0	0.00111923				1.0483			0.254692	0						4.29145			1.56701	2.48539
37	0	0.0308053	0.232329	0.131977	0	0.0137455	0	0	0.172434	0	0	0.0504087	0.0755909	0	0.0248341	0.212202	0	0	0.0458181	0.00459096	0	0.00526406				1.86884			0	0.660342						7.86715			3.68103	7.18204
38	0.0021006	0.0179201	0.0631878	0.0241049	0	0.103391	0	0.0645245	0.0552279	0	0.00258724	0	0	0.308493	0.0318096	0.238954	0	0	0.0595448	0.00176106	0	0.0263933				0										2.48539
39	0.12007	0	0.137628	0.120159	0	0.214888	0	0.0306103	0.0546071	0	0.00328304	0.0165786	0.00585185	0	0.0547196	0.180313	0.0281658	0	0.0140541	0	0	0.0190722				0.660342										7.18204
40	0.0695809	0	0.161678	0.0264203	0	0.198956	0	0.00248816	0.0751432	0	0	0.0150653	0	0.0160518	0.0230022	0.38501	0	0	0.0210964	0	0	0.00550851				0.295268										7.54589
41	0.076265	0	0	0.136986	0	0.109837	0.0174732	0.160588	0.0114241	0	0.0171639	0.0447106	0.0615027	0	0.0547995	0.204933	0	0.0707848	0	0.0250886	0	0.00844395
42	0.0205452	0.00273007	0.0055636	0.1267	0	0.181331	0.150813	0.0676411	0.0151136	0	0.0202083	0.0773888	0.0132921	0	0.0758454	0.130646	0	0.0807428	0.0148257	0	0	0.0166135			All				Paired						All				Paired
43	0	0	0.11331	0.115387	0.124566	0	0	0	0.02352	0	0.0570955	0	0.0586427	0	0.170858	0.290723	0	0	0.0458975	0	0	0		Plasma cell	S BL	S C1D15	R BL	R C1D15	S BL	S C1D15	R BL	R C1D15		Monocyte	S BL	S C1D15	R BL	R C1D15	S BL	S C1D15	R BL	R C1D15
44	0.0423079	0	0.0414588	0.0734166	0	0.259653	0.0261024	0.00414472	0.0482824	0	0.0599244	0	0	0.00767143	0.0499377	0.346042	0	0	0.00608719	0.0191499	0.00110377	0.0147176			0.902186	1.17058	2.23654	2.95412	0.468533	1.17058	22.1232	2.40242			0.113206	0.358408	1.1575	0	0.5108	0.358408	0.826414	0
45	0.0874568	0	0.0123814	0.00960924	0	0.447081	0.0331243	0	0	0	0.0610792	0	0.0217778	0	0.121714	0.0489837	0	0.0711236	0.0733286	0	0.00186333	0.0104776			1.19495	0.498866	22.1232	0.828283	0.902186	0.498866	0	0.00809745			0	1.12788	0.826414	0	0.113206	1.12788	0.447937	0.294348
46	0.0717976	0	0.121293	0.036284	0	0.229616	0.0221824	0	0	0	0.0368739	0	0.00453091	0.126352	0.0855443	0.17602	0	0.00526948	0	0.0329804	0	0.0512553			0.487006	2.40548	0	2.40242	1.19495	2.40548	0.16533	0.579663			0.0823369	1.1499	0.447937	0	0	1.1499	0.290802	0.440833
47	0.0666328	0	0.128277	0.0181419	0	0.256765	0	0.116544	0.00226135	0	0.0403994	0	0.00830596	0	0.0676695	0.145513	0.0205302	0.0215836	0.0823449	0	0	0.0250309			2.18784	1.56498	9.80828	0.00809745	0.487006	1.56498	0.139276	0.07448			0.125776	0	0.635087	0.294348	0.0823369	0	0.109896	0.144593
48	0.0377307	0	0.0270757	0.0463048	0	0.191584	0.141324	0.0238699	0.00521336	0	0	0.0352179	0.0172519	0	0.0851277	0.296062	0	0.0254608	0.0456758	0	0.00155134	0.0205496			1.21819	4.60598	0.389628	0.802367	2.18784	4.60598	0.139276	0			0.215841	0.17556	0	0.503016	0.125776	0.17556	0.332747	0.051485
49	0.0411184	0	0.00468545	0.110724	0	0.169958	0.180278	0.0607799	0.00265149	0	0.0401292	0.076899	0.0224673	0	0.123679	0.100226	0	0.0409389	0	0.0148751	0	0.0105905			1.34624	2.4511	0.16533	0.579663	1.21819	2.4511					0.633735	0.774315	0.290802	0.440833	0.215841	0.774315
50	0.0371671	0	0.0291069	0.0177284	0	0.255296	0.0130219	0	0.0991866	0	0.00820154	0	0.0357853	0	0.0853711	0.303198	0.00156462	0	0	0.0851093	0.000959178	0.0283043			0	2.5	0.139276	0.208385	1.34624	2.5					0.692133	3.03261	0.332747	0.144593	0.633735	3.03261
51	0.0908714	0	0.187311	0.0370374	0	0.201777	0.0849996	0.00974865	0.0177883	0	0.0335298	0	0.00943559	0.00610358	0.0639738	0.194561	0.0195221	0.0075599	0.00742409	0.00888564	0	0.019471			0.242107	0.745256		0	0.335238	0.322946					0.0897548	0.0429575		0.051485	0.0774853	0.222812
52	0.0108883	0.0157957	0.189221	0.034804	0	0.142674	0.128864	0	0.0238697	0	0	0.0635008	0.0291603	0.0431264	0.00660418	0.178453	0	0.0159882	0.0841382	0	0	0.0329121			0.492598	0.258487			1.48466	1.96537					0.130644	0.348519			0.388652	0.604434
53	0.0447754	0.039373	0	0.14328	0	0.209032	0	0.0826933	0.0269265	0	0	0.0881688	0.00202467	0.00741157	0.155123	0.0705902	0	0.0955921	0.0350086	0	0	0			0.249436	0.322946			0.242107	2.36526					0.281125	0.222812			0.0897548	0.747365
54	0.059914	0	0.0267669	0.130441	0	0.175809	0	0.0531203	0.182463	0	0.016275	0.0418838	0.0167806	0	0.0961134	0.157879	0.000717451	0	0.0355873	0	0	0.00624893			0.171246	1.96537			0.492598	8.98389					0.0967954	0.604434			0.130644	2.15626
55	0.0772625	0	0.0481257	0.0551912	0	0.306468	0	0.024993	0.0824877	0	0	0.0127649	0	0	0.0222455	0.333654	0	0	0.0295083	0	0	0.00729896			0.304179	2.36526			0.249436	0.860713					0.0758922	0.747365			0.281125	0.301315
56	0.0973093	0	0.0544284	0.0236685	0	0.163196	0	0.115632	0.0496727	0	0	0.0693461	0	0.108255	0.0800869	0.19805	0	0	0.0251404	0	0	0.0152144			0.877428	8.98389			0.171246	8.61332					0.424287	2.15626			0.0967954	2.80244
57	0.116558	0	0.0420137	0.0167984	0	0.332946	0	0	0.138333	0	0.0249298	0.0248055	0.0319514	0	0.0510918	0.192171	0	0	0.0284011	0	0	0				0.860713			0.304179	0.657226						0.301315			0.0758922	0
58	0.104352	0	0.00183049	0.110666	0	0.101888	0.000353717	0.0455324	0.080823	0	0.0246344	0.0186669	0.0665395	0.0500753	0.0621961	0.275791	0	0	0.0433984	0	0	0.0132527				8.61332			0.877428	5.48186						2.80244			0.424287	0.233085
59	0.0430354	0.0266506	0.0713522	0.0667439	0	0.166623	0	0.0663309	0.137827	0	0	0.0675685	0	0.185073	0.0149772	0.0868792	0	0	0.0669388	0	0	0				0.657226										0
60	0	0.011184	0.0285563	0.0204106	0	0.178143	0	0.0142557	0.173023	0	0.0238317	0.0342469	0.0198144	0.0703756	0.0430174	0.365691	0	0	0.0147852	0	0	0.00266468				5.48186										0.233085
																										3.16876										0

## Sheet: Fig 7
Fig. 7b			Fig. 7d			Fig. 7f				Fig. 7g
IDO1 expression			Allreds score	IDO1 expression		IDO1 expression by subtype				IDO1 expression in TCGA				IDO1 expression in METABRIC
Sensitive	Resistant		0	4.53484		Basal	LumB	LumA		Basal	LumB	LumA		Basal	LumB	LumA
4.53484	6.39339		5	3.4611		11.3855	5.1717	3.99727		10.403	11.4343	6.29003		7.33649	8.12246	5.46701
3.4611	7.37577		0	3.13339		6.27553	7.20133	4.33628		8.6318	10.0442	6.16641		10.1085	7.1855	5.73724
3.13339	6.27553		0	3.36295		7.37577	3.49958	0		10.0144	9.8693	7.67209		6.4546	6.02682	5.32428
3.36295	7.44791		0	5.20913			8.01837	2.2573		10.8883	9.60197	5.01412		5.83655	5.95622	5.74836
5.20913	4.36149		0	5.03621			4.36149	5.03621		6.52149	9.50104	3.3406		7.84739	6.01138	5.71649
5.03621	8.01837		0	2.2573			5.20913	3.36295		6.5108	9.31117	3.85326		5.94428	5.54451	5.53732
2.2573	11.3855		3	3.49958			3.4611	3.13339		7.72239	9.2968	6.05187		7.87611	4.9787	5.39516
3.49958			6	7.20133			6.39339	4.53484		8.90219	9.15705	5.25342		8.18126	6.30518	5.72695
7.20133			0	0						1.66553	8.99817	6.7304		6.11266	8.35785	5.6154
0			3	5.1717						3.12329	8.93533	6.27551		5.81606	5.57079	6.03834
5.1717			5	4.33628						9.07811	8.79186	5.61561		6.14484	7.64686	5.71623
4.33628			3	3.99727						4.79966	8.7309	2.96072		8.81725	5.63417	5.51316
3.99727			0	6.39339							8.17502	5.27801		6.69775	6.61441	6.31454
			6	7.37577							8.08182	4.95038		5.77683	6.44756	5.54054
			5	6.27553							7.92399	6.39688		8.0338	5.87576	5.1794
			4	7.44791							7.87527	9.74749		6.82426	8.37525	4.9733
			0	4.36149							7.60399	7.46344		6.30311	5.35577	6.80346
			3	8.01837							7.26764	5.38112		6.31513	6.3125	5.38586
			8	11.3855							7.18552	7.64348		6.02772	7.02028	5.84287
											7.18517	7.97753		6.92309	5.61726	5.66494
											6.61906	5.19536		6.28091	5.98099	5.61471
											6.46751	4.22889		8.23755	5.93254	5.45714
											6.39037	5.90765		6.59801	5.4241	5.60827
											6.24983	4.87875		6.36085	5.69316	6.02248
											6.16762	7.2647		6.25463	5.90907	6.01967
											6.16186	3.05736		6.32723	5.76834	6.32936
											6.08286	5.32261		7.16155	6.0067	5.33887
											5.84082	9.89306		5.70578	5.49612	6.72055
											5.81659	3.32134		5.66552	6.48285	5.931
											5.76419	8.76566			6.29593	5.45454
											5.76362	5.61452			5.5188	5.57342
											5.68917	2.88782			6.8378	5.60885
											5.50802	4.25985			7.08682	5.41844
											5.50618	4.34616			5.3851	5.70719
											5.4736	5.32111			5.61535	5.60934
											5.34533	5.29397			8.48941	5.88165
											5.13934	5.30237			5.20717	5.60119
											4.85476	4.62227			5.89445	6.36149
											4.82901	4.5212			5.38511	5.4661
											4.62947	7.2135			6.24116	5.72311
											4.5826	5.52877			5.58818	6.69137
											4.48391	4.71271			6.00145	5.68982
											4.27149	6.95451			5.8692	5.85242
											4.23619	9.55107			5.90665	5.67636
											4.12512	6.59872			6.38087	5.91368
											4.08772	7.49021			7.90186	5.75669
											3.98182	7.42523			6.28212	5.90201
											3.73827	3.96352			5.53164	5.97082
											3.68366	5.55953			5.4385	6.47355
											3.6564	2.87619			5.33444	5.73473
											3.42635	6.64555			6.21658	5.43174
											3.41508	5.86433			5.73625	5.63774
											3.31457	4.92502			6.88501	5.48926
											3.27859	9.10649			6.21873	6.41791
											2.81274	6.75075			5.14613	7.6169
											2.53605	9.25336			6.53147	5.6656
											2.52087	4.88418			5.62925	5.02965
											1.43451	3.55848			5.36817	5.92422
											1.29878	4.8065			7.36281	5.91175
											9.37975	5.45633			6.7479	6.19757
											9.08591	7.08069			6.14686	5.97478
											5.81612	6.93231			6.66411	7.48979
											5.34587	6.02025			6.31516	5.01727
											5.42838	2.41524			7.8389	5.9609
											8.88389	7.38218			6.03619	6.41109
											8.0916	4.44292			6.60355	5.7469
											5.79986	6.26374			6.1809	5.75603
											7.49625	5.10212			7.5605	5.57429
											5.51496	6.02559			6.13908	5.55652
											4.15453	7.46472			5.5191	5.90492
											7.23634	7.43652			6.75092	6.2019
											5.54897	6.78906			5.54189	5.87301
											6.56847	5.06683			6.34007	6.28996
											5.04733	9.46741			5.26623	5.30324
											5.8691	6.81057			5.63926	5.39665
											5.60491	9.28901			5.4398	6.2829
											7.53424	4.0371			5.52853	6.83864
											5.02265	7.24447			6.85588	7.01592
											8.96223	5.53146			7.4798	7.01285
											7.38094	9.06984			6.31778	5.53989
											10.4998	8.32912			5.80246	6.13471
											2.40771	4.33608			5.61175	5.47842
											8.4834	5.02478			6.94192	6.03215
											6.39683	3.74963			7.01723	6.22777
											6.16593	6.42618			5.27757	6.25834
											8.69515	6.18281			5.68703	5.88851
											8.6221	7.99209			6.99524	6.49738
											6.39278	4.7913			5.74376	5.35609
											4.29544	8.96336			6.14005	5.68053
											6.76286	4.14051			6.78705	6.71377
											5.43238	6.59774			6.8723	7.43118
											4.39464	5.04631			5.99392	6.28126
											9.82981	5.67321			5.44121	6.15749
												3.3223			5.42988	5.41036
												6.60231			6.52985	5.62239
												5.66834			7.37876	5.61898
												7.63519			7.30771	7.15448
												4.81791			5.60852	8.11221
												3.26186			5.50365	5.82754
												5.36351			8.99906	5.74225
												6.85617			6.31145	5.43691
												5.94777			5.45624	5.77054
												5.57515			6.61015	5.57634
												5.1088			7.91946	5.71284
												5.0662			5.72257	6.12697
												5.03736			5.73552	5.91456
												4.57568			7.57992	5.53192
												5.05803			7.11209	8.90947
												2.30062			6.0965	5.44322
												7.37048			5.31186	5.60726
												3.4266			6.26569	5.92659
												6.09512			6.52577	5.51213
												7.56143			6.58055	6.79121
												8.94535			7.81679	6.68966
												4.2024			5.41982	5.68975
												6.82999			5.3978	5.58353
												5.9374			5.50422	5.51386
												6.46521			8.36637	5.86018
												6.35697			5.49507	6.25089
												5.89396			7.34527	5.37277
												6.93136			6.43596	5.52746
												5.1174			5.63431	5.49314
												6.39885			5.63059	5.36294
												4.8315			5.66146	6.29037
												1.67789			6.00978	7.11007
												5.85629			6.40067	5.53487
												5.56128			6.26242	5.66967
												5.02252			5.60322	5.78635
												7.15016			5.7752	6.87227
												2.55861			6.13295	5.64966
												5.36311			5.9462	4.89152
												4.17754			7.04443	5.87462
												5.87315			5.72955	6.24511
												4.6368			6.96591	5.43338
												3.22199			5.94604	6.62667
												9.32293			5.7034	6.71565
												3.90144			5.38385	5.07741
												5.64597			5.41656	5.63774
												9.82056			6.58696	5.28573
												6.41221			5.34748	6.56385
												5.23758			6.0504	5.96261
												7.08404			6.06361	5.52708
												6.44903			5.10797	5.16268
												5.3123			5.59887	5.80694
												4.82723			6.31816	7.20153
												8.26435			5.43696	6.38091
												5.95107			7.42935	8.42431
												5.86119			7.10565	5.8671
												6.96147			5.61346	6.21115
												3.96334			5.74062	5.85266
												6.56655			5.97542	5.63382
												5.45222			5.6734	5.38362
												6.38632			6.99964	5.64449
												4.09154			5.41403	6.30906
												6.90815			5.72606	6.38295
												4.52069			5.75064	6.29318
												5.70558			7.22996	5.49982
												5.25506			6.00418	6.41344
												4.82927			5.40761	5.52459
												6.73127			5.14072	5.84026
												4.55964			6.97637	6.64172
												6.25925			6.2337	5.81915
												3.06886			6.76228	6.61573
												4.86694			5.59954	5.53802
												7.01352			7.48695	5.21633
												4.12663			7.69577	5.57163
												9.02767			6.10333	5.83135
												2.96569			5.58528	6.13243
												5.32468			5.95815	6.06529
												4.72097			5.45455	5.51666
												4.86503			5.22605	5.58255
												7.16577			7.80145	5.37301
												7.226			6.70341	5.78544
												5.57748			5.8537	6.07559
												6.86925			5.423	5.86403
												6.00121			5.6675	5.63866
												6.11345			6.33653	6.44818
												2.79119			7.76132	5.66365
												6.36537			6.16862	5.98501
												7.33118			6.11531	5.95832
												5.93454			5.81252	5.74432
												5.02603			5.50156	5.90705
												13.3201			5.82234	5.72968
												7.72363			5.52738	5.57092
												6.15259			5.35021	6.85024
												3.268			5.75994	5.5455
												8.83312			5.76114	6.71189
												3.35814			5.19299	5.58696
												9.01692			6.71573	5.78618
												4.16177			5.2897	6.13701
												5.78352			5.55722	6.2146
												4.9593			5.57952	5.41273
												4.77166			5.48393	6.30612
												8.02879			6.12149	5.8781
												2.98903			6.02527	6.13264
												7.12046			5.59687	6.44883
												7.09942			5.57154	7.42879
												4.70937			6.21575	5.36145
												4.97526			6.51628	5.46108
												3.31069			5.27947	5.57575
												2.29839			5.89445	6.04499
												7.57122			4.92901	6.99757
												3.78576			5.94863	6.06138
												1.2844			5.45403	5.6347
												4.0147			5.59664	5.31565
												7.52416			5.56258	5.6355
												5.44144			7.43765	5.79731
												6.26128			7.5517	5.7672
												6.2104			5.39405	6.52602
												6.59825			5.93194	5.54272
												3.90565			5.89528	5.59558
												3.93313			5.57907	5.89798
												9.89792			5.63983	6.04648
												4.54073			5.75053	5.94042
												6.32171			5.5014	6.36569
												6.97406			5.53116	5.57271
												4.44131			5.68306	5.77309
												3.48595			6.55618	5.84503
												5.14669			6.04312	5.44627
												5.50086			8.41484	5.54234
												3.39093			5.59619	6.66913
												9.92165			7.77257	5.45505
												5.58456			6.11494	6.14199
												3.8466			6.17066	5.47401
												8.35138			5.72969	5.44257
												5.51123			5.73552	6.16079
												6.25268			5.5305	5.43462
												7.74288			5.76612	5.82823
												6.32796			6.27499	5.56167
												8.09526			5.31714	6.09537
												2.443			5.66097	6.7677
												2.2621			5.15324	5.71163
												7.33655			6.1379	5.67754
												8.21516			5.67611	5.87927
												2.54231			6.55197	5.75731
												7.18292			6.94956	6.02522
												1.7951			5.81969	6.41052
												5.65598			6.88639	5.53567
												3.36586			5.87436	5.80854
												3.81065			5.47369	5.59368
												4.91975			6.30195	5.87687
												7.96626			6.13016	5.57774
												5.69237			6.85151	5.94486
												5.57441			6.01	5.24784
												9.03317			5.82132	6.63348
												7.73315			5.09803	5.34863
												4.97874			5.96612	6.35642
												5.27229			6.18189	7.05033
												7.18394			5.76255	5.78983
												4.83707			5.89035	5.84769
												8.79999			5.23843	5.67729
												10.3009			6.11736	6.04237
												7.7104			5.34652	5.76806
												7.03411			6.1679	5.77395
												6.39063			5.40495	6.0545
												4.63762			7.42986	5.9643
												8.01511			5.33324	5.68264
												5.60152			5.30058	6.23968
												7.19156			5.88275	7.47133
												8.16821			7.38163	5.88685
												1.88811			5.63	5.45181
												6.23204			7.50597	5.38377
												6.87337			5.78676	5.54158
												4.08643			5.3783	5.25979
												6.67706			4.8883	6.2247
												5.43894			6.60323	5.46514
												6.76124			7.22566	5.52548
												4.09392			5.74574	6.07519
												7.40658			5.82153	5.93751
												4.90228			5.65709	5.50612
												8.06194			6.494	5.5615
															5.82899	5.81898
															5.48288	5.29226
															6.50286	5.48837
															6.94114	5.2439
															6.03604	6.05177
															5.86705	5.57906
															6.09796	5.91973
															7.23953	5.55268
															6.23332	5.24419
															5.26872	6.75707
															5.58165	6.62645
															5.97137	5.44668
															6.41503	5.40204
															5.68551	5.96736
															5.4477	5.53706
															6.74388	5.25092
															5.56126	5.89334
															6.18898	6.26637
															5.76173	5.35293
															5.77788	5.66362
															7.81951	5.67178
															5.34823	5.39947
															7.90399	5.30292
															5.86689	5.48714
															6.86437	5.45203
															5.30816	6.46086
															5.84892	5.54422
															6.46727	5.51429
															6.65601	5.45568
															5.10797	5.31053
															5.48592	6.57721
															6.11144	5.95212
															6.06446	5.83731
															5.74802	5.72009
															5.91056	5.70099
															5.94649	5.34596
															5.98688	5.42567
															5.48507	5.75345
															5.67757	6.23085
															5.56003	5.70618
															5.60139	6.07736
															5.88583	7.20736
															7.60205	5.50045
															5.30816	5.41459
															5.42283	6.06069
															5.63629	5.63255
															6.12213	6.2374
															7.0629	5.82584
															5.96591	6.56924
															5.93328	6.3911
															7.90874	5.79978
															5.77346	5.72945
															5.91512	6.65421
															5.5863	5.4713
															6.77931	5.45735
															7.39811	6.02806
															5.40953	5.79536
															6.06266	5.6324
															5.42924	5.2088
															5.52502	5.74596
															6.2431	6.42248
															5.55875	5.96997
															5.63712	5.48161
															5.4581	6.13767
															5.73116	5.88175
															5.56135	6.35866
															5.57049	6.0314
															5.59813	5.68415
															6.32634	6.47029
															6.05154	5.15538
															5.86113	5.83795
															6.51299	5.62781
															5.66805	5.52442
															6.22485	5.488
															5.62745	5.52878
															5.10918	5.69848
															5.78344	5.39664
															5.26502	6.10566
															5.95827	5.28532
															6.43766	5.14221
															5.76544	4.9931
															5.48355	6.03082
															5.84955	5.0914
															5.87693	5.5532
															8.02219	5.95806
															5.59511	5.54184
															5.43971	4.87094
															5.77909	5.75183
															6.41804	5.9602
															7.45355	5.61304
															5.60809	5.22708
															6.46903	5.50405
															7.3057	6.82693
															6.38074	5.21591
															5.49758	5.3024
															5.46895	6.0013
															4.95781	5.29305
															5.20909	8.74885
															5.73968	5.03186
															5.87844	6.24337
															6.70571	5.91091
															6.17598	5.81553
															5.64075	6.07474
															5.58985	6.65394
															7.14688	5.94773
															5.57568	6.21301
															6.06529	5.12037
															5.77395	5.39567
															5.94176	5.56679
															6.83441	5.82058
															6.84848	5.44089
															5.41204	5.9767
															5.68693	5.4521
															6.11169	6.02571
															5.89212	7.03779
															5.62259	5.86593
															5.47647	5.36624
															6.10406	5.81892
															5.6721	6.0609
															5.55741	6.07538
															5.82763	8.24621
															5.56435	6.00521
															5.80675	7.34263
															5.31932	6.24485
															5.37411	5.57438
															5.82158	6.15189
															5.33022	5.84402
															5.75403	5.70868
															5.45717	5.8979
															7.23367	5.60168
															4.9596	6.17915
															5.37915	5.51734
															5.92722	5.66728
															5.61815	5.37064
															6.56486	5.83394
															6.25714	5.35205
															6.07879	5.427
															6.61675	5.45323
															7.92686	5.06311
															9.0493	5.8798
																5.3491
																5.90575
																5.4264
																5.36473
																6.32396
																6.60794
																6.85039
																5.94506
																5.14822
																6.69227
																6.0216
																5.75764
																5.21879
																5.52084
																5.46744
																5.58536
																5.51542
																5.40932
																5.82877
																5.60342
																5.76127
																5.57989
																5.4368
																5.21448
																5.40235
																6.30138
																5.19133
																5.54365
																5.75964
																5.96282
																5.69052
																6.40718
																5.41485
																5.67688
																6.29155
																6.09161
																5.22543
																5.73837
																5.54488
																5.85597
																5.31509
																5.71169
																5.59333
																5.72654
																5.50806
																5.89513
																5.30036
																5.28235
																6.70517
																6.16741
																6.55583
																5.88319
																5.43586
																6.13977
																5.49834
																7.51724
																6.06194
																6.75068
																5.47407
																5.66889
																6.08823
																5.39423
																5.92566
																5.58096
																6.47178
																5.51236
																5.55391
																5.51163
																5.6924
																6.21587
																5.94133
																5.4202
																5.8707
																5.55421
																5.6324
																5.32336
																5.4161
																6.01532
																5.13496
																6.2745
																5.81708
																6.00681
																5.62561
																6.21624
																5.50264
																5.74254
																5.89656
																5.76127
																6.62433
																6.34091
																5.58991
																5.56831
																5.91329
																5.8071
																7.39616
																5.31538
																5.65062
																5.51135
																5.94974
																5.87136
																5.50147
																5.60498
																5.21018
																5.73811
																6.58258
																5.51463
																6.15628
																5.81939
																5.36296
																5.82536
																6.08788
																5.83815
																5.17948
																6.62606
																5.5338
																5.54149
																5.91395
																5.36335
																5.06148
																5.65863
																5.76161
																5.59646
																5.67892
																7.53772
																6.64831
																5.98668
																5.51279
																5.61987
																5.9286
																6.18796
																5.69747
																5.84769
																5.83358
																6.96952
																5.807
																5.37424
																6.57333
																6.69738
																5.26531
																5.71709
																5.40304
																5.59578
																5.88565
																5.74309
																6.12565
																6.02592
																5.446
																5.58458
																5.46988
																5.71739
																6.12565
																5.34425
																6.03854
																5.6139
																6.541
																5.84056
																5.70653
																5.24044
																5.88842
																6.05641
																6.02215
																5.83047
																5.31982
																5.5576
																5.56892
																6.00079
																6.22731
																6.21615
																5.91235
																5.79796
																6.04509
																5.89632
																5.69379
																6.82145
																5.70559
																6.15122
																5.70199
																5.66488
																5.63159
																5.59618
																5.52616
																5.84271
																5.12789
																5.52514
																5.86541
																6.01994
																6.16572
																6.00638
																5.4644
																5.59319
																5.83763
																5.56887
																6.58766
																5.51
																5.68184
																5.63227
																6.20554
																5.94486
																6.06602
																5.68041
																5.96289
																6.92112
																6.19692
																5.62387
																5.61739
																6.34667
																5.50113
																5.6793
																5.38878
																6.01226
																5.69083
																6.03174
																5.80302
																6.19479
																6.65558
																5.56766
																6.62511
																6.35203
																5.08454
																6.4011
																6.48101
																5.69856
																5.3917
																5.45436
																5.51233
																6.21803
																5.56049
																5.70483
																5.46628
																4.71294
																6.05548
																5.6947
																5.4825
																6.34842
																6.24872
																5.73651
																5.41365
																5.68817
																6.84238
																5.8165
																6.25997
																6.38972
																5.38871
																6.21507
																5.81505
